# Supplementary material for: Comparative analysis of expressed sequence tags (ESTs) between drought-tolerant and -susceptible genotypes of chickpea under terminal drought stress
Source: BMC Plant Biol. 2011 Apr 22;11:70. doi: 10.1186/1471-2229-11-70 (PMC3110109; doi:10.1186/1471-2229-11-70)
Supplement: Additional file 2 — Primer sequences for qPCR analysis. All primer sequences used for qPCR analysis in the manuscript are listed. [file 1471-2229-11-70-S2.XLSX]

## Sheet: q-PCR primer list
Primer sequences used for qPCR analysis
S No	Accession No	Annotation	Forward Primer	Reverse Primer	Product Size
1	HO062180	1-aminocyclopropane-1-carboxylate synthase	AACACACTCTAAACCACCCTGCCT	AACCGGTGGTCTTTCGTTTGGATG	163
2	HO062244	Esterase lipase thioesterase family protein	AAGATGACGGACACGTAACACCGT	AGAGTGGGAACCATGAGGGAACTT	124
3	HO062242	Yippee family protein (Putative zinc binding protein)	AATGTTACGGTTGGGCCTCAGGTA	CCATCCCATAATTTGTCCACAGCAGC	99
4	HO062250	G5 calcium ion binding	TCAAGCCCTCAAGCAAAGTCCTGA	CTGGCGATGCAGCTGTTCTTCTTT	175
5	HO062281	Protein kinase	AGGTCAGGATACGGCATGTCACAA	GCGAGTGGAAGCATCAAATCCCAA	168
6	HO062366	MADS box protein	AAGCCATCCAAATCCTCTCCCA	TCGTATACGGAGAGGCAGCTTGTT	140
7	HO062386	Esterase lipase thioesterase family protein	AAGTTCCCTCATGGTTCCCACTCT	ACGTGGGCTACGATGCCTGATAAT	129
8	HO062433	Alkaline alpha galactosidase	TCCTGGAATGCACTTCTCCTCGTT	AGGTGTCACCGTCATCTTTCACCA	89
9	HO062474	Leucine-rich repeat protein	TACAATGTGCTGCAAAGCTGGGAC	AGATGGTGTAGCTGGCCAAGTTCT	155
10	HO062555	GDP-dissociation inhibitor	GGTTGCAAGGGCAATAGCCATCAT	ACTTGCGACCCAATTGCTTCTGTG	103
11	AJ010224	GAPDH: Glyceraldehyde-3-phosphate dehydrogenase	ATGACCACCGTCCATTCCATCACT	AGACATCAACAGTTGGGACACGGA	199
12	GR406804	HSP90	TGAAGGCACAGGCTTTGAGGGATA	AGCACGTTTCCTCAACTCCTCCAT	110
