# Supplementary material for: Comparative analysis of expressed sequence tags (ESTs) between drought-tolerant and -susceptible genotypes of chickpea under terminal drought stress
Source: BMC Plant Biol. 2011 Apr 22;11:70. doi: 10.1186/1471-2229-11-70 (PMC3110109; doi:10.1186/1471-2229-11-70)
Supplement: Additional file 5 — UG-TDS BLASTN analysis results. Table showing BLASTN analysis results of UG-TDS dataset with EST datasets of EST datasets of Mt (Medicago Truncatula), Gm (Glycine max), Pv (Phaseolus vulgaris), Lj (Lotus japonicus), Pa (Populus alba), Os (Oryza Sativa) and At (Arabidopsis thaliana) with corresponding details of GB ID numbers, descriptions and E-value. [file 1471-2229-11-70-S5.XLSX]

## Sheet: Mt
BLASTN analysis of chickpea UG-TDS against EST datasets of Mt (Medicago Truncatula)
AR2-1-P8-A1	gi|7204806|gb|AW559380.1|AW559380	92.36	628	48	0	95	722	5	632	0	864.8
AR2-1-P8-G3	gi|30101619|gb|CB894450.1|CB894450	93.97	464	28	0	20	483	299	762	0	698.3
AR2-1-P8-D10	gi|57496751|gb|CX528032.1|CX528032	94.04	587	31	4	18	604	25	607	0	854.9
AR2-1-P9-F4	gi|157980600|gb|EX528872.1|EX528872	93.72	732	46	0	19	750	26	757	0	1088.8
AR2-1-P9-H10	gi|157978145|gb|EX526417.1|EX526417	92.53	696	49	3	19	714	263	955	0	973.8
AR2-1-P9-B12	gi|151391885|gb|EV261756.1|EV261756	90.02	621	57	4	19	638	193	809	0	710.2
AR2-1-P9-D12	gi|7675654|gb|AW329263.2|AW329263	91.02	501	45	0	65	565	30	530	0	636.8
AR1-1-P8-E11	gi|89243864|gb|DY615651.1|DY615651	92.97	640	45	0	44	683	140	779	0	912.4
AB1-1_1029-015_G02	gi|20308202|gb|BQ165616.1|BQ165616	91.7	687	51	4	3	686	101	784	0	882.6
AB1-1_8029-035_C01	gi|30101495|gb|CB894326.1|CB894326	97.07	409	12	0	1	409	419	827	0	716.1
AB1-1_8029-048_H02	gi|7675645|gb|AW329252.2|AW329252	87.76	670	61	8	15	672	3	663	0	644.8
AB1-1_8029-087_G07	gi|61673308|gb|AJ864438.1|AJ864438	95.13	411	20	0	1	411	603	193	0	656.7
AB1-1_8029-093_E08	gi|10698520|gb|BE998244.1|BE998244	93.46	474	31	0	27	500	623	150	0	696.3
AB1-1_8029-101_E09	gi|151390886|gb|EV260757.1|EV260757	91.55	592	44	1	65	656	786	201	0	712.2
AB1-1_8029-107_C10	gi|27410130|gb|CA923200.1|CA923200	90.38	603	41	11	93	683	122	719	0	660.6
AB1-1_8029-119_G01	gi|7765540|gb|AW775727.1|AW775727	94.09	626	34	3	88	710	718	93	0	924.3
AB1-1_8029-140_D04	gi|57489635|gb|CX521051.1|CX521051	91.42	536	44	2	116	649	1	536	0	682.4
AB1-1_8029-192_F05	gi|22088302|gb|AJ497859.1|AJ497859	91.59	523	44	0	74	596	624	102	0	688.4
AB1-1_8043-027_1_C04	gi|14877430|gb|BI270129.1|BI270129	91.07	515	43	3	164	676	592	79	0	634.8
AB1-1_8043-083_C11	gi|13371872|gb|BG453078.1|BG453078	91.73	544	45	0	10	553	544	1	0	722.1
AB1-1_8044-005_E01	gi|13780420|gb|BG645308.1|BG645308	92.32	534	39	2	64	595	190	723	0	718.1
AB1-1_8044-013_E02	gi|57494604|gb|CX525885.1|CX525885	92.68	533	38	1	1	532	548	16	0	739.9
AB1-1_8044-021_E03	gi|89245644|gb|DY617431.1|DY617431	90.55	561	42	5	38	595	56	608	0	664.6
AB1-1_8044-028_D04	gi|30101150|gb|CB893981.1|CB893981	92.49	626	47	0	8	633	245	870	0	868.8
AB1-1_8044-036_D05	gi|27409750|gb|CA922820.1|CA922820	92.01	576	41	5	65	640	249	819	0	737.9
AB1-1_8044-037_E05	gi|151391281|gb|EV261152.1|EV261152	90.28	607	59	0	1	607	63	669	0	735.9
AB1-1_8044-060_D08	gi|20174898|gb|BQ122936.1|BQ122936	92.49	519	39	0	18	536	743	225	0	720.1
AB1-1_8044-067_1_C09	gi|27408090|gb|CA921160.1|CA921160	91.68	565	46	1	9	572	663	99	0	739.9
AB1-1_8045-043_1_C06	gi|57503387|gb|CX534668.1|CX534668	95.34	579	27	0	1	579	98	676	0	934.2
AB1-1_8045-072_H09	gi|57486977|gb|CX518451.1|CX518451	91.6	524	44	0	110	633	560	37	0	690.4
AB1-1_8046-036_D05	gi|13781262|gb|BG646150.1|BG646150	93.71	668	37	3	3	670	663	1	0	971.8
AB1-1_8046-063_G08	gi|7717931|gb|AW774018.1|AW774018	93.52	509	30	1	200	708	595	90	0	743.9
AB1-1_8046-069_1_E09	gi|30098847|gb|CB891679.1|CB891679	90.23	665	57	6	15	672	21	684	0	759.7
AB1-1_8046-070_1_F09	gi|27407962|gb|CA921032.1|CA921032	92.76	511	36	1	54	564	227	736	0	712.2
AB1-1_8046-071_1_G09	gi|19108593|gb|BM778933.1|BM778933	92.47	558	37	4	60	615	126	680	0	743.9
AB1-1_8046-080_1_H10	gi|13782220|gb|BG647108.1|BG647108	91.13	699	60	2	14	711	746	49	0	878.7
AB2-1-P2-C1	gi|13783689|gb|BG648577.1|BG648577	89.47	684	54	16	7	687	669	1	0	662.6
AB2-1-P3-B3	gi|11607211|gb|BF518528.1|BF518528	94.48	453	22	3	28	480	28	477	0	676.5
AB2-1-P3-B8	gi|11909705|gb|BF644576.1|BF644576	90.71	538	47	3	20	557	611	77	0	646.7
AB2-1-P6-A9	gi|13373480|gb|BG454686.1|BG454686	92.75	455	33	0	1	455	577	123	0	640.8
AB2-1-P6-B6	gi|27404238|gb|CA917308.1|CA917308	91.21	535	41	1	53	581	56	590	0	690.4
AB2-1-P6-H2	gi|11910894|gb|BF645765.1|BF645765	91.44	654	55	1	61	714	682	30	0	813.3
AB2-1-P6-H8	gi|11929693|gb|AW687663.2|AW687663	92.02	526	37	4	44	564	526	1	0	680.4
AR1-1_4583(B6)	gi|10699992|gb|BE999716.1|BE999716	93.21	589	40	0	39	627	72	660	0	852.9
AR1-1_4638(A1)	gi|83666204|gb|DW016612.1|DW016612	93.58	701	45	0	40	740	109	809	0	1033.3
AR1-1_4661(H3)	gi|27404556|gb|CA917626.1|CA917626	91.81	623	37	7	60	673	623	6	0	789.5
AR1-1_4665(D4)	gi|8748386|gb|BE205091.1|BE205091	95.24	399	19	0	350	748	67	465	0	640.8
AR1-1_4688()C7	gi|30101644|gb|CB894475.1|CB894475	95.21	647	31	0	98	744	1	647	0	1037.3
AR1-1_4716(G10)	gi|151392322|gb|EV262200.1|EV262200	86.98	722	94	0	29	750	5	726	0	686.4
AR1-1_4724(G11)	gi|30101129|gb|CB893960.1|CB893960	92.73	688	50	0	42	729	160	847	0	967.9
AR1-1_4824(C12)	gi|7643555|gb|AW736695.1|AW736695	98.81	336	4	0	32	367	339	4	0	634.8
AR1-1_4825(D12)	gi|13596914|gb|BG581850.1|BG581850	90.74	551	49	2	43	591	227	777	0	672.5
AR1-1_4893(H8)	gi|20306570|gb|BQ164912.1|BQ164912	90.94	530	47	1	40	569	218	746	0	662.6
AR1-1_4902(A10)	gi|13370959|gb|BG452165.1|BG452165	94.99	619	31	0	130	748	1	619	0	987.7
AR1-1_AR1-1_P7_D02	gi|57568962|gb|CX541937.1|CX541937	93.03	545	38	0	23	567	9	553	0	779.6
AR1-1_AR1-1_P7_D11	gi|83666880|gb|DW017288.1|DW017288	93.94	462	28	0	142	603	662	201	0	702.2
AR2-1_8038-021_E03	gi|13780604|gb|BG645492.1|BG645492	93.1	681	45	2	2	680	801	121	0	961.9
AR2-1_8038-028_D04	gi|14985459|gb|BI311132.1|BI311132	92.76	539	39	0	10	548	540	2	0	759.7
AR2-1_8038-042_B06	gi|13782171|gb|BG647059.1|BG647059	92.74	592	43	0	53	644	1	592	0	833.1
AR2-1_8038-045_E06	gi|157981868|gb|EX530140.1|EX530140	98.96	385	3	1	1	385	239	622	0	724.1
AR2-1_8039-036_D05	gi|30102183|gb|CB895014.1|CB895014	91.8	500	37	2	1	497	299	797	0	654.7
AR2-1_8039-061_E08	gi|30100728|gb|CB893560.1|CB893560	92.08	631	48	2	40	669	814	185	0	839
AR2-1_8039-083_1_C11	gi|13780958|gb|BG645846.1|BG645846	94.66	524	28	0	8	531	524	1	0	817.2
AR2-1_8047-054_1_F07	gi|13781320|gb|BG646208.1|BG646208	95.93	492	18	2	82	571	7	498	0	801.4
AR2-1_8047-069_1_E09	gi|57494568|gb|CX525849.1|CX525849	94.31	580	27	6	77	651	624	46	0	841
AR2-1_8047-093_1_E12	gi|11966806|gb|BE324763.2|BE324763	90.97	565	44	5	135	693	648	85	0	680.4
AR2-1_8048-019_C03	gi|83667790|gb|DW018198.1|DW018198	91.3	632	52	3	3	632	643	13	0	793.4
AR2-1_8048-022_F03	gi|27522789|gb|CA989895.1|CA989895	94.16	548	32	0	2	549	21	568	0	833.1
AR2-1_8048-045_E06	gi|83666350|gb|DW016758.1|DW016758	92.91	508	36	0	1	508	818	311	0	722.1
AR2-1_8048-050_B07	gi|7570809|gb|AW696047.1|AW696047	91.65	551	45	1	1	550	118	668	0	720.1
AR2-1_AR2-1_P10-B6	gi|13372343|gb|BG453549.1|BG453549	90.16	620	55	3	7	626	629	16	0	700.3
AR2-1_AR2-1_P10-B8	gi|151392254|gb|EV262132.1|EV262132	89.22	677	71	2	33	709	181	855	0	747.8
AR2-1_AR2-1_P10-E6	gi|8172522|gb|AW980976.1|AW980976	93.13	582	40	0	18	599	582	1	0	837
AR2-1_AR2-1_P10-E7	gi|27233194|gb|CA858830.1|CA858830	91.08	572	51	0	2	573	651	80	0	730
AR2-1_AR2-1_P10-G1	gi|83668389|gb|DW018797.1|DW018797	90.66	664	56	2	74	734	9	669	0	817.2
AR2-1_AR2-1_P6_A06	gi|27404475|gb|CA917545.1|CA917545	88.87	683	76	0	36	718	4	686	0	751.8
AR2-1_AR2-1_P6_A11	gi|30101976|gb|CB894807.1|CB894807	91.87	541	43	1	198	738	869	330	0	716.1
AR2-1_AR2-1_P6_F04	gi|7205035|gb|AW559609.1|AW559609	91.3	506	44	0	8	513	568	63	0	654.7
AR2-1_AR2-1_P7_A08	gi|30099907|gb|CB892739.1|CB892739	94.53	530	29	0	1	530	769	240	0	821.2
AR2-1_AR2-1_P7_B02	gi|157735988|gb|EH058493.1|EH058493	90.38	717	54	3	7	711	1	714	0	833.1
AR2-1_AR2-1_P7_B05	gi|33105113|gb|CF068454.1|CF068454	91.41	594	51	0	18	611	604	11	0	773.6
AR2-1_AR2-1_P7_D05	gi|61673302|gb|AJ864432.1|AJ864432	94.25	713	41	0	10	722	723	11	0	1088.8
AR2-1_AR2-1_P7_F01	gi|151389736|gb|EV259614.1|EV259614	91.07	560	38	2	15	571	108	658	0	718.1
AR2-1_AR2-1_P7_G06	gi|14880004|gb|BI271470.1|BI271470	92.91	508	35	1	178	684	567	60	0	714.1
AS1-1_3570(D9)	gi|27811112|gb|CB065534.1|CB065534	91.87	615	50	0	28	642	810	196	0	823.2
AS1-1_3583(A11)	gi|146737920|gb|ES466881.1|ES466881	94.97	457	12	3	90	542	2	451	0	716.1
AS1-1_P10_H01	gi|27523796|gb|CA990902.1|CA990902	92.01	713	55	2	47	758	737	26	0	912.4
AS1-1_P14_D11	gi|30101158|gb|CB893989.1|CB893989	90.21	674	63	3	1	674	761	91	0	795.4
AS1-1_P14_G04	gi|27406150|gb|CA919220.1|CA919220	92.64	503	34	1	104	603	639	137	0	700.3
AS1-1_P3_F08	gi|14877436|gb|BI270133.1|BI270133	92.88	534	35	1	32	565	582	52	0	755.8
AS1-1_P3_F12	gi|14986020|gb|BI311693.1|BI311693	91.42	536	46	0	72	607	795	260	0	698.3
AS1-1_P4_B05	gi|20290146|gb|BQ153087.1|BQ153087	88.39	629	55	4	57	676	6	625	0	664.6
AS1-1_P6_A12	gi|13783986|gb|BG648874.1|BG648874	91.1	528	47	0	1	528	599	72	0	674.5
AS1-1_P6_C12	gi|146737920|gb|ES466881.1|ES466881	94.69	452	12	4	302	742	451	1	0	690.4
AS1-1_P7_D04	gi|57488137|gb|CX519611.1|CX519611	91.5	506	43	0	1	506	533	28	0	686.4
AS1-1_P8_A03	gi|83668071|gb|DW018479.1|DW018479	93.61	751	47	1	7	757	758	9	0	1100.7
AS2-1_2-1_28	gi|57491379|gb|CX522714.1|CX522714	94.34	442	22	3	75	515	10	449	0	654.7
AS2-1_F2(3862)	gi|27406977|gb|CA920047.1|CA920047	91.01	745	66	1	29	772	750	6	0	938.1
AS2-1_P10_B08	gi|9192908|gb|BE319131.1|BE319131	93.26	564	38	0	27	590	596	33	0	734
AS2-1_P4_G11	gi|30100213|gb|CB893045.1|CB893045	87.19	718	92	0	29	746	718	1	0	694.3
AS2-1_P6_E03	gi|11900310|gb|BF636152.1|BF636152	92.18	486	38	0	233	718	510	25	0	674.5
AS2-1_P7_F07	gi|20284027|gb|BQ146968.1|BQ146968	95.81	525	22	0	200	724	530	6	0	870.7
AS2-1_P9_G05	gi|161107040|gb|EY475235.1|EY475235	87.28	723	92	0	1	723	806	84	0	704.2
BULK1-1_P1B2	gi|7717751|gb|AW773838.1|AW773838	92.07	479	38	0	32	510	1	479	0	648.7
BULK1-1_P1B7	gi|57503541|gb|CX534822.1|CX534822	94.46	415	23	0	19	433	66	480	0	640.8
BULK1-1_P1C1	gi|151392216|gb|EV262094.1|EV262094	92.8	472	33	1	1	472	370	840	0	658.6
BULK1-1_P1C6	gi|157979184|gb|EX527456.1|EX527456	89.04	575	61	2	8	582	343	915	0	644.8
BULK1-1_P1D5	gi|14873448|gb|BI267961.1|BI267961	94.09	508	29	1	25	531	11	518	0	720.1
BULK1-1_P1E4	gi|13379831|gb|BG456506.1|BG456506	90.8	598	54	1	30	626	646	49	0	743.9
BULK1-1_P1F4	gi|11905023|gb|BF640865.1|BF640865	91.2	568	50	0	8	575	624	57	0	730
BULK1-1_P2_A07_A7_063.2	gi|83668884|gb|DW019292.1|DW019292	90.45	534	50	1	14	546	215	748	0	646.7
BULK1-1_P2_G04_G4_020.2	gi|57490147|gb|CX521559.1|CX521559	91.89	555	45	0	2	556	42	596	0	743.9
BULK1-1_P3_A12_A12_096	gi|13782431|gb|BG647319.1|BG647319	96.03	478	19	0	104	581	1	478	0	797.4
BULK1-1_P3_C03_C3_027	gi|22081195|gb|AJ500262.1|AJ500262	100	428	0	0	102	529	31	458	0	848.9
BULK1-1_P3_D04_D4_026	gi|7559472|gb|AW684736.1|AW684736	91.25	537	47	0	68	604	78	614	0	692.3
BULK1-1_P3_E06_E6_040	gi|10700024|gb|BE999748.1|BE999748	92.55	604	44	1	3	605	17	620	0	833.1
BULK1-1_P4_B09_B9_077	gi|13598018|gb|BG582954.1|BG582954	91.46	492	42	0	6	497	275	766	0	642.8
BULK1-1_P4_B10_B10_078	gi|14877545|gb|BI270187.1|BI270187	90.61	554	51	1	3	555	31	584	0	678.5
BULK1-1_P4_B12_B12_094	gi|14880977|gb|BI272008.1|BI272008	92.68	533	38	1	8	539	116	648	0	741.9
BULK1-1_P4_C10_C10_076	gi|27524225|gb|CA991331.1|CA991331	94.63	633	34	0	12	644	3	635	0	985.7
BULK1-1_P4_D05_D5_041	gi|13372223|gb|BG453429.1|BG453429	93.46	535	34	1	2	536	138	671	0	747.8
BULK1-1_P4_D08_D8_058	gi|6605673|gb|AW257416.1|AW257416	93.23	443	30	0	191	633	80	522	0	640.8
BULK1-1_P4_F09_F9_069	gi|57496890|gb|CX528171.1|CX528171	89.7	592	61	0	66	657	29	620	0	690.4
BULK1-1_P4_G04_G4_020	gi|10699077|gb|BE998737.1|BE998737	94.23	676	37	2	17	691	88	762	0	1015.5
BULK1-1_P5_B07_B7_061	gi|20175228|gb|BQ123266.1|BQ123266	91.14	643	51	1	2	638	95	737	0	825.2
BULK1-1_P5_C02_C2_012	gi|11901086|gb|BF636928.1|BF636928	90.67	525	49	0	8	532	92	616	0	652.7
BULK1-1_P5_D08_D8_058	gi|9671991|gb|AL372238.1|AL372238	91.28	493	37	1	24	516	488	2	0	638.8
BULK1-1_P5_G09_G9_067	gi|14863585|gb|BI262877.1|BI262877	93.87	506	30	1	56	560	1	506	0	749.8
BULK2-1_P1_A08_	gi|27408049|gb|CA921119.1|CA921119	91.81	537	43	1	8	544	748	213	0	666.6
BULK2-1_P1_C04_C4_028	gi|30098349|gb|CB891182.1|CB891182	93.24	488	33	0	1	488	635	148	0	706.2
BULK2-1_P1_E02_E2_008	gi|9670637|gb|AL370884.1|AL370884	95.09	468	21	1	43	508	468	1	0	739.9
BULK2-1_P1_H07_H7_049	gi|6605599|gb|AW257342.1|AW257342	91.91	519	42	0	60	578	70	588	0	696.3
BULK2-1_P2_A11_A11_095	gi|57504100|gb|CX535381.1|CX535381	92.05	478	38	0	76	553	31	508	0	646.7
BULK2-1_P2_D02_D2_010	gi|13367455|gb|BG448758.1|BG448758	90.59	595	56	0	1	595	3	597	0	735.9
BULK2-1_P2_E06_E6_040	gi|151391932|gb|EV261803.1|EV261803	92.39	565	43	0	7	571	140	704	0	779.6
BULK2-1_P2_G04_G4_020	gi|57499690|gb|CX530971.1|CX530971	92.99	528	37	0	15	542	543	16	0	753.8
BULK2-1_P3_A02_A2_016.2	gi|151384971|gb|EV254842.1|EV254842	88.65	617	67	1	1	617	661	48	0	664.6
BULK2-1_P3_C05_C5_043.2	gi|27409542|gb|CA922612.1|CA922612	91.39	488	42	0	122	609	128	615	0	634.8
BULK2-1_P3_D11_D11_089.2	gi|55443222|gb|AJ845565.1|AJ845565	88.89	621	62	5	3	618	1	619	0	648.7
BULK2-1_P3_F06_F6_038.2	gi|151385767|gb|EV255645.1|EV255645	91.61	572	43	1	19	590	697	131	0	753.8
BULK2-1_P3_G06_G6_036.2	gi|30098752|gb|CB891584.1|CB891584	93.33	525	35	0	1	525	103	627	0	763.7
BULK2-1_P4_B02_B2_014	gi|89246544|gb|DY618331.1|DY618331	93.17	498	34	0	1	498	363	860	0	718.1
BULK2-1_P4_B05_B5_045	gi|13598746|gb|BG583682.1|BG583682	90.18	550	51	1	12	558	6	555	0	658.6
BULK2-1_P4_B08_B8_062	gi|20284068|gb|BQ147009.1|BQ147009	94.82	444	23	0	1	444	108	551	0	700.3
BULK2-1_P5_A01_A1_015	gi|11610110|gb|BF521418.1|BF521418	92.28	583	45	0	16	598	604	22	0	799.4
BULK2-1_P5_C07_C7_059	gi|33105114|gb|CF068455.1|CF068455	93.47	551	36	0	56	606	143	693	0	807.3
BULK2-1_P5_D04_D4_026	gi|9055493|gb|BE239380.1|BE239380	92.19	474	37	0	1	474	102	575	0	646.7
BULK2-1_P5_D10_D10_074	gi|13782031|gb|BG646919.1|BG646919	91.01	623	56	0	1	623	140	762	0	791.5
BULK2-1_P5_E10_E10_072	gi|14879770|gb|BI271365.1|BI271365	91.2	500	36	2	1	499	48	540	0	646.7
BULK2-1_P5_F03_F3_021	gi|57488224|gb|CX519698.1|CX519698	93.7	492	31	0	1	492	133	624	0	730
BULK2-1_P5_F04_F4_022	gi|11899203|gb|BF635045.1|BF635045	90.71	560	52	0	37	596	27	586	0	700.3
BULK2-1_P5_G02_G2_004	gi|30101817|gb|CB894648.1|CB894648	93.05	604	42	0	10	613	1	604	0	864.8
BULK2-1_P5_H01_H1_001	gi|13781772|gb|BG646660.1|BG646660	89.58	576	59	1	10	585	20	594	0	658.6
UG-TDS_Contig1	gi|161108744|gb|EY476063.1|EY476063	88.8	616	67	2	10	624	137	751	0	658.6
UG-TDS_Contig113	gi|10706168|gb|BF005893.1|BF005893	89.97	608	56	2	186	789	623	17	0	712.2
UG-TDS_Contig123	gi|14863805|gb|BI262995.1|BI262995	93.37	664	44	0	34	697	13	676	0	971.8
UG-TDS_Contig125	gi|7718639|gb|AW774722.1|AW774722	91.86	553	39	2	143	689	578	26	0	732
UG-TDS_Contig126	gi|151391459|gb|EV261330.1|EV261330	89.33	628	64	1	297	924	848	224	0	710.2
UG-TDS_Contig128	gi|89246638|gb|DY618425.1|DY618425	91	767	65	4	126	890	73	837	0	942.1
UG-TDS_Contig131	gi|30099917|gb|CB892749.1|CB892749	90.78	564	52	0	247	810	789	226	0	706.2
UG-TDS_Contig136	gi|7719170|gb|AW775252.1|AW775252	90.87	635	58	0	88	722	5	639	0	799.4
UG-TDS_Contig141	gi|27409757|gb|CA922827.1|CA922827	89.02	601	61	4	117	717	195	790	0	638.8
UG-TDS_Contig142	gi|13607125|gb|BG588985.1|BG588985	87.71	773	76	16	81	848	784	26	0	658.6
UG-TDS_Contig146	gi|151388588|gb|EV258459.1|EV258459	92.34	470	36	0	1	470	492	23	0	646.7
UG-TDS_Contig147	gi|13366773|gb|BG447992.1|BG447992	90.18	560	52	3	287	844	669	111	0	654.7
UG-TDS_Contig148	gi|14882175|gb|BI272664.1|BI272664	90.26	657	64	0	648	1304	46	702	0	797.4
UG-TDS_Contig165	gi|30101433|gb|CB894264.1|CB894264	91.07	829	74	0	514	1342	835	7	0	1057.1
UG-TDS_Contig169	gi|7561006|gb|AW686270.1|AW686270	93.63	628	38	2	287	914	640	15	0	912.4
UG-TDS_Contig170	gi|30100931|gb|CB893762.1|CB893762	91.74	581	47	1	134	714	258	837	0	763.7
UG-TDS_Contig171	gi|11899500|gb|BF635342.1|BF635342	94.39	446	25	0	218	663	676	231	0	690.4
UG-TDS_Contig172	gi|14983022|gb|BI308695.1|BI308695	91.7	494	40	1	225	718	228	720	0	646.7
UG-TDS_Contig177	gi|13380782|gb|BG457541.1|BG457541	87.85	650	78	1	82	731	8	656	0	654.7
UG-TDS_Contig18	gi|30101005|gb|CB893836.1|CB893836	93.27	594	40	0	40	633	594	1	0	860.8
UG-TDS_Contig184	gi|9119216|gb|BE249158.1|BE249158	91.11	664	57	2	147	808	8	671	0	833.1
UG-TDS_Contig187	gi|89246631|gb|DY618418.1|DY618418	88.01	834	97	3	91	924	192	1022	0	837
UG-TDS_Contig19	gi|55444782|gb|AJ846391.1|AJ846391	93.09	492	34	0	141	632	1	492	0	706.2
UG-TDS_Contig191	gi|83666847|gb|DW017255.1|DW017255	88.26	690	81	0	42	731	60	749	0	726
UG-TDS_Contig192	gi|151388298|gb|EV258169.1|EV258169	93.28	819	55	0	131	949	43	861	0	1187.9
UG-TDS_Contig198	gi|55447351|gb|AJ847805.1|AJ847805	91.86	590	47	1	272	860	590	1	0	781.5
UG-TDS_Contig2	gi|11900423|gb|BF636265.1|BF636265	92.98	655	40	5	97	748	1	652	0	900.5
UG-TDS_Contig204	gi|30099437|gb|CB892269.1|CB892269	91.43	747	63	1	98	844	72	817	0	965.9
UG-TDS_Contig206	gi|22082134|gb|AJ501201.1|AJ501201	91.24	502	41	1	53	551	148	649	0	642.8
UG-TDS_Contig21	gi|89246322|gb|DY618109.1|DY618109	91.97	610	48	1	122	731	844	236	0	813.3
UG-TDS_Contig211	gi|13372332|gb|BG453538.1|BG453538	91.69	650	45	5	25	672	9	651	0	833.1
UG-TDS_Contig216	gi|57497519|gb|CX528800.1|CX528800	93.38	438	29	0	545	982	604	167	0	638.8
UG-TDS_Contig22	gi|55443395|gb|AJ845655.1|AJ845655	88.69	601	67	1	149	748	628	28	0	644.8
UG-TDS_Contig224	gi|161106924|gb|EY474999.1|EY474999	91.53	767	63	1	1	765	771	5	0	999.6
UG-TDS_Contig228	gi|10520015|gb|BE942256.1|BE942256	93.78	450	24	3	135	582	110	557	0	648.7
UG-TDS_Contig229	gi|27232829|gb|CA858465.1|CA858465	95.98	846	30	4	113	958	1	842	0	1376.2
UG-TDS_Contig236	gi|151385016|gb|EV254887.1|EV254887	92.71	549	40	0	34	582	728	180	0	771.6
UG-TDS_Contig237	gi|89246146|gb|DY617933.1|DY617933	92.14	700	52	3	7	705	58	755	0	928.2
UG-TDS_Contig243	gi|27232801|gb|CA858437.1|CA858437	93.04	704	49	0	8	711	23	726	0	1007.5
UG-TDS_Contig245	gi|27404201|gb|CA917271.1|CA917271	92.47	664	43	6	205	863	725	64	0	874.7
UG-TDS_Contig248	gi|14985049|gb|BI310722.1|BI310722	88.69	601	68	0	251	851	624	24	0	652.7
UG-TDS_Contig25	gi|161105525|gb|EY474123.1|EY474123	90.96	653	59	0	80	732	653	1	0	827.1
UG-TDS_Contig262	gi|27811166|gb|CB066646.1|CB066646	91.95	609	49	0	252	860	646	38	0	819.2
UG-TDS_Contig266	gi|57566697|gb|CX539672.1|CX539672	90.83	578	53	0	129	706	12	589	0	726
UG-TDS_Contig269	gi|151385760|gb|EV255638.1|EV255638	91.91	544	39	3	46	587	69	609	0	710.2
UG-TDS_Contig286	gi|7560405|gb|AW685669.1|AW685669	91.79	548	39	2	91	632	21	568	0	722.1
UG-TDS_Contig288	gi|30101594|gb|CB894425.1|CB894425	99.81	520	1	0	19	538	746	227	0	975.8
UG-TDS_Contig290	gi|125630873|gb|EL563571.1|EL563571	87.99	733	88	0	30	762	733	1	0	755.8
UG-TDS_Contig293	gi|151386837|gb|EV256715.1|EV256715	90.02	621	56	5	115	734	74	689	0	702.2
UG-TDS_Contig297	gi|89243722|gb|DY615509.1|DY615509	89.32	1170	125	0	222	1391	1240	71	0	1328.7
UG-TDS_Contig312	gi|30100481|gb|CB893313.1|CB893313	93.11	784	53	1	555	1337	784	1	0	1118.5
UG-TDS_Contig314	gi|146737920|gb|ES466881.1|ES466881	99.12	452	3	1	384	835	451	1	0	856.9
UG-TDS_Contig329	gi|157982075|gb|EX530347.1|EX530347	90.98	632	57	0	147	778	238	869	0	803.3
UG-TDS_Contig330	gi|89243709|gb|DY615496.1|DY615496	90.52	654	59	1	19	672	765	115	0	801.4
UG-TDS_Contig340	gi|30100073|gb|CB892905.1|CB892905	90.01	821	79	3	221	1041	824	7	0	975.8
UG-TDS_Contig344	gi|146737920|gb|ES466881.1|ES466881	96.05	456	7	2	28	483	448	4	0	763.7
UG-TDS_Contig347	gi|83669035|gb|DW019443.1|DW019443	89.27	587	63	0	19	605	763	177	0	664.6
UG-TDS_Contig348	gi|14866492|gb|BI264332.1|BI264332	91.25	663	51	1	84	739	670	8	0	862.8
UG-TDS_Contig353	gi|57499465|gb|CX530746.1|CX530746	91.58	570	45	1	718	1287	641	75	0	745.9
UG-TDS_Contig371	gi|146737920|gb|ES466881.1|ES466881	96.75	462	4	2	46	507	451	1	0	799.4
UG-TDS_Contig374	gi|146737920|gb|ES466881.1|ES466881	96.27	456	9	2	20	475	448	1	0	765.7
UG-TDS_Contig376	gi|14873514|gb|BI267994.1|BI267994	94.42	430	24	0	43	472	547	118	0	662.6
UG-TDS_Contig378	gi|146737920|gb|ES466881.1|ES466881	98.89	452	4	1	102	553	1	451	0	848.9
UG-TDS_Contig379	gi|13781867|gb|BG646755.1|BG646755	89.48	580	57	2	245	821	699	121	0	654.7
UG-TDS_Contig380	gi|7564275|gb|AW689539.1|AW689539	90.48	567	54	0	234	800	629	63	0	696.3
UG-TDS_Contig381	gi|7765584|gb|AW775771.1|AW775771	94.04	470	26	2	10	479	710	243	0	694.3
UG-TDS_Contig383	gi|13372003|gb|BG453209.1|BG453209	92.52	642	45	3	75	714	655	15	0	870.7
UG-TDS_Contig413	gi|27403808|gb|CA916878.1|CA916878	94.77	535	28	0	20	554	58	592	0	839
UG-TDS_Contig418	gi|146737920|gb|ES466881.1|ES466881	94.85	466	9	3	107	572	451	1	0	734
UG-TDS_Contig430	gi|157735796|gb|EH058295.1|EH058295	100	814	0	0	318	1131	34	847	0	1614.1
UG-TDS_Contig442	gi|30100505|gb|CB893337.1|CB893337	91.59	618	50	2	301	916	725	108	0	797.4
UG-TDS_Contig45	gi|14864063|gb|BI263141.1|BI263141	92.56	497	37	0	39	535	181	677	0	692.3
UG-TDS_Contig462	gi|55445122|gb|AJ846562.1|AJ846562	99.25	797	5	1	6	801	1	797	0	1524.9
UG-TDS_Contig464	gi|89246669|gb|DY618456.1|DY618456	92.88	604	37	5	139	737	868	266	0	819.2
UG-TDS_Contig465	gi|27406160|gb|CA919230.1|CA919230	90.38	613	55	2	1	613	85	693	0	735.9
UG-TDS_Contig477	gi|20272475|gb|BQ136351.1|BQ136351	100	457	0	0	688	1144	660	204	0	906.4
UG-TDS_Contig484	gi|13379928|gb|BG456603.1|BG456603	91.77	583	46	2	83	663	613	31	0	759.7
UG-TDS_Contig499	gi|83666559|gb|DW016967.1|DW016967	90.79	532	49	0	235	766	764	233	0	666.6
UG-TDS_Contig500	gi|30100611|gb|CB893443.1|CB893443	90.4	833	80	0	444	1276	840	8	0	1017.4
UG-TDS_Contig519	gi|11904049|gb|BF639891.1|BF639891	90.08	595	47	9	29	617	47	635	0	646.7
UG-TDS_Contig529	gi|20307278|gb|BQ165148.1|BQ165148	94.71	529	28	0	1	529	677	149	0	827.1
UG-TDS_Contig537	gi|11962319|gb|AW683692.2|AW683692	91.65	527	44	0	23	549	15	541	0	696.3
UG-TDS_Contig539	gi|8747002|gb|BE203724.1|BE203724	95.7	419	18	0	17	435	89	507	0	688.4
UG-TDS_Contig540	gi|13781250|gb|BG646138.1|BG646138	88.77	632	67	4	2	629	710	79	0	658.6
UG-TDS_Contig552	gi|7567732|gb|AW692996.1|AW692996	93.33	555	37	0	111	665	38	592	0	807.3
UG-TDS_Contig558	gi|57565247|gb|CX538951.1|CX538951	95.13	616	30	0	58	673	2	617	0	983.7
UG-TDS_Contig560	gi|30100975|gb|CB893806.1|CB893806	92.81	793	57	0	10	802	46	838	0	1120.5
UG-TDS_Contig561	gi|61673299|gb|AJ864429.1|AJ864429	88.68	804	88	3	5	807	828	27	0	848.9
UG-TDS_Contig568	gi|13781181|gb|BG646069.1|BG646069	93.54	635	39	2	94	726	3	637	0	918.3
UG-TDS_Contig572	gi|10518696|gb|BE940937.1|BE940937	94.1	576	34	0	58	633	1	576	0	872.7
UG-TDS_Contig573	gi|20306799|gb|BQ164972.1|BQ164972	92.21	680	53	0	1	680	1	680	0	928.2
UG-TDS_Contig579	gi|7563004|gb|AW688268.1|AW688268	91.32	599	52	0	249	847	2	600	0	775.6
UG-TDS_Contig582	gi|11902393|gb|BF638235.1|BF638235	92.16	561	40	2	16	573	35	594	0	751.8
UG-TDS_Contig584	gi|8172806|gb|AW981253.1|AW981253	90.74	605	45	5	1	595	606	3	0	734
UG-TDS_Contig589	gi|30098286|gb|CB891119.1|CB891119	93.38	650	42	1	7	656	164	812	0	940.1
UG-TDS_Contig590	gi|10519071|gb|BE941312.1|BE941312	91.39	511	41	2	4	514	572	65	0	650.7
UG-TDS_Contig596	gi|7564309|gb|AW689573.1|AW689573	91.36	521	45	0	18	538	7	527	0	676.5
UG-TDS_Contig600	gi|13784123|gb|BG649011.1|BG649011	94.04	537	26	2	1	537	118	648	0	803.3
UG-TDS_Contig607	gi|30100549|gb|CB893381.1|CB893381	90.89	560	45	6	195	752	94	649	0	658.6
UG-TDS_Contig608	gi|151385231|gb|EV255102.1|EV255102	89.58	691	72	0	230	920	1	691	0	799.4
UG-TDS_Contig613	gi|89243656|gb|DY615443.1|DY615443	93.76	513	32	0	214	726	1680	1168	0	763.7
UG-TDS_Contig625	gi|10519373|gb|BE941614.1|BE941614	92.63	475	35	0	1	475	62	536	0	664.6
UG-TDS_Contig635	gi|14985463|gb|BI311136.1|BI311136	93.56	466	29	1	477	942	568	104	0	678.5
UG-TDS_Contig636	gi|13606611|gb|BG588471.1|BG588471	87.83	756	91	1	32	786	5	760	0	761.7
UG-TDS_Contig638	gi|13607131|gb|BG588991.1|BG588991	92.14	560	34	3	383	932	801	242	0	751.8
UG-TDS_Contig70	gi|161107261|gb|EY475591.1|EY475591	90	670	60	3	266	935	863	201	0	781.5
UG-TDS_Contig75	gi|13781680|gb|BG646568.1|BG646568	95.44	526	24	0	18	543	627	102	0	852.9
UG-TDS_Contig83	gi|13598792|gb|BG583728.1|BG583728	93.03	531	37	0	155	685	767	237	0	759.7
UG-TDS_Contig85	gi|6654772|gb|AW267816.1|AW267816	89.66	667	69	0	53	719	10	676	0	775.6
UG-TDS_Contig91	gi|161105525|gb|EY474123.1|EY474123	90.96	653	59	0	565	1217	653	1	0	827.1
UG-TDS_Contig95	gi|14984096|gb|BI309769.1|BI309769	90.88	669	59	2	90	757	35	702	0	827.1
UG-TDS_Contig97	gi|89246650|gb|DY618437.1|DY618437	91.48	763	64	1	219	981	11	772	0	989.7
UG-TDS_Contig99	gi|57485784|gb|CX517258.1|CX517258	94	517	31	0	19	535	12	528	0	779.6
BULK1-1_P1G3	gi|14878113|gb|BI270480.1|BI270480	93	443	31	0	8	450	215	657	2e-180	632.9
BULK2-1_P5_F02_F2_006	gi|20283963|gb|BQ146904.1|BQ146904	89.62	559	51	3	19	571	12	569	2e-180	632.9
BULK2-1_P3_E12_E12_088.2	gi|14878624|gb|BI270740.1|BI270740	90.63	512	45	1	59	570	18	526	9e-180	630.9
UG-TDS_Contig457	gi|7766130|gb|AW776317.1|AW776317	89.05	566	62	0	158	723	637	72	1e-179	630.9
AR2-1_8048-007_G01	gi|27404106|gb|CA917176.1|CA917176	88.61	588	66	1	4	590	42	629	2e-178	626.9
AS2-1_P10_C03	gi|13782979|gb|BG647867.1|BG647867	89.31	524	52	3	99	620	770	249	2e-178	626.9
BULK1-1_P3_D05_D5_041	gi|20285899|gb|BQ148840.1|BQ148840	89.29	551	59	0	4	554	103	653	2e-178	626.9
UG-TDS_Contig234	gi|13780712|gb|BG645600.1|BG645600	90.06	523	52	0	1	523	772	250	5e-178	624.9
AB2-1-P1-F11	gi|19109464|gb|BM779590.1|BM779590	88.06	670	70	9	1	663	725	59	7e-178	624.9
UG-TDS_Contig138	gi|57565515|gb|CX539065.1|CX539065	89.17	563	60	1	77	639	582	21	7e-178	624.9
AS1-1_P4_E04	gi|20176389|gb|BQ124427.1|BQ124427	91.15	486	43	0	1	486	578	93	2e-177	623
BULK1-1_P1F7	gi|27409412|gb|CA922482.1|CA922482	92.44	450	34	0	18	467	618	169	2e-177	623
BULK2-1_P2_G10_G10_068	gi|57500510|gb|CX531791.1|CX531791	91.62	489	37	3	98	584	610	124	2e-177	623
AB2-1-P3-H4	gi|89243722|gb|DY615509.1|DY615509	88.91	577	62	2	24	600	551	1125	3e-177	623
UG-TDS_Contig296	gi|89243722|gb|DY615509.1|DY615509	87.3	677	81	5	4	677	1297	623	3e-177	623
AR2-1-P8-C1	gi|151387083|gb|EV256961.1|EV256961	92.27	453	35	0	163	615	9	461	1e-176	621
AR2-1-P9-F5	gi|13380579|gb|BG457254.1|BG457254	95.82	383	12	2	375	757	8	386	1e-176	621
AB1-1_8029-120_H01	gi|57568160|gb|CX541135.1|CX541135	95.76	377	16	0	60	436	523	147	1e-176	621
BULK2-1_P5_C11_C11_091	gi|10697727|gb|BE997451.1|BE997451	88.76	587	61	3	25	611	64	645	1e-176	621
UG-TDS_Contig303	gi|10704189|gb|BF003914.1|BF003914	93.22	428	29	0	35	462	428	1	4e-176	619
UG-TDS_Contig516	gi|20293631|gb|BQ156572.1|BQ156572	97.38	344	8	1	132	474	445	788	5e-176	619
UG-TDS_Contig588	gi|8747636|gb|BE204351.1|BE204351	94.88	391	20	0	211	601	455	65	1e-175	617
BULK2-1_P1_H06_H6_034	gi|27408923|gb|CA921993.1|CA921993	89.44	540	54	1	16	555	156	692	5e-175	615
AR2-1_AR2-1_P7_A03	gi|13378418|gb|BG455177.1|BG455177	90.6	500	44	1	94	590	542	43	6e-175	615
BULK2-1_P2_H03_H3_017	gi|89245118|gb|DY616905.1|DY616905	88.69	566	64	0	28	593	15	580	6e-175	615
UG-TDS_Contig17	gi|83667938|gb|DW018346.1|DW018346	91	500	40	3	109	606	5	501	6e-175	615
UG-TDS_Contig205	gi|9680840|gb|AL381088.1|AL381088	93.02	430	30	0	165	594	430	1	6e-175	615
UG-TDS_Contig472	gi|9674304|gb|AL374552.1|AL374552	91.58	475	35	2	26	497	7	479	6e-175	615
UG-TDS_Contig366	gi|27406534|gb|CA919604.1|CA919604	87.95	614	72	2	45	657	196	808	7e-175	615
AB2-1-P6-G2	gi|151388637|gb|EV258508.1|EV258508	88.52	610	51	8	20	619	679	79	2e-174	613
UG-TDS_Contig553	gi|20174815|gb|BQ122853.1|BQ122853	90.19	520	48	2	115	632	672	154	2e-174	613
UG-TDS_Contig197	gi|89329388|gb|DY633103.1|DY633103	92.86	434	23	2	1	429	2	432	7e-174	611.1
AB1-1_8044-079_1_G10	gi|11959958|gb|BE318154.2|BE318154	92.66	436	32	0	209	644	562	127	1e-173	611.1
AB1-1_8046-032_H04	gi|27232270|gb|CA857906.1|CA857906	87.04	656	83	2	56	710	767	113	1e-173	611.1
AR2-1_AR2-1_P7_H04	gi|6708879|gb|AW299202.1|AW299202	91.59	464	38	1	186	649	641	179	1e-173	611.1
UG-TDS_Contig222	gi|57504095|gb|CX535376.1|CX535376	90.48	504	47	1	93	596	60	562	2e-173	611.1
BULK2-1_P1_F08_F8_054	gi|13782823|gb|BG647711.1|BG647711	90.46	524	49	1	1	524	165	687	3e-173	609.1
BULK2-1_P2_F08_F8_054	gi|27233072|gb|CA858708.1|CA858708	89.98	519	51	1	1	519	268	785	3e-173	609.1
AS1-1_P13_C01	gi|22089145|gb|AJ498702.1|AJ498702	86.99	638	77	1	58	695	32	663	4e-173	609.1
UG-TDS_Contig328	gi|22082629|gb|AJ501701.1|AJ501701	92.05	453	33	1	276	728	531	82	4e-173	609.1
AR1-1_4676()G5	gi|20176422|gb|BQ124460.1|BQ124460	93.84	406	25	0	41	446	151	556	1e-172	607.1
UG-TDS_Contig447	gi|13372488|gb|BG453694.1|BG453694	91.7	458	38	0	1	458	21	478	1e-172	607.1
AB1-1_8043-050_B07	gi|83669010|gb|DW019418.1|DW019418	88.25	604	65	4	77	679	181	779	2e-172	607.1
AB1-1_8044-066_1_B09	gi|57569510|gb|CX542485.1|CX542485	91.28	470	41	0	185	654	526	57	2e-172	607.1
UG-TDS_Contig557	gi|57485062|gb|CX516536.1|CX516536	89.19	555	49	4	64	610	21	572	2e-172	607.1
AB1-1_8029-138_B04	gi|20174138|gb|BQ122176.1|BQ122176	90.04	512	50	1	163	673	598	87	2e-171	603.1
AB1-1_8044-004_D01	gi|20308057|gb|BQ165543.1|BQ165543	89.39	528	56	0	9	536	218	745	2e-171	603.1
BULK1-1_P4_A08_	gi|20274558|gb|BQ138432.1|BQ138432	89.77	518	50	1	123	637	127	644	2e-171	603.1
AS1-1_P10_E06	gi|20285771|gb|BQ148712.1|BQ148712	91.59	464	38	1	71	533	1	464	3e-171	603.1
AR2-1-P9-E12	gi|83666715|gb|DW017123.1|DW017123	89.05	539	59	0	212	750	130	668	1e-170	601.1
AS2-1_P5_G05	gi|151391208|gb|EV261079.1|EV261079	93.78	402	25	0	1	402	725	324	2e-170	599.2
AR1-1_AR1-1_P7_B10	gi|20294174|gb|BQ157115.1|BQ157115	92.13	445	28	2	19	462	41	479	3e-170	599.2
AS2-1_P10_D05	gi|146737920|gb|ES466881.1|ES466881	91.52	460	16	5	20	468	448	1	3e-170	599.2
UG-TDS_Contig268	gi|7765267|gb|AW775454.1|AW775454	91.92	458	35	2	19	476	559	104	3e-170	599.2
UG-TDS_Contig571	gi|7562718|gb|AW687982.1|AW687982	94.76	382	20	0	3	384	384	3	3e-170	599.2
AB2-1-P6-C8	gi|89245964|gb|DY617751.1|DY617751	90.84	502	42	4	165	665	806	308	4e-170	599.2
UG-TDS_Contig255	gi|157982282|gb|EX530554.1|EX530554	90.85	503	45	1	26	528	303	804	4e-170	599.2
AB2-1-P5-A12	gi|30101931|gb|CB894762.1|CB894762	90.34	497	47	1	19	515	592	97	1e-169	597.2
AR1-1_AR1-1_P6_D04	gi|33105461|gb|CF068802.1|CF068802	93.2	412	28	0	229	640	1	412	1e-169	597.2
AR2-1-P8-H6	gi|11957687|gb|AW692381.2|AW692381	92.29	441	33	1	203	642	135	575	2e-169	597.2
AR1-1_AR1-1_P7_H03	gi|13781087|gb|BG645975.1|BG645975	91.3	460	40	0	31	490	277	736	4e-169	595.2
AB1-1_8029-169_A08	gi|27409214|gb|CA922284.1|CA922284	92.36	432	33	0	1	432	511	80	5e-169	595.2
UG-TDS_Contig350	gi|13596529|gb|BG581465.1|BG581465	87.48	583	67	2	99	675	639	57	6e-169	595.2
UG-TDS_Contig421	gi|7765146|gb|AW775333.1|AW775333	89.53	516	54	0	234	749	643	128	7e-169	595.2
BULK2-1_P4_C07_C7_059	gi|8172732|gb|AW981244.1|AW981244	92.65	422	31	0	1	422	613	192	6e-168	591.2
AS1-1_P13_E03	gi|27522716|gb|CA989822.1|CA989822	91.03	468	39	1	18	485	474	10	8e-168	591.2
AS1-1_P5_D05	gi|83666991|gb|DW017399.1|DW017399	89.81	471	48	0	98	568	681	211	8e-168	591.2
BULK1-1_P3_G06_G6_036	gi|161106391|gb|EY474674.1|EY474674	88.61	553	56	2	3	555	769	224	8e-168	591.2
BULK1-1_P3_B02_B2_014	gi|11906773|gb|BF642615.1|BF642615	92.67	450	27	1	134	577	638	189	9e-168	591.2
UG-TDS_Contig392	gi|146737920|gb|ES466881.1|ES466881	92.7	411	9	3	2	412	401	12	2e-167	589.3
AB2-1-P6-D11	gi|11966747|gb|BE323635.2|BE323635	92.61	433	30	2	63	493	543	111	3e-167	589.3
UG-TDS_Contig609	gi|20292273|gb|BQ155214.1|BQ155214	91.16	464	40	1	1	463	180	643	3e-167	589.3
AB2-1-P5-H1	gi|13784180|gb|BG649068.1|BG649068	87.19	609	78	0	103	711	33	641	4e-167	589.3
AR1-1_4717(H10)	gi|161105525|gb|EY474123.1|EY474123	90.06	493	49	0	49	541	161	653	4e-167	589.3
AS2-1_P7_A04	gi|7563315|gb|AW688579.1|AW688579	91.27	458	32	2	1	458	481	32	1e-166	587.3
AS2-1_G2(3863)	gi|157735844|gb|EH058343.1|EH058343	90.16	549	48	6	395	941	100	644	2e-166	587.3
AS2-1_P9_D12	gi|151387909|gb|EV257780.1|EV257780	91.8	439	36	0	1	439	613	175	4e-166	585.3
BULK2-1_P2_D07_D7_057	gi|27404047|gb|CA917117.1|CA917117	92.43	423	32	0	2	424	61	483	4e-166	585.3
UG-TDS_Contig79	gi|7675637|gb|AW329242.2|AW329242	92.18	435	33	1	156	589	459	25	5e-166	585.3
AB1-1_8045-064_1_H08	gi|83665603|gb|DW016011.1|DW016011	90.4	500	41	4	127	623	710	215	6e-166	585.3
AR2-1_8048-060_D08	gi|30099290|gb|CB892122.1|CB892122	88.85	574	57	6	2	571	571	1	6e-166	585.3
AR2-1-P8-H1	gi|57497248|gb|CX528529.1|CX528529	94.86	370	19	0	39	408	495	126	2e-165	583.3
AS2-1_P3_C09	gi|146737920|gb|ES466881.1|ES466881	91.13	462	20	5	10	465	451	5	2e-165	583.3
BULK1-1_P5_C06_C6_044	gi|13379204|gb|BG455879.1|BG455879	89.06	521	47	2	7	526	8	519	2e-165	583.3
UG-TDS_Contig133	gi|55443131|gb|AJ845520.1|AJ845520	92.31	442	31	3	9	450	439	1	2e-165	583.3
AB1-1_8045-028_1_D04	gi|13371636|gb|BG452842.1|BG452842	91.76	437	36	0	165	601	1	437	1e-164	581.3
AS2-1_P10_C02	gi|14985653|gb|BI311326.1|BI311326	91.89	444	34	2	51	493	38	480	3e-164	579.3
BULK2-1_P1_E09_E9_071	gi|27409364|gb|CA922434.1|CA922434	88.42	544	63	0	49	592	786	243	3e-164	579.3
AB1-1_8029-046_F02	gi|13373090|gb|BG454296.1|BG454296	87.95	589	65	4	118	705	666	83	1e-163	577.4
AR2-1_8047-032_1_H04	gi|83666915|gb|DW017323.1|DW017323	88.01	559	67	0	1	559	73	631	1e-163	577.4
AR2-1_AR2-1_P7_G05	gi|30100412|gb|CB893244.1|CB893244	88.7	531	60	0	15	545	130	660	1e-163	577.4
UG-TDS_Contig334	gi|13781239|gb|BG646127.1|BG646127	87.88	561	56	2	8	568	671	123	2e-163	577.4
UG-TDS_Contig80	gi|57490686|gb|CX522066.1|CX522066	89.74	497	48	1	39	532	13	509	2e-163	577.4
AS1-1_P10_H11	gi|89246523|gb|DY618310.1|DY618310	87.95	531	64	0	7	537	643	113	4e-163	575.4
AB2-1-P1-C12	gi|151392530|gb|EV262408.1|EV262408	86.23	697	90	6	8	704	69	759	6e-163	575.4
AB1-1_8029-124_D02	gi|57490960|gb|CX522323.1|CX522323	92.55	416	29	1	192	605	451	36	2e-162	573.4
AR2-1_AR2-1_P10-F4	gi|89243666|gb|DY615453.1|DY615453	90.48	462	43	1	97	558	1058	598	2e-162	573.4
AR2-1_P10_D03	gi|30100712|gb|CB893544.1|CB893544	88.97	517	57	0	18	534	900	384	2e-162	573.4
UG-TDS_Contig111	gi|30098344|gb|CB891177.1|CB891177	86.13	649	90	0	94	742	649	1	2e-162	573.4
UG-TDS_Contig533	gi|10519109|gb|BE941350.1|BE941350	89.78	489	50	0	24	512	20	508	2e-162	573.4
UG-TDS_Contig87	gi|89246575|gb|DY618362.1|DY618362	85.93	661	93	0	123	783	6	666	3e-162	573.4
AS2-1_P7_F09	gi|27407313|gb|CA920383.1|CA920383	91.51	436	37	0	22	457	718	283	6e-162	571.4
BULK1-1_P2_E07_E7_055.2	gi|13782640|gb|BG647528.1|BG647528	92.31	416	32	0	167	582	578	163	7e-162	571.4
UG-TDS_Contig240	gi|6654987|gb|AW268031.1|AW268031	85.47	702	93	3	96	788	3	704	1e-161	571.4
AB1-1_8045-095_G12	gi|10705078|gb|BF004803.1|BF004803	93.54	387	25	0	21	407	1	387	4e-161	569.4
AR1-1_4854(A4)	gi|11899388|gb|BF635230.1|BF635230	88.72	514	58	0	66	579	514	1	1e-160	567.4
UG-TDS_Contig587	gi|9677606|gb|AL377854.1|AL377854	93.72	382	24	0	150	531	428	47	1e-160	567.4
AB1-1_8044-014_F02	gi|7563958|gb|AW689222.1|AW689222	96.7	333	10	1	2	333	333	1	5e-160	565.5
AS1-1_P4_B12	gi|13781453|gb|BG646341.1|BG646341	86.62	583	74	2	50	632	749	171	5e-160	565.5
UG-TDS_Contig603	gi|11906024|gb|BF641866.1|BF641866	89.81	471	48	0	17	487	173	643	5e-160	565.5
AB2-1-P6-F3	gi|7205823|gb|AW560397.1|AW560397	94.49	381	18	3	332	710	536	157	6e-160	565.5
AS2-1_P9_G09	gi|11913262|gb|BF648132.1|BF648132	89.06	512	55	1	207	717	541	30	6e-160	565.5
UG-TDS_Contig7	gi|89246710|gb|DY618497.1|DY618497	88.8	527	55	2	181	706	751	228	6e-160	565.5
UG-TDS_Contig511	gi|20274477|gb|BQ138351.1|BQ138351	91.16	441	39	0	407	847	634	194	9e-160	565.5
AB1-1_8044-018_B03	gi|151386036|gb|EV255914.1|EV255914	86.21	638	85	1	16	653	646	12	2e-159	563.5
AR2-1_AR2-1_P6_F10	gi|13370902|gb|BG452084.1|BG452084	92.93	396	28	0	267	662	412	17	2e-159	563.5
UG-TDS_Contig129	gi|30100602|gb|CB893434.1|CB893434	86.53	616	83	0	226	841	746	131	5e-159	563.5
AS2-1_P5_C03	gi|30099035|gb|CB891867.1|CB891867	90.5	463	38	2	1	458	501	40	6e-159	561.5
AS2-1_P6_B11	gi|57485595|gb|CX517069.1|CX517069	91.89	419	34	0	66	484	490	72	6e-159	561.5
AR2-1-P9-A3	gi|151389056|gb|EV258927.1|EV258927	90.97	443	40	0	131	573	1	443	7e-159	561.5
UG-TDS_Contig375	gi|7558088|gb|AW683359.1|AW683359	91.28	447	37	2	54	500	32	476	7e-159	561.5
BULK2-1_P3_G07_G7_051.2	gi|27523863|gb|CA990969.1|CA990969	91.18	442	37	1	156	595	443	2	8e-159	561.5
UG-TDS_Contig257	gi|13779645|gb|BG644533.1|BG644533	90.4	479	38	4	19	489	697	219	1e-158	561.5
AB2-1-P5-D12	gi|22089737|gb|AJ499294.1|AJ499294	89.88	484	45	2	7	486	1	484	2e-158	559.5
AR2-1_8038-012_D02	gi|14880177|gb|BI271567.1|BI271567	93.26	386	26	0	6	391	220	605	2e-158	559.5
UG-TDS_Contig467	gi|11608586|gb|BF519903.1|BF519903	92.17	447	34	1	49	495	536	91	2e-158	559.5
AB1-1_8044-029_E04	gi|57565828|gb|CX539168.1|CX539168	86.83	600	76	1	3	599	44	643	3e-158	559.5
BULK2-1_P3_F07_F7_053.2	gi|14879394|gb|BI271155.1|BI271155	91.4	430	32	1	123	552	563	139	3e-158	559.5
UG-TDS_Contig264	gi|10703738|gb|BF003463.1|BF003463	90.26	462	45	0	245	706	135	596	5e-158	559.5
BULK2-1_P2_B08_B8_062	gi|11959420|gb|BE316818.2|BE316818	90.37	457	44	0	1	457	45	501	9e-158	557.5
AB1-1_8029-125_E02	gi|14984417|gb|BI310090.1|BI310090	86.02	651	87	2	16	662	85	735	1e-157	557.5
AB1-1_8029-166_F07	gi|124696489|gb|EH791134.1|EH791134	90.47	472	41	3	185	653	613	143	1e-157	557.5
AR1-1_4842(E2)	gi|13783864|gb|BG648752.1|BG648752	87.52	561	70	0	40	600	153	713	1e-157	557.5
AS1-1_1-1_55	gi|11900204|gb|BF636046.1|BF636046	88.14	548	63	2	61	607	113	659	1e-157	557.5
AS2-1_G9(3919)	gi|13780583|gb|BG645471.1|BG645471	90.66	471	38	4	52	518	521	53	1e-157	557.5
UG-TDS_Contig610	gi|14983943|gb|BI309616.1|BI309616	90.93	441	40	0	194	634	383	823	1e-157	557.5
AB2-1-P4-B2	gi|20275416|gb|BQ139302.1|BQ139302	86.97	591	76	1	13	602	610	20	5e-157	555.6
AR2-1_8038-047_G06	gi|14984068|gb|BI309753.1|BI309753	91.28	436	37	1	242	676	507	72	5e-157	555.6
AR2-1_AR2-1_P10-F5	gi|27408207|gb|CA921277.1|CA921277	87.93	547	54	3	196	730	54	600	6e-157	555.6
UG-TDS_Contig338	gi|57494855|gb|CX526136.1|CX526136	92.93	396	27	1	338	733	603	209	6e-157	555.6
AR1-1_4667()F4	gi|83666006|gb|DW016414.1|DW016414	89.09	495	54	0	62	556	49	543	2e-156	553.6
AR1-1_4681()D6	gi|11931241|gb|AW685755.2|AW685755	89.72	496	44	4	180	668	621	126	2e-156	553.6
AS1-1_P7_E05	gi|11607800|gb|BF519117.1|BF519117	88.57	516	50	2	95	610	557	51	2e-156	553.6
AS2-1_P10_C06	gi|20272475|gb|BQ136351.1|BQ136351	100	279	0	0	572	850	660	382	3e-156	553.6
AS2-1_P9_C01	gi|89246148|gb|DY617935.1|DY617935	91.79	414	34	0	19	432	618	205	5e-156	551.6
AB1-1_8029-077_E06	gi|7204988|gb|AW559562.1|AW559562	91.99	412	30	1	102	513	626	218	6e-156	551.6
AS1-1_P11_A03	gi|151389386|gb|EV259257.1|EV259257	91.77	413	34	0	96	508	723	311	6e-156	551.6
BULK1-1_P1C5	gi|9680771|gb|AL381019.1|AL381019	92.7	397	23	2	62	454	433	39	2e-155	549.6
AR2-1_8038-025_A04	gi|11909855|gb|BF644726.1|BF644726	86.17	629	86	1	35	663	25	652	3e-155	549.6
UG-TDS_Contig219	gi|151390914|gb|EV260785.1|EV260785	89.05	493	54	0	201	693	652	160	3e-155	549.6
BULK1-1_P3_E09_E9_071	gi|27405137|gb|CA918207.1|CA918207	90.04	462	43	1	3	464	90	548	8e-155	547.6
AB1-1_8043-077_E10	gi|13372746|gb|BG453952.1|BG453952	88.59	517	55	2	7	523	638	126	1e-154	547.6
UG-TDS_Contig58	gi|89246585|gb|DY618372.1|DY618372	86.35	608	83	0	48	655	245	852	1e-154	547.6
UG-TDS_Contig531	gi|10703930|gb|BF003655.1|BF003655	90.83	447	38	2	319	763	559	114	2e-154	547.6
UG-TDS_Contig601	gi|151392673|gb|EV262551.1|EV262551	86.82	584	77	0	107	690	1	584	2e-154	547.6
BULK2-1_P1_H12_H12_082	gi|27407364|gb|CA920434.1|CA920434	89.48	485	47	2	70	554	760	280	4e-154	545.6
UG-TDS_Contig31	gi|27409934|gb|CA923004.1|CA923004	89.5	476	46	1	145	620	203	674	5e-154	545.6
AS1-1_P9_C12	gi|30101770|gb|CB894601.1|CB894601	91.16	430	37	1	21	450	578	150	2e-153	543.7
BULK1-1_P2_F09_F9_069.2	gi|9678931|gb|AL379179.1|AL379179	94.56	349	19	0	3	351	482	134	4e-153	541.7
AR1-1_AR1-1_P7_A05	gi|5776722|gb|AI974281.1|AI974281	92.54	389	29	0	53	441	399	11	7e-153	541.7
AR2-1_8048-014_F02	gi|27407090|gb|CA920160.1|CA920160	90.15	457	44	1	12	468	276	731	7e-153	541.7
AR1-1_4906(E10)	gi|10520290|gb|BE942531.1|BE942531	93.89	360	22	0	1	360	221	580	2e-152	539.7
AS2-1_A11(3929)	gi|9678204|gb|AL378452.1|AL378452	92.31	416	18	6	40	445	9	420	2e-152	539.7
BULK1-1_P5_E09_E9_071	gi|14864177|gb|BI263199.1|BI263199	90.74	432	40	0	6	437	236	667	2e-152	539.7
AR1-1-P8-H6	gi|13378443|gb|BG455078.1|BG455078	91.55	414	32	1	262	672	8	421	3e-152	539.7
UG-TDS_Contig382	gi|11609086|gb|BF520403.1|BF520403	86.54	587	79	0	2	588	619	33	3e-152	539.7
AS1-1_P9_D01	gi|27407679|gb|CA920749.1|CA920749	89.7	466	47	1	5	470	114	578	8e-152	537.7
AB1-1_8029-137_A04	gi|14986548|gb|BI312221.1|BI312221	93.07	375	26	0	8	382	375	1	1e-151	537.7
UG-TDS_Contig335	gi|20176487|gb|BQ124525.1|BQ124525	90.16	488	47	1	20	506	507	20	1e-151	537.7
AS2-1_P3_F12	gi|9686482|gb|AL386731.1|AL386731	94.51	346	19	0	1	346	414	69	2e-151	535.7
BULK2-1_P1_E11_E11_087	gi|13597305|gb|BG582241.1|BG582241	89.78	460	44	1	1	457	84	543	3e-151	535.7
AB1-1_8046-088_1_H11	gi|151389695|gb|EV259573.1|EV259573	90.72	442	39	2	257	698	838	399	5e-151	535.7
AS1-1_P9_C09	gi|27409002|gb|CA922072.1|CA922072	89.28	485	49	2	158	642	34	515	5e-151	535.7
BULK1-1_P5_D03_D3_025	gi|33104741|gb|CF068082.1|CF068082	91.3	414	36	0	43	456	249	662	5e-151	535.7
AB1-1_8029-179_C09	gi|10697855|gb|BE997579.1|BE997579	95.44	329	15	0	1	329	333	5	2e-150	533.7
AR1-1_AR1-1_P6_F05	gi|89246694|gb|DY618481.1|DY618481	90.8	435	36	2	263	694	822	389	2e-150	533.7
AR2-1_P10_C12	gi|54625273|gb|AJ621860.1|AJ621860	97.06	306	0	2	388	693	297	1	2e-150	533.7
UG-TDS_Contig466	gi|54625273|gb|AJ621860.1|AJ621860	97.06	306	0	2	411	716	297	1	2e-150	533.7
UG-TDS_Contig26	gi|13597173|gb|BG582109.1|BG582109	88.05	519	55	2	45	563	159	670	8e-150	531.8
UG-TDS_Contig394	gi|30101378|gb|CB894209.1|CB894209	90.59	425	40	0	298	722	388	812	8e-150	531.8
AS1-1_P8_D02	gi|20308414|gb|BQ165722.1|BQ165722	92.17	396	26	2	9	399	400	5	2e-149	529.8
AR2-1_8047-071_1_G09	gi|27409308|gb|CA922378.1|CA922378	86.46	591	79	1	81	670	80	670	3e-149	529.8
BULK1-1_P2_A08_.2	gi|7564907|gb|AW690171.1|AW690171	91.91	408	26	4	193	596	645	241	3e-149	529.8
BULK1-1_P3_B07_B7_061	gi|89245198|gb|DY616985.1|DY616985	87.11	551	71	0	126	676	24	574	3e-149	529.8
UG-TDS_Contig217	gi|27406204|gb|CA919274.1|CA919274	87.86	519	63	0	63	581	172	690	3e-149	529.8
UG-TDS_Contig544	gi|20174065|gb|BQ122103.1|BQ122103	88.91	487	53	1	118	604	41	526	3e-149	529.8
AS1-1_P10_F05	gi|54625273|gb|AJ621860.1|AJ621860	97.05	305	1	2	387	691	297	1	4e-149	529.8
BULK2-1_P3_H03_H3_017.2	gi|9055777|gb|BE239594.1|BE239594	95.65	322	14	0	1	322	189	510	7e-149	527.8
UG-TDS_Contig150	gi|20283516|gb|BQ146457.1|BQ146457	90	450	44	1	1	449	454	5	9e-149	527.8
AB1-1_8046-027_C04	gi|27232397|gb|CA858033.1|CA858033	86.35	608	78	3	76	679	838	232	1e-148	527.8
AB2-1-P6-A11	gi|151390252|gb|EV260130.1|EV260130	90.42	501	36	11	188	687	777	288	1e-148	527.8
AS1-1_P15_D09	gi|54625273|gb|AJ621860.1|AJ621860	96.73	306	1	2	372	677	297	1	1e-148	527.8
BULK1-1_P2_F05_F5_037.2	gi|8746653|gb|BE203381.1|BE203381	92.31	390	29	1	1	390	207	595	1e-148	527.8
BULK2-1_P3_G09_G9_067.2	gi|11933515|gb|AW692576.2|AW692576	88.76	498	54	2	1	496	498	1	1e-148	527.8
UG-TDS_Contig363	gi|54625273|gb|AJ621860.1|AJ621860	96.73	306	1	2	544	849	297	1	1e-148	527.8
AR2-1_AR2-1_P6_G10	gi|161107120|gb|EY476110.1|EY476110	88.53	462	53	0	7	468	727	266	3e-148	525.8
BULK1-1_P4_A11_A11_095	gi|27406772|gb|CA919842.1|CA919842	93.03	373	25	1	128	500	221	592	3e-148	525.8
BULK2-1_P3_H02_H2_002.2	gi|5776735|gb|AI974294.1|AI974294	91.52	401	34	0	150	550	504	104	4e-148	525.8
UG-TDS_Contig598	gi|27408662|gb|CA921732.1|CA921732	86.48	577	78	0	29	605	767	191	4e-148	525.8
UG-TDS_Contig164	gi|30101392|gb|CB894223.1|CB894223	86.81	523	69	0	4	526	716	194	5e-148	525.8
AR1-1-P9-B7	gi|11896275|gb|BF632117.1|BF632117	87.98	524	61	2	70	593	42	563	2e-147	523.8
AB1-1_8029-034_B01	gi|14986406|gb|BI312079.1|BI312079	89.42	482	45	4	168	646	664	186	2e-147	523.8
AB2-1-P6-D9	gi|8172042|gb|AW980506.1|AW980506	87.65	599	63	10	109	705	59	648	2e-147	523.8
AR2-1_8047-039_1_G05	gi|54625273|gb|AJ621860.1|AJ621860	100	264	0	0	369	632	264	1	2e-147	523.8
AR2-1_P10_H10	gi|54625273|gb|AJ621860.1|AJ621860	100	264	0	0	462	725	264	1	2e-147	523.8
UG-TDS_Contig235	gi|57504074|gb|CX535355.1|CX535355	92.19	384	30	0	208	591	548	165	2e-147	523.8
UG-TDS_Contig352	gi|54625273|gb|AJ621860.1|AJ621860	100	264	0	0	505	768	264	1	2e-147	523.8
UG-TDS_Contig459	gi|54625273|gb|AJ621860.1|AJ621860	100	264	0	0	135	398	1	264	2e-147	523.8
AB1-1_8044-093_1_E12	gi|83667526|gb|DW017934.1|DW017934	94.63	335	18	0	1	335	364	30	4e-147	521.9
UG-TDS_Contig427	gi|11899277|gb|BF635119.1|BF635119	86.96	552	72	0	951	1502	583	32	4e-147	523.8
AS1-1_1-1_5	gi|33105250|gb|CF068591.1|CF068591	91.31	426	33	4	34	459	27	448	2e-146	519.9
AS1-1_P12_E09	gi|146737920|gb|ES466881.1|ES466881	90.46	409	11	4	1	409	392	12	2e-146	519.9
AS1-1_P14_D04	gi|11609401|gb|BF520718.1|BF520718	91.97	386	31	0	21	406	529	144	2e-146	519.9
AS1-1_P8_C01	gi|7765654|gb|AW775841.1|AW775841	91.62	394	33	0	87	480	36	429	2e-146	519.9
BULK2-1_P2_H09_H9_065	gi|30098337|gb|CB891170.1|CB891170	93.09	362	25	0	1	362	256	617	2e-146	519.9
AR2-1-P9-F8	gi|157981366|gb|EX529638.1|EX529638	86.15	592	81	1	118	709	958	368	3e-146	519.9
UG-TDS_Contig259	gi|13783005|gb|BG647893.1|BG647893	86.96	552	69	1	19	567	237	788	3e-146	519.9
BULK1-1_P5_A08_	gi|13379960|gb|BG456635.1|BG456635	95.08	325	16	0	196	520	9	333	9e-146	517.9
AB2-1-P4-B11	gi|22082224|gb|AJ501291.1|AJ501291	87.43	533	66	1	111	643	48	579	1e-145	517.9
AR2-1_8048-046_F06	gi|7565061|gb|AW690325.1|AW690325	93.06	360	25	0	28	387	569	210	2e-145	515.9
AB1-1_8045-059_1_C08	gi|7717755|gb|AW773842.1|AW773842	92.47	372	28	0	1	372	398	27	3e-145	515.9
AR2-1_8038-035_C05	gi|151388361|gb|EV258232.1|EV258232	88.87	476	52	1	1	476	330	804	3e-145	515.9
UG-TDS_Contig159	gi|14864825|gb|BI263517.1|BI263517	91.76	376	31	0	2	377	153	528	3e-145	515.9
UG-TDS_Contig492	gi|9665549|gb|AL365796.1|AL365796	93.9	344	21	0	20	363	351	8	3e-145	515.9
AB1-1_8029-143_G04	gi|13596664|gb|BG581600.1|BG581600	89.25	456	49	0	8	463	457	2	5e-145	515.9
UG-TDS_Contig69	gi|54625273|gb|AJ621860.1|AJ621860	96.08	306	3	2	144	449	1	297	5e-145	515.9
AR2-1_8039-003_C01	gi|14983897|gb|BI309570.1|BI309570	90.16	437	39	2	65	498	213	648	1e-144	513.9
AR2-1_AR2-1_P6_C02	gi|20274662|gb|BQ138536.1|BQ138536	90.11	445	41	3	18	459	109	553	1e-144	513.9
AS1-1_1-1_84	gi|83666854|gb|DW017262.1|DW017262	89.32	459	48	1	28	486	255	712	1e-144	513.9
BULK2-1_P2_E11_E11_087	gi|27407446|gb|CA920516.1|CA920516	89.86	444	35	3	99	534	541	100	1e-144	513.9
BULK2-1_P4_D04_D4_026	gi|7205662|gb|AW560236.1|AW560236	90.91	407	37	0	2	408	568	162	1e-144	513.9
UG-TDS_Contig543	gi|89246352|gb|DY618139.1|DY618139	89.21	519	50	5	28	542	266	782	1e-144	513.9
BULK1-1_P2_C08_C8_060.2	gi|151389392|gb|EV259263.1|EV259263	90.89	406	37	0	117	522	722	317	5e-144	511.9
UG-TDS_Contig20	gi|7674977|gb|AW171679.2|AW171679	89.83	472	40	6	38	502	28	498	5e-144	511.9
UG-TDS_Contig452	gi|83665637|gb|DW016045.1|DW016045	90.09	434	40	2	6	437	682	250	5e-144	511.9
BULK2-1_P2_B06_B6_046	gi|151390611|gb|EV260489.1|EV260489	88.78	490	52	3	140	626	239	728	6e-144	511.9
UG-TDS_Contig315	gi|13371442|gb|BG452648.1|BG452648	88.01	492	47	2	70	558	526	44	6e-144	511.9
AR1-1_4710(A10)	gi|161105525|gb|EY474123.1|EY474123	91.21	398	35	0	53	450	256	653	7e-144	511.9
UG-TDS_Contig336	gi|13371442|gb|BG452648.1|BG452648	88.01	492	47	2	143	631	526	44	7e-144	511.9
AS1-1_P15_F03	gi|10704958|gb|BF004683.1|BF004683	86.86	563	53	6	39	596	642	96	8e-144	511.9
AB2-1-P1-D4	gi|27409108|gb|CA922178.1|CA922178	91.13	417	34	3	5	420	183	597	2e-143	510
AS2-1_P4_C12	gi|20294471|gb|BQ157412.1|BQ157412	91.19	386	34	0	141	526	395	10	2e-143	510
AS1-1_P12_F08	gi|83666673|gb|DW017081.1|DW017081	86.8	500	65	1	164	663	758	260	3e-143	510
AS2-1_P3_A02	gi|14863895|gb|BI263044.1|BI263044	92.72	357	26	0	1	357	331	687	6e-143	508
BULK2-1_P4_F03_F3_021	gi|11960790|gb|BE316675.2|BE316675	93.39	348	23	0	35	382	25	372	6e-143	508
UG-TDS_Contig15	gi|7765160|gb|AW775347.1|AW775347	91.33	392	34	0	44	435	11	402	7e-143	508
AR1-1-P8-G11	gi|151386372|gb|EV256250.1|EV256250	93.06	360	24	1	35	393	561	202	8e-143	508
BULK1-1_P4_B06_B6_046	gi|11930097|gb|BE319928.2|BE319928	92.02	376	30	0	202	577	59	434	9e-143	508
AB1-1_8043-070_F09	gi|11899846|gb|BF635688.1|BF635688	88.63	466	53	0	116	581	200	665	1e-142	508
AB1-1_8046-034_B05	gi|30102074|gb|CB894905.1|CB894905	90.58	414	36	1	224	634	115	528	1e-142	508
AS2-1_P10_G06	gi|54625273|gb|AJ621860.1|AJ621860	95.75	306	4	2	374	679	297	1	1e-142	508
BULK2-1_P1_F04_F4_022	gi|57499750|gb|CX531031.1|CX531031	92.78	360	26	0	4	363	59	418	1e-142	508
UG-TDS_Contig193	gi|89246616|gb|DY618403.1|DY618403	92.02	376	30	0	45	420	133	508	1e-142	508
UG-TDS_Contig202	gi|57500696|gb|CX531977.1|CX531977	88.45	459	53	0	163	621	656	198	1e-142	508
BULK2-1_P4_G01_G1_003	gi|83665007|gb|DW015415.1|DW015415	89.11	450	43	1	73	516	154	603	3e-142	506
AB2-1-P2-B11	gi|30101878|gb|CB894709.1|CB894709	95.14	329	13	3	2	327	533	205	4e-142	506
AS1-1_P5_B09	gi|13379578|gb|BG456253.1|BG456253	87.65	502	56	1	151	652	73	568	5e-142	506
AS1-1_P6_F06	gi|161109814|gb|EY478517.1|EY478517	85.67	607	86	1	168	773	3	609	5e-142	506
AS2-1_P6_D10	gi|54625273|gb|AJ621860.1|AJ621860	98.86	264	3	0	482	745	264	1	5e-142	506
AS2-1_P9_B03	gi|54625273|gb|AJ621860.1|AJ621860	98.86	264	3	0	555	818	264	1	5e-142	506
AS2-1_P3_H06	gi|13782442|gb|BG647330.1|BG647330	95.22	314	15	0	57	370	395	708	9e-142	504
AR2-1-P9-E3	gi|7570755|gb|AW695993.1|AW695993	92.74	358	26	0	188	545	1	358	1e-141	504
AB1-1_8045-076_D10	gi|20290182|gb|BQ153123.1|BQ153123	92.64	367	22	2	38	403	216	578	1e-141	504
AS1-1_P7_E06	gi|13371442|gb|BG452648.1|BG452648	87.8	492	48	2	33	521	526	44	1e-141	504
AB1-1_8029-078_F06	gi|20290184|gb|BQ153125.1|BQ153125	88.72	470	52	1	195	664	557	89	2e-141	504
AR2-1_8038-048_H06	gi|157981870|gb|EX530142.1|EX530142	88.28	478	56	0	37	514	493	16	2e-141	504
AR2-1_P10_E06	gi|9668461|gb|AL368708.1|AL368708	91.62	382	32	0	17	398	65	446	2e-141	504
AS1-1_P3_B05	gi|57488418|gb|CX519892.1|CX519892	89.37	489	47	3	95	581	38	523	2e-141	504
AS2-1_P10_D08	gi|13780763|gb|BG645651.1|BG645651	90.29	412	40	0	213	624	508	97	2e-141	504
AS1-1_P8_F06	gi|13373091|gb|BG454297.1|BG454297	95.74	305	13	0	2	306	474	170	3e-141	502
BULK2-1_P2_D12_D12_090	gi|27523853|gb|CA990959.1|CA990959	93	357	24	1	2	358	340	695	3e-141	502
AS1-1_P4_A02	gi|161108854|gb|EY475798.1|EY475798	91.3	391	31	1	8	395	457	67	4e-141	502
BULK2-1_P3_A10_A10_080.2	gi|13379347|gb|BG456022.1|BG456022	87.78	499	49	3	41	527	182	680	2e-140	500
UG-TDS_Contig185	gi|7675481|gb|AW329041.2|AW329041	90.14	416	41	0	196	611	566	151	2e-140	500
AR2-1_AR2-1_P6_E10	gi|57490957|gb|CX522320.1|CX522320	90.44	408	39	0	238	645	425	18	3e-140	500
AS1-1_P6_G03	gi|54625273|gb|AJ621860.1|AJ621860	98.48	264	4	0	413	676	264	1	3e-140	500
AS1-1_P15_A08	gi|6654940|gb|AW267920.1|AW267920	93.29	343	23	0	51	393	72	414	6e-140	498.1
AB1-1_8029-163_C07	gi|7205076|gb|AW559706.1|AW559706	85.01	627	94	0	3	629	32	658	1e-139	498.1
AB1-1_8046-078_1_F10	gi|83668217|gb|DW018625.1|DW018625	90.66	407	37	1	193	598	8	414	1e-139	498.1
UG-TDS_Contig343	gi|10706489|gb|BF006142.1|BF006142	88.67	459	52	0	42	500	21	479	1e-139	498.1
AS2-1_2-1_57	gi|27405878|gb|CA918948.1|CA918948	87.34	537	53	6	36	569	44	568	3e-139	496.1
BULK2-1_P5_B08_B8_062	gi|20308242|gb|BQ165636.1|BQ165636	90.24	410	40	0	230	639	79	488	4e-139	496.1
UG-TDS_Contig404	gi|27407411|gb|CA920481.1|CA920481	89.67	426	44	0	205	630	180	605	4e-139	496.1
UG-TDS_Contig633	gi|83664677|gb|DW015085.1|DW015085	86.06	574	74	2	53	624	57	626	4e-139	496.1
UG-TDS_Contig98	gi|11896952|gb|BF632794.1|BF632794	88.24	476	53	1	67	542	490	18	5e-139	496.1
UG-TDS_Contig143	gi|14982584|gb|BI308257.1|BI308257	84.27	674	106	0	212	885	744	71	7e-139	496.1
AB1-1_8043-054_F07	gi|13783573|gb|BG648461.1|BG648461	89.79	421	43	0	1	421	617	197	1e-138	494.1
BULK2-1_P3_B10_B10_078.2	gi|8666788|gb|BE187604.1|BE187604	88.52	453	43	1	9	461	147	590	1e-138	494.1
BULK2-1_P3_E11_E11_087.2	gi|20293266|gb|BQ156207.1|BQ156207	88.03	476	42	3	1	469	24	491	1e-138	494.1
BULK2-1_P5_C10_C10_076	gi|151388481|gb|EV258352.1|EV258352	89.22	464	40	5	158	616	762	304	1e-138	494.1
UG-TDS_Contig575	gi|14983360|gb|BI309033.1|BI309033	89.79	421	43	0	66	486	171	591	1e-138	494.1
UG-TDS_Contig153	gi|89245880|gb|DY617667.1|DY617667	85.5	593	86	0	198	790	653	61	2e-138	494.1
UG-TDS_Contig332	gi|13782900|gb|BG647788.1|BG647788	88.94	461	49	2	155	613	510	50	2e-138	494.1
UG-TDS_Contig92	gi|7205720|gb|AW560294.1|AW560294	89.12	441	48	0	17	457	471	31	2e-138	494.1
BULK2-1_P5_D08_D8_058	gi|7206478|gb|AW561052.1|AW561052	91.85	368	30	0	7	374	175	542	3e-138	492.1
AR2-1_8047-016_1_H02	gi|9682147|gb|AL382396.1|AL382396	91.94	372	29	1	32	403	371	1	5e-138	492.1
AS1-1_P10_C08	gi|13783970|gb|BG648858.1|BG648858	92.07	353	28	0	203	555	685	333	5e-138	492.1
BULK1-1_P5_H03_H3_017	gi|7564946|gb|AW690210.1|AW690210	89.9	416	42	0	190	605	172	587	6e-138	492.1
UG-TDS_Contig514	gi|27407575|gb|CA920645.1|CA920645	87.81	484	59	0	89	572	245	728	6e-138	492.1
AS2-1_P6_A02	gi|54625273|gb|AJ621860.1|AJ621860	94.77	306	7	2	369	674	297	1	8e-138	492.1
AS2-1_P7_B03	gi|20285106|gb|BQ148047.1|BQ148047	92.8	347	25	0	19	365	514	168	1e-137	490.1
BULK1-1_P3_H02_H2_002	gi|14880262|gb|BI271611.1|BI271611	88.57	455	52	0	3	457	137	591	2e-137	490.1
UG-TDS_Contig454	gi|7564235|gb|AW689499.1|AW689499	86.52	549	70	2	1	549	616	72	2e-137	490.1
AR2-1-P9-H4	gi|11914498|gb|BF649368.1|BF649368	92.2	359	28	0	22	380	69	427	3e-137	490.1
AR1-1-P9-B5	gi|14983362|gb|BI309035.1|BI309035	92.42	356	23	1	56	411	219	570	3e-137	490.1
AB1-1_8043-030_1_F04	gi|57501903|gb|CX533184.1|CX533184	90.02	411	41	0	8	418	420	10	3e-137	490.1
UG-TDS_Contig12	gi|27405720|gb|CA918790.1|CA918790	89.31	449	43	3	28	473	115	561	3e-137	490.1
AR2-1-P8-A4	gi|157977825|gb|EX526097.1|EX526097	93.58	358	21	1	7	362	387	30	5e-137	488.2
AR1-1_AR1-1_P7_B04	gi|27408529|gb|CA921599.1|CA921599	95.36	302	14	0	191	492	553	252	7e-137	488.2
BULK1-1_P5_E02_E2_008	gi|151387249|gb|EV257120.1|EV257120	90.69	419	39	0	39	457	1	419	7e-137	488.2
AR1-1_4725(H11)	gi|11964590|gb|BE248449.2|BE248449	93.64	330	21	0	147	476	1	330	8e-137	488.2
UG-TDS_Contig595	gi|27408645|gb|CA921715.1|CA921715	91.18	363	32	0	184	546	578	216	8e-137	488.2
AR1-1-P8-C12	gi|27232675|gb|CA858311.1|CA858311	85.97	563	70	2	43	596	65	627	9e-137	488.2
UG-TDS_Contig619	gi|11899064|gb|BF634906.1|BF634906	92.24	361	27	1	133	492	1	361	9e-137	488.2
AR2-1_AR2-1_P6_D10	gi|54625273|gb|AJ621860.1|AJ621860	97.73	264	6	0	407	670	264	1	1e-136	488.2
AS2-1_P6_D01	gi|7558088|gb|AW683359.1|AW683359	89.36	423	44	1	117	539	471	50	1e-136	488.2
BULK2-1_P5_B06_B6_046	gi|57498452|gb|CX529733.1|CX529733	92.75	345	25	0	1	345	267	611	3e-136	486.2
AB2-1-P5-F3	gi|7561284|gb|AW686548.1|AW686548	90.24	420	37	3	114	531	449	32	4e-136	486.2
AR2-1_8048-053_E07	gi|7718590|gb|AW774673.1|AW774673	86.87	533	68	2	89	620	1	532	4e-136	486.2
AS2-1_P8_A05	gi|146737920|gb|ES466881.1|ES466881	99.21	253	2	0	417	669	33	285	4e-136	486.2
BULK2-1_P1_C06_C6_044	gi|11904282|gb|BF640124.1|BF640124	89.15	433	47	0	161	593	108	540	4e-136	486.2
UG-TDS_Contig230	gi|22081159|gb|AJ500226.1|AJ500226	85.64	599	81	3	278	873	7	603	5e-136	486.2
AS1-1_P13_H10	gi|146737920|gb|ES466881.1|ES466881	93.31	329	14	2	27	347	35	363	8e-136	484.2
AS1-1_P14_A11	gi|146737920|gb|ES466881.1|ES466881	95.24	294	14	0	271	564	58	351	1e-135	484.2
AS2-1_P8_H03	gi|20294632|gb|BQ157573.1|BQ157573	89.9	416	41	1	126	540	582	167	1e-135	484.2
BULK1-1_P5_A01_A1_015	gi|9666475|gb|AL366722.1|AL366722	88.99	436	48	0	102	537	37	472	1e-135	484.2
AR1-1-P9-G12	gi|28611730|gb|AJ548016.1|AJ548016	88.84	448	49	1	225	672	1	447	2e-135	484.2
AR2-1_8038-009_A02	gi|11928710|gb|BE319584.2|BE319584	89.95	408	41	0	83	490	408	1	2e-135	484.2
AR2-1_AR2-1_P7_A07	gi|30100925|gb|CB893756.1|CB893756	88.74	444	50	0	294	737	1	444	2e-135	484.2
BULK2-1_P3_F02_F2_006.2	gi|20176351|gb|BQ124389.1|BQ124389	91.37	371	32	0	239	609	446	76	5e-135	482.2
UG-TDS_Contig468	gi|146737920|gb|ES466881.1|ES466881	97.43	272	3	1	518	785	401	130	7e-135	482.2
AR2-1_P10_E03	gi|161106177|gb|EY474820.1|EY474820	91.62	370	30	1	2	370	718	349	1e-134	480.2
AS1-1_P10_C10	gi|13379274|gb|BG455949.1|BG455949	94.27	314	18	0	1	314	403	90	1e-134	480.2
AS1-1_P14_C06	gi|146737920|gb|ES466881.1|ES466881	94.44	306	16	1	1	306	392	88	1e-134	480.2
AB2-1-P2-D8	gi|57489578|gb|CX520994.1|CX520994	93.15	365	19	6	1	365	367	9	5e-134	478.2
BULK1-1_P2_H04_H4_018.2	gi|20284380|gb|BQ147321.1|BQ147321	89.85	404	41	0	17	420	163	566	6e-134	478.2
AS2-1_P5_A09	gi|20293980|gb|BQ156921.1|BQ156921	93.43	350	23	0	155	504	409	60	7e-134	478.2
UG-TDS_Contig46	gi|9676623|gb|AL376871.1|AL376871	91.42	373	31	1	46	418	8	379	1e-133	478.2
AR2-1-P9-B1	gi|7559660|gb|AW684924.1|AW684924	92.86	336	24	0	46	381	31	366	2e-133	476.3
AB1-1_8045-057_1_A08	gi|13780663|gb|BG645551.1|BG645551	92.94	340	23	1	1	339	596	257	2e-133	476.3
AR1-1_4752(C3)_2008-03-05	gi|157979951|gb|EX528223.1|EX528223	91.62	370	27	2	43	411	398	764	2e-133	476.3
UG-TDS_Contig567	gi|14982196|gb|BI307869.1|BI307869	84.23	666	96	3	4	666	23	682	4e-133	476.3
UG-TDS_Contig11	gi|11958638|gb|AW694562.2|AW694562	95.07	304	14	1	131	433	152	455	5e-133	476.3
UG-TDS_Contig409	gi|146737920|gb|ES466881.1|ES466881	94.16	308	9	1	87	394	125	423	6e-133	476.3
AR2-1-P8-B4	gi|27408140|gb|CA921210.1|CA921210	92.22	347	27	0	40	386	312	658	8e-133	474.3
AB1-1_8044-061_E08	gi|14982782|gb|BI308455.1|BI308455	90.44	387	37	0	1	387	714	328	9e-133	474.3
AR1-1-P8-G4	gi|14983893|gb|BI309566.1|BI309566	91.25	400	35	0	59	458	194	593	1e-132	474.3
BULK2-1_P5_A07_A7_063	gi|30098667|gb|CB891499.1|CB891499	87.6	492	50	4	45	533	137	620	1e-132	474.3
UG-TDS_Contig359	gi|161108834|gb|EY477788.1|EY477788	90.6	383	36	0	43	425	438	56	1e-132	474.3
UG-TDS_Contig372	gi|13373328|gb|BG454534.1|BG454534	89.38	405	43	0	222	626	496	92	1e-132	474.3
AS1-1_P6_D05	gi|14985311|gb|BI310984.1|BI310984	89.38	405	43	0	263	667	411	7	2e-132	474.3
UG-TDS_Contig300	gi|11913063|gb|BF647933.1|BF647933	87.14	490	63	0	142	631	77	566	2e-132	474.3
AB1-1_8045-086_F11	gi|11609364|gb|BF520681.1|BF520681	89.15	433	44	2	16	445	494	62	4e-132	472.3
AR1-1_4822(A12)_2008-03-01	gi|161105525|gb|EY474123.1|EY474123	90.58	382	36	0	52	433	265	646	4e-132	472.3
AS1-1_P12_D05	gi|11913033|gb|BF647903.1|BF647903	92.6	338	25	0	2	339	235	572	4e-132	472.3
AS2-1_P8_D11	gi|9686672|gb|AL386921.1|AL386921	92.6	338	25	0	67	404	338	1	4e-132	472.3
UG-TDS_Contig276	gi|6654902|gb|AW268002.1|AW268002	92.6	338	25	0	121	458	724	387	4e-132	472.3
AR1-1-P9-A5	gi|13368987|gb|BG450205.1|BG450205	89.83	403	40	1	55	457	6	407	6e-132	472.3
AS2-1_P7_H09	gi|13380414|gb|BG457077.1|BG457077	91.67	360	27	1	20	376	136	495	6e-132	472.3
UG-TDS_Contig225	gi|27409677|gb|CA922747.1|CA922747	90.34	414	36	4	264	675	175	586	6e-132	472.3
UG-TDS_Contig107	gi|13370586|gb|BG451792.1|BG451792	92	350	28	0	358	707	352	3	1e-131	472.3
AB1-1_8045-012_1_D02	gi|57488648|gb|CX520122.1|CX520122	90.02	401	39	1	190	589	423	23	2e-131	470.3
AR2-1_AR2-1_P7_A09	gi|20291885|gb|BQ154826.1|BQ154826	89.84	384	39	0	199	582	384	1	2e-131	470.3
BULK1-1_P5_F04_F4_022	gi|20286339|gb|BQ149280.1|BQ149280	86.19	536	73	1	163	697	17	552	2e-131	470.3
UG-TDS_Contig428	gi|13368953|gb|BG450171.1|BG450171	87.96	465	55	1	156	620	474	11	2e-131	470.3
AR2-1_P10_C09	gi|27405108|gb|CA918178.1|CA918178	89.23	455	48	1	17	470	237	691	7e-131	468.3
AR2-1_8038-066_B09	gi|89243666|gb|DY615453.1|DY615453	86.61	508	68	0	1	508	587	80	8e-131	468.3
AS1-1_3534(H4)	gi|11899137|gb|BF634979.1|BF634979	90.05	392	39	0	38	429	169	560	8e-131	468.3
AS1-1_P3_C12	gi|83666116|gb|DW016524.1|DW016524	90.86	372	34	0	142	513	100	471	8e-131	468.3
BULK2-1_P3_F03_F3_021.2	gi|13606633|gb|BG588493.1|BG588493	89.18	453	48	1	90	542	26	477	8e-131	468.3
UG-TDS_Contig73	gi|5069584|gb|AI737605.1|AI737605	88.81	447	41	4	72	515	27	467	8e-131	468.3
AR2-1_8039-070_F09	gi|8172137|gb|AW980599.1|AW980599	88.03	476	54	3	85	558	511	37	9e-131	468.3
UG-TDS_Contig480	gi|14982905|gb|BI308578.1|BI308578	88.2	466	49	4	200	663	542	81	9e-131	468.3
UG-TDS_Contig51	gi|5069584|gb|AI737605.1|AI737605	88.81	447	41	4	164	607	467	27	9e-131	468.3
AR2-1_8048-057_A08	gi|57499078|gb|CX530359.1|CX530359	90.14	416	37	4	323	736	601	188	1e-130	468.3
AR2-1_8038-044_D06	gi|7205683|gb|AW560257.1|AW560257	92.13	343	27	0	18	360	589	247	2e-130	466.3
AS2-1_P7_A08	gi|146737920|gb|ES466881.1|ES466881	91.14	361	10	4	20	380	380	42	2e-130	466.3
BULK2-1_P1_C05_C5_043	gi|89245064|gb|DY616851.1|DY616851	87.87	478	44	5	168	643	643	178	3e-130	466.3
BULK2-1_P3_E01_E1_007.2	gi|8746680|gb|BE203408.1|BE203408	95.19	291	14	0	268	558	590	300	3e-130	466.3
UG-TDS_Contig410	gi|30098550|gb|CB891382.1|CB891382	91.18	363	32	0	127	489	493	131	3e-130	466.3
UG-TDS_Contig337	gi|11913339|gb|BF648209.1|BF648209	89.18	416	42	1	165	577	228	643	4e-130	466.3
AB1-1_8043-031_1_G04	gi|89246683|gb|DY618470.1|DY618470	89.8	402	40	1	1	402	508	108	8e-130	464.4
UG-TDS_Contig242	gi|10698936|gb|BE998660.1|BE998660	89.42	416	40	2	1	416	32	443	9e-130	464.4
AS2-1_P3_F09	gi|9688565|gb|AL388814.1|AL388814	92.2	346	26	1	25	370	348	4	1e-129	464.4
BULK2-1_P5_C08_C8_060	gi|151389343|gb|EV259214.1|EV259214	85.69	594	70	7	1	589	115	698	1e-129	464.4
UG-TDS_Contig405	gi|27409538|gb|CA922608.1|CA922608	85.34	566	78	1	24	584	770	205	2e-129	464.4
UG-TDS_Contig167	gi|14985926|gb|BI311599.1|BI311599	90.45	377	36	0	127	503	435	59	4e-129	462.4
AB1-1_8029-040_H01	gi|161108315|gb|EY475649.1|EY475649	94.61	297	16	0	1	297	297	1	5e-129	462.4
UG-TDS_Contig361	gi|13371442|gb|BG452648.1|BG452648	86.86	487	52	2	174	657	521	44	6e-129	462.4
UG-TDS_Contig74	gi|55447321|gb|AJ847790.1|AJ847790	88.5	452	43	4	356	804	446	1	7e-129	462.4
AR2-1_AR2-1_P7_G03	gi|5776644|gb|AI974347.1|AI974347	95.42	284	13	0	2	285	394	111	9e-129	460.4
AS1-1_P8_B07	gi|27407624|gb|CA920694.1|CA920694	92.11	342	24	1	1	339	430	89	2e-128	460.4
AS2-1_P10_B01	gi|9670606|gb|AL370853.1|AL370853	88.89	441	42	4	29	466	69	505	2e-128	460.4
UG-TDS_Contig399	gi|8748035|gb|BE204745.1|BE204745	93.35	316	21	0	28	343	1	316	2e-128	460.4
UG-TDS_Contig254	gi|10704309|gb|BF004034.1|BF004034	87.47	487	57	3	236	721	546	63	3e-128	460.4
UG-TDS_Contig317	gi|13782201|gb|BG647089.1|BG647089	87.39	468	59	0	249	716	189	656	3e-128	460.4
AR2-1_AR2-1_P10-A12	gi|7570755|gb|AW695993.1|AW695993	92.45	331	25	0	1	331	331	1	6e-128	458.4
BULK2-1_P5_F10_F10_070	gi|151391529|gb|EV261400.1|EV261400	93.33	315	21	0	1	315	489	803	6e-128	458.4
BULK1-1_P2_H07_H7_049.2	gi|13371907|gb|BG453113.1|BG453113	85.46	557	78	1	11	564	621	65	7e-128	458.4
UG-TDS_Contig627	gi|7560962|gb|AW686226.1|AW686226	84.58	603	93	0	4	606	26	628	8e-128	458.4
UG-TDS_Contig14	gi|27523307|gb|CA990413.1|CA990413	87.75	457	53	1	197	653	572	119	9e-128	458.4
UG-TDS_Contig215	gi|8528467|gb|BE123910.1|BE123910	87.69	463	56	1	20	481	7	469	9e-128	458.4
AB1-1_8044-038_F05	gi|11899265|gb|BF635107.1|BF635107	95.68	278	12	0	1	278	280	3	1e-127	456.4
AR2-1-P9-B9	gi|57498541|gb|CX529822.1|CX529822	91.06	358	32	0	105	462	668	311	2e-127	456.4
AR2-1_AR2-1_P10-D2	gi|20277498|gb|BQ141372.1|BQ141372	91.43	350	30	0	19	368	364	15	3e-127	456.4
BULK2-1_P3_B06_B6_046.2	gi|57486105|gb|CX517579.1|CX517579	93.63	314	19	1	228	540	558	245	3e-127	456.4
UG-TDS_Contig346	gi|57489405|gb|CX520821.1|CX520821	88.37	430	40	2	23	448	524	101	3e-127	456.4
UG-TDS_Contig109	gi|6604012|gb|AJ388744.1|AJ388744	90.05	382	38	0	79	460	36	417	4e-127	456.4
UG-TDS_Contig280	gi|10520454|gb|BE942704.1|BE942704	88.47	451	45	4	3	449	72	519	4e-127	456.4
UG-TDS_Contig44	gi|30099943|gb|CB892775.1|CB892775	86.6	500	64	1	41	540	584	88	4e-127	456.4
AS1-1_P5_A08	gi|83665527|gb|DW015935.1|DW015935	92.1	329	26	0	5	333	646	318	7e-127	454.5
AR1-1_4672()C5	gi|161108942|gb|EY475841.1|EY475841	86.34	505	69	0	45	549	167	671	1e-126	454.5
UG-TDS_Contig37	gi|9689258|gb|AL389507.1|AL389507	93.06	317	22	0	634	950	1	317	2e-126	454.5
AS1-1_P15_E03	gi|146737920|gb|ES466881.1|ES466881	97.64	254	3	1	116	366	12	265	3e-126	452.5
UG-TDS_Contig564	gi|10706894|gb|BF006619.1|BF006619	93.04	316	22	0	3	318	523	208	3e-126	452.5
AB1-1_8044-051_C07	gi|27811076|gb|CB065498.1|CB065498	87.8	508	53	4	1	507	3	502	4e-126	452.5
AB1-1_8044-055_G07	gi|7204867|gb|AW559441.1|AW559441	88.97	408	45	0	1	408	487	80	4e-126	452.5
AR2-1_AR2-1_P10-A11	gi|11913926|gb|BF648796.1|BF648796	93.31	314	21	0	337	650	200	513	5e-126	452.5
UG-TDS_Contig357	gi|13371442|gb|BG452648.1|BG452648	91.01	356	32	0	76	431	526	171	5e-126	452.5
UG-TDS_Contig260	gi|7765585|gb|AW775772.1|AW775772	92.65	340	22	3	447	784	414	76	6e-126	452.5
UG-TDS_Contig218	gi|83667995|gb|DW018403.1|DW018403	86.59	507	66	2	286	792	769	265	7e-126	452.5
UG-TDS_Contig292	gi|13371442|gb|BG452648.1|BG452648	91.01	356	32	0	119	474	526	171	7e-126	452.5
AR2-1-P8-C12	gi|57569154|gb|CX542129.1|CX542129	90.63	363	34	0	41	403	529	167	1e-125	450.5
AB1-1_8029-132_D03	gi|7675982|gb|AW329664.2|AW329664	91.35	347	30	0	1	347	358	12	1e-125	450.5
AB1-1_8043-025_1_A04	gi|27406178|gb|CA919248.1|CA919248	89.66	387	40	0	16	402	266	652	1e-125	450.5
AR2-1_8038-043_C06	gi|20273177|gb|BQ137051.1|BQ137051	91.94	335	27	0	3	337	502	168	1e-125	450.5
AB1-1_8029-057_A04	gi|57498304|gb|CX529585.1|CX529585	86.75	483	64	0	76	558	160	642	2e-125	450.5
AB2-1-P1-F3	gi|10699112|gb|BE998772.1|BE998772	87.37	467	58	1	36	501	794	328	2e-125	450.5
AB2-1-P4-C11	gi|14985049|gb|BI310722.1|BI310722	87.71	472	54	4	35	506	144	611	2e-125	450.5
UG-TDS_Contig263	gi|27233102|gb|CA858738.1|CA858738	89.66	387	40	0	261	647	508	122	2e-125	450.5
UG-TDS_Contig585	gi|22089331|gb|AJ498888.1|AJ498888	91.36	359	29	2	278	636	632	276	2e-125	450.5
UG-TDS_Contig302	gi|7765210|gb|AW775397.1|AW775397	93.02	315	22	0	670	984	253	567	3e-125	450.5
AR2-1_AR2-1_P10-G11	gi|7568389|gb|AW693564.1|AW693564	92.51	347	26	0	5	351	537	191	4e-125	448.5
AS1-1_3524(F3)	gi|11896574|gb|BF632416.1|BF632416	91.92	334	27	0	47	380	71	404	5e-125	448.5
UG-TDS_Contig630	gi|13370420|gb|BG451626.1|BG451626	89.92	377	32	1	1	377	53	423	8e-125	448.5
AR2-1-P9-C11	gi|83667902|gb|DW018310.1|DW018310	95.03	302	11	4	292	593	776	479	9e-125	448.5
AB2-1-P3-B9	gi|11896960|gb|BF632802.1|BF632802	93.2	309	21	0	33	341	226	534	9e-125	448.5
AB2-1-P3-F10	gi|13783169|gb|BG648057.1|BG648057	87.72	464	52	3	41	499	223	686	9e-125	448.5
UG-TDS_Contig57	gi|8746124|gb|BE202858.1|BE202858	90.66	364	31	1	82	445	1	361	1e-124	448.5
UG-TDS_Contig272	gi|30100352|gb|CB893184.1|CB893184	90.41	365	35	0	11	375	524	888	2e-124	446.5
AS1-1_P11_F04	gi|30098501|gb|CB891333.1|CB891333	86.3	511	64	3	45	551	644	136	3e-124	446.5
BULK1-1_P4_E03_E3_023	gi|8746043|gb|BE202787.1|BE202787	91.69	337	28	0	13	349	210	546	3e-124	446.5
BULK1-1_P5_H02_H2_002	gi|6604928|gb|AW256671.1|AW256671	89.46	389	41	0	172	560	719	331	3e-124	446.5
UG-TDS_Contig580	gi|11930959|gb|AW686330.2|AW686330	90.84	371	29	3	8	376	140	507	3e-124	446.5
AS2-1_2-1_30	gi|20274560|gb|BQ138434.1|BQ138434	92.58	337	22	3	200	536	470	137	4e-124	446.5
AS2-1_P4_A03	gi|57486720|gb|CX518194.1|CX518194	92.01	338	23	2	39	375	562	228	8e-124	444.5
BULK1-1_P2_C10_C10_076.2	gi|7568485|gb|AW693748.1|AW693748	88.46	416	48	0	17	432	235	650	8e-124	444.5
UG-TDS_Contig461	gi|11913301|gb|BF648171.1|BF648171	91.47	340	29	0	20	359	112	451	8e-124	444.5
AS1-1_3582(H10)	gi|13371442|gb|BG452648.1|BG452648	90.73	356	33	0	56	411	171	526	9e-124	444.5
AB1-1_8046-091_1_C12	gi|13606891|gb|BG588751.1|BG588751	90.73	356	33	0	10	365	356	1	1e-123	444.5
AB2-1-P2-G4	gi|7718212|gb|AW774297.1|AW774297	91.09	393	32	3	8	397	559	167	1e-123	444.5
BULK2-1_P2_H06_H6_034	gi|20293674|gb|BQ156615.1|BQ156615	88.89	432	29	7	1	424	106	526	1e-123	444.5
BULK1-1_P1A10	gi|11899446|gb|BF635288.1|BF635288	92.26	323	25	0	8	330	143	465	3e-123	442.6
AS1-1_P5_A11	gi|20293605|gb|BQ156546.1|BQ156546	90.36	363	35	0	170	532	522	160	4e-123	442.6
AB2-1-P6-G11	gi|27409357|gb|CA922427.1|CA922427	85.41	562	78	3	50	611	199	756	5e-123	442.6
AR1-1_4887(B8)	gi|7564449|gb|AW689713.1|AW689713	92.94	340	23	1	51	390	510	172	1e-122	440.6
BULK2-1_P1_A12_A12_096	gi|7205432|gb|AW560006.1|AW560006	89.53	382	40	0	1	382	307	688	1e-122	440.6
AR2-1_AR2-1_P7_E06	gi|7205717|gb|AW560291.1|AW560291	92.38	315	24	0	335	649	343	657	2e-122	440.6
AS1-1_P6_F07	gi|11903127|gb|BF638969.1|BF638969	84.56	583	89	1	20	602	30	611	2e-122	440.6
AS1-1_P9_H06	gi|151386846|gb|EV256724.1|EV256724	86.98	484	58	3	37	520	699	221	2e-122	440.6
UG-TDS_Contig285	gi|9667818|gb|AL368065.1|AL368065	90.4	375	30	3	201	570	412	39	2e-122	440.6
AR2-1_8038-092_D12	gi|14982920|gb|BI308593.1|BI308593	88.64	405	46	0	7	411	652	248	5e-122	438.6
AS2-1_P3_H09	gi|27811173|gb|CB066653.1|CB066653	91.79	329	27	0	2	330	336	8	5e-122	438.6
AS2-1_P4_A04	gi|57494451|gb|CX525732.1|CX525732	89.59	365	38	0	5	369	436	72	5e-122	438.6
BULK1-1_P4_A01_A1_015	gi|151388498|gb|EV258369.1|EV258369	88.66	441	50	0	4	444	441	1	6e-122	438.6
AS1-1_P12_B11	gi|89243832|gb|DY615619.1|DY615619	90.79	369	31	3	42	409	427	61	8e-122	438.6
BULK1-1_P3_D03_D3_025	gi|27407038|gb|CA920108.1|CA920108	89.46	389	40	1	224	612	747	360	8e-122	438.6
AS1-1_P15_G05	gi|11900840|gb|BF636766.1|BF636766	88.48	408	47	0	19	426	446	39	2e-121	436.6
UG-TDS_Contig196	gi|55445430|gb|AJ846718.1|AJ846718	90.8	348	32	0	54	401	78	425	2e-121	436.6
AR2-1-P8-H8	gi|11898850|gb|BF634692.1|BF634692	91.01	356	30	2	158	513	299	652	3e-121	436.6
AB1-1_8043-023_1_G03	gi|57503153|gb|CX534434.1|CX534434	85.53	532	76	1	7	538	59	589	3e-121	436.6
AS1-1_3540(F5)	gi|13779659|gb|BG644547.1|BG644547	87.47	439	49	1	40	472	449	11	3e-121	436.6
AS2-1_2-1_45	gi|27405997|gb|CA919067.1|CA919067	88.6	421	43	3	12	432	556	141	3e-121	436.6
BULK1-1_P3_H11_H11_081	gi|151389274|gb|EV259145.1|EV259145	92.63	312	23	0	35	346	22	333	3e-121	436.6
UG-TDS_Contig304	gi|13371133|gb|BG452339.1|BG452339	94.44	288	15	1	360	646	329	616	3e-121	436.6
UG-TDS_Contig628	gi|57498092|gb|CX529373.1|CX529373	88.89	396	44	0	152	547	557	162	3e-121	436.6
AS2-1_P5_F02	gi|20290310|gb|BQ153251.1|BQ153251	99.56	228	0	1	556	783	193	419	4e-121	436.6
AS1-1_P3_A09	gi|83665774|gb|DW016182.1|DW016182	94.35	283	16	0	5	287	363	645	5e-121	434.6
UG-TDS_Contig401	gi|30101529|gb|CB894360.1|CB894360	90.63	352	33	0	378	729	721	370	5e-121	436.6
AR2-1-P9-D8	gi|57495565|gb|CX526846.1|CX526846	91.39	337	26	1	425	758	28	364	1e-120	434.6
BULK2-1_P5_G07_G7_051	gi|13371984|gb|BG453190.1|BG453190	88.52	418	43	3	1	417	189	602	4e-120	432.6
UG-TDS_Contig474	gi|8528540|gb|BE123983.1|BE123983	89.41	406	29	6	36	434	511	113	4e-120	432.6
UG-TDS_Contig569	gi|27407729|gb|CA920799.1|CA920799	91.72	326	27	0	14	339	653	328	4e-120	432.6
UG-TDS_Contig614	gi|57565000|gb|CX538838.1|CX538838	91.93	322	26	0	137	458	390	69	4e-120	432.6
AR2-1_AR2-1_P7_C01	gi|161109982|gb|EY478678.1|EY478678	88.22	416	46	1	309	724	773	361	5e-120	432.6
AS1-1_3563(E8)	gi|13371442|gb|BG452648.1|BG452648	85.98	492	57	2	70	558	526	44	5e-120	432.6
AS2-1_P3_A10	gi|57490957|gb|CX522320.1|CX522320	90.94	342	31	0	249	590	425	84	5e-120	432.6
UG-TDS_Contig414	gi|13371442|gb|BG452648.1|BG452648	85.98	492	57	2	105	593	44	526	5e-120	432.6
UG-TDS_Contig448	gi|83668104|gb|DW018512.1|DW018512	89.89	366	36	1	217	582	81	445	5e-120	432.6
UG-TDS_Contig54	gi|7564197|gb|AW689461.1|AW689461	87.33	442	56	0	41	482	442	1	5e-120	432.6
AR2-1-P8-D11	gi|13370793|gb|BG451999.1|BG451999	90.72	345	32	0	18	362	555	211	1e-119	430.7
AS1-1_P7_E03	gi|11898671|gb|BF634513.1|BF634513	89.49	371	39	0	45	415	628	258	1e-119	430.7
BULK1-1_P1G11	gi|83666587|gb|DW016995.1|DW016995	87.93	489	50	3	23	509	101	582	1e-119	430.7
BULK1-1_P4_B08_B8_062	gi|30099679|gb|CB892511.1|CB892511	86.53	475	61	1	6	480	597	126	1e-119	430.7
BULK2-1_P3_A09_A9_079.2	gi|161106017|gb|EY474547.1|EY474547	89.81	373	37	1	1	372	329	701	1e-119	430.7
AB1-1_8045-025_1_A04	gi|20285664|gb|BQ148605.1|BQ148605	89.81	373	37	1	413	785	565	194	2e-119	430.7
UG-TDS_Contig32	gi|10518865|gb|BE941106.1|BE941106	86.37	477	65	0	167	643	507	31	2e-119	430.7
AS2-1_P9_E03	gi|11895868|gb|BF631794.1|BF631794	91.27	332	29	0	4	335	288	619	4e-119	428.7
BULK1-1_P3_A10_A10_080	gi|27407720|gb|CA920790.1|CA920790	90.52	348	33	0	16	363	504	157	4e-119	428.7
BULK1-1_P5_G06_G6_036	gi|57485907|gb|CX517381.1|CX517381	88.42	406	44	1	218	623	498	96	7e-119	428.7
AB2-1-P4-H11	gi|8747610|gb|BE204325.1|BE204325	87.92	472	50	7	84	555	18	482	8e-119	428.7
AB2-1-P5-C10	gi|161107840|gb|EY476526.1|EY476526	84.62	598	81	5	118	704	54	651	8e-119	428.7
AR1-1_4695()B8	gi|13370302|gb|BG451508.1|BG451508	90.2	357	27	2	42	398	252	600	2e-118	426.7
AB1-1_1029-022_F03	gi|27407452|gb|CA920522.1|CA920522	89.76	459	30	11	106	549	87	543	3e-118	426.7
AB1-1_8043-061_E08	gi|83667639|gb|DW018047.1|DW018047	93.73	287	18	0	229	515	295	9	3e-118	426.7
AB1-1_8045-068_D09	gi|14871492|gb|BI266925.1|BI266925	89.15	378	41	0	285	662	604	227	3e-118	426.7
UG-TDS_Contig127	gi|11962280|gb|BE249789.2|BE249789	93.4	303	18	2	244	546	375	75	3e-118	426.7
UG-TDS_Contig182	gi|7562818|gb|AW688159.1|AW688159	89.5	381	31	3	79	459	198	569	3e-118	426.7
AB2-1-P3-F7	gi|11934596|gb|AW692138.2|AW692138	89.28	401	38	4	1	398	518	120	1e-117	424.7
AR2-1_8048-068_D09	gi|30099628|gb|CB892460.1|CB892460	87.14	482	57	5	161	638	804	324	1e-117	424.7
AS1-1_P12_G05	gi|30101392|gb|CB894223.1|CB894223	83.37	523	87	0	4	526	716	194	1e-117	424.7
AS2-1_P5_B09	gi|11897399|gb|BF633241.1|BF633241	89.61	414	30	5	174	582	467	62	1e-117	424.7
BULK2-1_P1_D12_D12_090	gi|8529179|gb|BE124622.1|BE124622	89.39	396	41	1	20	415	564	170	1e-117	424.7
BULK2-1_P4_A01_A1_015	gi|6708817|gb|AW299140.1|AW299140	92.72	302	22	0	292	593	677	376	1e-117	424.7
BULK2-1_P5_G04_G4_020	gi|11900141|gb|BF635983.1|BF635983	87.53	441	47	3	100	537	572	137	1e-117	424.7
UG-TDS_Contig13	gi|13379435|gb|BG456098.1|BG456098	92.72	302	22	0	137	438	7	308	1e-117	424.7
AR1-1_AR1-1_P7_G04	gi|27405106|gb|CA918176.1|CA918176	93.95	281	17	0	4	284	478	198	2e-117	422.7
UG-TDS_Contig40	gi|157735796|gb|EH058295.1|EH058295	99.54	217	1	0	38	254	30	246	2e-117	422.7
AB2-1-P1-B1	gi|22082243|gb|AJ501310.1|AJ501310	89.09	385	41	1	4	388	504	121	3e-117	422.7
BULK1-1_P5_E10_E10_072	gi|57498549|gb|CX529830.1|CX529830	90.67	343	29	1	20	359	229	571	3e-117	422.7
AB2-1-P6-F5	gi|10518865|gb|BE941106.1|BE941106	86.16	477	66	0	156	632	31	507	5e-117	422.7
BULK1-1_P1G10	gi|11931134|gb|AW686355.2|AW686355	88.14	413	48	1	33	444	162	574	5e-117	422.7
UG-TDS_Contig309	gi|6654775|gb|AW267819.1|AW267819	84.33	587	88	2	131	714	53	638	5e-117	422.7
UG-TDS_Contig115	gi|161106622|gb|EY475365.1|EY475365	88.53	401	45	1	258	658	202	601	6e-117	422.7
UG-TDS_Contig433	gi|157984432|gb|EX532704.1|EX532704	92.33	313	23	1	199	511	144	455	7e-117	422.7
AR1-1_AR1-1_P6_H04	gi|9682239|gb|AL382488.1|AL382488	93.66	284	18	0	41	324	302	19	9e-117	420.8
AB2-1-P1-G4	gi|11897905|gb|BF633651.1|BF633651	92.31	338	24	2	1	338	440	105	1e-116	420.8
AR2-1_8038-056_H07	gi|146737896|gb|ES466857.1|ES466857	88.32	428	46	4	11	435	5	431	1e-116	420.8
AR2-1_8038-067_C09	gi|27522868|gb|CA989974.1|CA989974	90.06	352	35	0	1	352	324	675	1e-116	420.8
AS2-1_P4_F10	gi|13780583|gb|BG645471.1|BG645471	85.38	472	66	2	1	469	144	615	1e-116	420.8
BULK1-1_P4_D04_D4_026	gi|10520988|gb|BE943229.1|BE943229	89.89	356	36	0	47	402	97	452	1e-116	420.8
AB1-1_8045-075_C10	gi|11914164|gb|BF648938.1|BF648938	86.52	460	62	0	75	534	52	511	2e-116	420.8
AR1-1_4747(F2)_2008-03-05	gi|7205673|gb|AW560247.1|AW560247	91.36	324	28	0	44	367	627	304	2e-116	420.8
AR2-1_8039-078_F10	gi|148766100|gb|ES612794.1|ES612794	93.66	284	18	0	230	513	407	124	2e-116	420.8
UG-TDS_Contig327	gi|30101392|gb|CB894223.1|CB894223	85.16	465	69	0	4	468	716	252	2e-116	420.8
UG-TDS_Contig390	gi|13371442|gb|BG452648.1|BG452648	89.89	356	36	0	56	411	526	171	2e-116	420.8
AR2-1_AR2-1_P6_F09	gi|30101635|gb|CB894466.1|CB894466	90.38	343	33	0	26	368	343	1	5e-116	418.8
AB2-1-P5-H12	gi|161107740|gb|EY476471.1|EY476471	87.24	439	55	1	68	505	67	505	7e-116	418.8
AS1-1_P10_D10	gi|11609311|gb|BF520628.1|BF520628	87.65	421	49	1	142	562	479	62	7e-116	418.8
AB1-1_8046-046_F06	gi|14982827|gb|BI308500.1|BI308500	86.61	463	61	1	204	666	738	277	8e-116	418.8
AB2-1-P5-F2	gi|20306832|gb|BQ164981.1|BQ164981	85.85	530	70	5	152	678	140	667	8e-116	418.8
UG-TDS_Contig152	gi|22083118|gb|AJ502190.1|AJ502190	91.54	319	27	0	22	340	192	510	8e-116	418.8
UG-TDS_Contig53	gi|7560614|gb|AW685878.1|AW685878	94.18	275	16	0	40	314	349	623	8e-116	418.8
BULK1-1_P1E1	gi|9677463|gb|AL377711.1|AL377711	92.68	314	20	3	3	313	366	53	1e-115	416.8
BULK1-1_P3_F01_F1_005	gi|7560518|gb|AW685782.1|AW685782	92.62	298	22	0	17	314	311	608	1e-115	416.8
AB1-1_8044-087_1_G11	gi|57567817|gb|CX540792.1|CX540792	91.3	322	28	0	34	355	575	254	2e-115	416.8
AS2-1_P3_D05	gi|20288999|gb|BQ151940.1|BQ151940	99.53	213	1	0	192	404	103	315	3e-115	416.8
BULK2-1_P4_D08_D8_058	gi|20294190|gb|BQ157131.1|BQ157131	88.19	398	47	0	71	468	24	421	3e-115	416.8
UG-TDS_Contig629	gi|7766397|gb|AW776584.1|AW776584	92.26	310	23	1	2	310	228	537	3e-115	416.8
UG-TDS_Contig190	gi|7560627|gb|AW685891.1|AW685891	89.66	358	37	0	519	876	466	109	4e-115	416.8
AS1-1_P10_F01	gi|7238726|gb|AW573993.1|AW573993	92.83	293	21	0	11	303	58	350	5e-115	414.8
AB2-1-P2-A4	gi|10519071|gb|BE941312.1|BE941312	89.03	401	40	4	1	400	538	141	8e-115	414.8
AR2-1_P10_H09	gi|27232470|gb|CA858106.1|CA858106	92.11	304	24	0	1	304	299	602	8e-115	414.8
AR2-1-P8-F11	gi|13369304|gb|BG450522.1|BG450522	88.06	402	46	1	167	568	214	613	1e-114	414.8
AR2-1_8048-037_E05	gi|13379011|gb|BG455686.1|BG455686	89.43	369	38	1	48	415	7	375	1e-114	414.8
AS1-1_P10_H07	gi|30101392|gb|CB894223.1|CB894223	82.14	627	112	0	7	633	716	90	1e-114	414.8
AS1-1_P6_H11	gi|13371442|gb|BG452648.1|BG452648	89.64	357	37	0	263	619	527	171	1e-114	414.8
AS1-1_P7_H08	gi|13371442|gb|BG452648.1|BG452648	89.64	357	37	0	50	406	527	171	1e-114	414.8
BULK2-1_P1_A11_A11_095	gi|7675983|gb|AW329665.2|AW329665	90.88	329	30	0	239	567	192	520	1e-114	414.8
UG-TDS_Contig389	gi|13371442|gb|BG452648.1|BG452648	89.64	357	37	0	67	423	527	171	1e-114	414.8
BULK2-1_P2_A03_A3_031	gi|7204775|gb|AW559349.1|AW559349	88.66	388	43	1	92	478	73	460	3e-114	412.8
AS2-1_P7_F03	gi|89244897|gb|DY616684.1|DY616684	87.38	420	53	0	122	541	423	4	4e-114	412.8
UG-TDS_Contig56	gi|7205673|gb|AW560247.1|AW560247	91.05	324	29	0	43	366	627	304	4e-114	412.8
UG-TDS_Contig599	gi|57494017|gb|CX525298.1|CX525298	85.57	492	71	0	25	516	18	509	4e-114	412.8
AR1-1_4731(F12)	gi|161106924|gb|EY474999.1|EY474999	88.92	424	40	7	28	446	155	576	5e-114	412.8
AR1-1_AR1-1_P7_C11	gi|57568384|gb|CX541359.1|CX541359	89.61	356	28	2	331	677	160	515	5e-114	412.8
BULK2-1_P5_E06_E6_040	gi|7674563|gb|AW126250.2|AW126250	91.96	336	27	0	1	336	475	140	9e-114	410.8
AS1-1_P3_C05	gi|22087005|gb|AJ497149.1|AJ497149	91.19	318	28	0	150	467	339	22	1e-113	410.8
AS2-1_P3_G08	gi|33104583|gb|CF067924.1|CF067924	87.75	400	43	1	9	408	7	400	1e-113	410.8
UG-TDS_Contig181	gi|57485705|gb|CX517179.1|CX517179	88.1	395	47	0	326	720	426	32	2e-113	410.8
UG-TDS_Contig345	gi|13371442|gb|BG452648.1|BG452648	89.74	351	36	0	175	525	521	171	2e-113	410.8
UG-TDS_Contig504	gi|89245081|gb|DY616868.1|DY616868	85.05	515	77	0	211	725	569	55	2e-113	410.8
AS1-1_P5_B12	gi|11899421|gb|BF635263.1|BF635263	91.53	307	25	1	32	337	538	232	4e-113	408.9
AS1-1_P8_A05	gi|11609533|gb|BF520850.1|BF520850	86.67	405	52	2	7	411	420	18	4e-113	408.9
AS2-1_P3_A06	gi|30098571|gb|CB891403.1|CB891403	93.01	286	20	0	148	433	589	304	5e-113	408.9
AR2-1-P9-F9	gi|89243674|gb|DY615461.1|DY615461	93.01	286	20	0	39	324	137	422	6e-113	408.9
BULK2-1_P5_A09_A9_079	gi|11896292|gb|BF632134.1|BF632134	87.85	428	36	6	11	428	240	661	6e-113	408.9
UG-TDS_Contig81	gi|57485558|gb|CX517032.1|CX517032	89.43	350	28	1	223	572	41	381	6e-113	408.9
AB2-1-P6-C3	gi|9667256|gb|AL367503.1|AL367503	91.46	316	24	1	117	432	418	106	7e-113	408.9
AR2-1_8047-025_1_A04	gi|11929624|gb|BE320169.2|BE320169	91.4	314	27	0	201	514	98	411	7e-113	408.9
AS1-1_P6_H07	gi|10697985|gb|BE997709.1|BE997709	93.24	281	19	0	1	281	436	156	1e-112	406.9
AR2-1-P8-D7	gi|89245850|gb|DY617637.1|DY617637	89.86	345	35	0	41	385	814	470	2e-112	406.9
AR2-1_AR2-1_P7_H06	gi|14984227|gb|BI309900.1|BI309900	89.95	378	38	0	2	379	431	54	2e-112	406.9
AS1-1_P15_C08	gi|11930961|gb|AW686562.2|AW686562	85.53	456	63	1	27	479	539	84	2e-112	406.9
AR2-1-P9-H7	gi|11914565|gb|BF649435.1|BF649435	89.58	355	36	1	217	571	281	634	3e-112	406.9
AB2-1-P6-F6	gi|13371442|gb|BG452648.1|BG452648	89.66	348	36	0	135	482	526	179	3e-112	406.9
AS1-1_P13_G08	gi|13371442|gb|BG452648.1|BG452648	89.36	357	38	0	137	493	527	171	3e-112	406.9
AS1-1_P3_A10	gi|27409537|gb|CA922607.1|CA922607	83.71	620	83	8	64	674	154	764	3e-112	406.9
BULK1-1_P2_B08_B8_062.2	gi|6605421|gb|AW257164.1|AW257164	88.89	369	41	0	9	377	175	543	3e-112	406.9
UG-TDS_Contig339	gi|89244366|gb|DY616153.1|DY616153	94.32	264	15	0	90	353	55	318	7e-112	404.9
AS1-1_P6_D10	gi|151388147|gb|EV258018.1|EV258018	87.32	418	50	1	46	463	109	523	9e-112	404.9
AB2-1-P5-F9	gi|20175396|gb|BQ123434.1|BQ123434	86.84	456	47	5	215	657	722	267	1e-111	404.9
AR2-1_AR2-1_P10-G9	gi|10698841|gb|BE998565.1|BE998565	88.4	388	44	1	4	390	391	4	1e-111	404.9
AS1-1_P11_E08	gi|10520786|gb|BE943027.1|BE943027	91.56	308	26	0	85	392	388	81	1e-111	404.9
AS2-1_P3_H10	gi|14985578|gb|BI311251.1|BI311251	89.66	377	39	0	262	638	574	198	1e-111	404.9
AR2-1-P8-H3	gi|9667760|gb|AL368007.1|AL368007	91.97	299	24	0	60	358	299	1	2e-111	402.9
AR1-1_4564(G3)	gi|9681005|gb|AL381253.1|AL381253	94.9	255	13	0	45	299	65	319	2e-111	402.9
AR1-1_AR1-1_P7_D04	gi|7643203|gb|AW736275.1|AW736275	89.77	342	35	0	17	358	205	546	2e-111	402.9
AS2-1_P9_D01	gi|13371690|gb|BG452896.1|BG452896	91.59	309	23	1	19	324	180	488	2e-111	402.9
AR2-1_AR2-1_P7_F09	gi|7766265|gb|AW776452.1|AW776452	92.91	282	20	0	147	428	607	326	3e-111	402.9
UG-TDS_Contig256	gi|7568509|gb|AW693772.1|AW693772	90.91	319	29	0	182	500	236	554	3e-111	402.9
AS2-1_P6_C07	gi|27405808|gb|CA918878.1|CA918878	91.04	357	24	7	11	362	370	17	1e-110	400.9
UG-TDS_Contig278	gi|9681420|gb|AL381669.1|AL381669	91.5	306	26	0	14	319	14	319	1e-110	400.9
UG-TDS_Contig408	gi|151388315|gb|EV258186.1|EV258186	87.38	412	49	1	11	419	341	752	1e-110	400.9
UG-TDS_Contig501	gi|7765358|gb|AW775545.1|AW775545	91.26	366	20	6	1	363	290	646	1e-110	400.9
AB1-1_8045-042_1_B06	gi|9665688|gb|AL365935.1|AL365935	94.44	270	13	2	442	709	459	190	2e-110	400.9
AB2-1-P3-E11	gi|6654899|gb|AW267999.1|AW267999	91.95	298	24	0	7	304	130	427	2e-110	400.9
AS1-1_P11_H07	gi|151389936|gb|EV259814.1|EV259814	86.71	414	55	0	147	560	516	103	2e-110	400.9
AS1-1_P3_D10	gi|11904123|gb|BF639965.1|BF639965	86.87	419	42	3	44	461	35	441	5e-110	398.9
AS1-1_P4_F03	gi|7674963|gb|AW171664.2|AW171664	89.37	348	31	2	92	433	405	58	5e-110	398.9
UG-TDS_Contig356	gi|8747952|gb|BE204664.1|BE204664	90.97	321	28	1	64	383	1	321	5e-110	398.9
BULK2-1_P4_H04_H4_018	gi|20307543|gb|BQ165284.1|BQ165284	87.19	437	48	4	144	576	124	556	6e-110	398.9
AB1-1_8029-118_F01	gi|11934398|gb|AW692028.2|AW692028	89.46	351	34	1	109	456	40	390	7e-110	398.9
UG-TDS_Contig634	gi|8748833|gb|BE205535.1|BE205535	84.64	521	80	0	53	573	598	78	7e-110	398.9
BULK2-1_P3_C07_C7_059.2	gi|6604927|gb|AW256670.1|AW256670	91.67	300	25	0	1	300	17	316	1e-109	397
AS1-1_P13_C04	gi|11900170|gb|BF636012.1|BF636012	89.04	356	39	0	127	482	401	46	2e-109	397
BULK2-1_P1_D11_D11_089	gi|10698318|gb|BE998042.1|BE998042	90.85	328	28	2	1	327	95	421	2e-109	397
BULK2-1_P2_F12_F12_086	gi|151391261|gb|EV261132.1|EV261132	86.06	452	63	0	1	452	191	642	2e-109	397
AB1-1_8029-150_F05	gi|11933156|gb|AW693918.2|AW693918	92.12	292	23	0	3	294	292	1	3e-109	397
AR1-1_4753(D3)_2008-03-05	gi|57568846|gb|CX541821.1|CX541821	89.71	340	35	0	42	381	231	570	3e-109	397
UG-TDS_Contig158	gi|9056908|gb|BE240724.1|BE240724	88.59	368	42	0	405	772	444	77	3e-109	397
UG-TDS_Contig509	gi|7558052|gb|AW683324.1|AW683324	92.66	286	18	1	394	676	577	292	3e-109	397
AR2-1_8038-032_H04	gi|14880227|gb|BI271592.1|BI271592	96.92	227	7	0	142	368	452	226	6e-109	395
AS1-1_P5_A05	gi|8746100|gb|BE202834.1|BE202834	94.21	259	15	0	218	476	383	125	8e-109	395
AS1-1_P7_A08	gi|7765105|gb|AW775292.1|AW775292	92.33	287	22	0	20	306	397	111	8e-109	395
AR1-1_4806(A10)_2008-03-01	gi|9680315|gb|AL380563.1|AL380563	93.36	271	18	0	178	448	1	271	9e-109	395
UG-TDS_Contig490	gi|57487688|gb|CX519162.1|CX519162	91.21	307	27	0	30	336	175	481	9e-109	395
AS1-1_P9_C07	gi|13371442|gb|BG452648.1|BG452648	89.17	351	38	0	174	524	521	171	1e-108	395
UG-TDS_Contig145	gi|7674991|gb|AW171693.2|AW171693	87.19	406	46	1	228	627	496	91	1e-108	395
UG-TDS_Contig279	gi|9683154|gb|AL383403.1|AL383403	90.57	350	27	5	44	393	378	35	1e-108	395
UG-TDS_Contig395	gi|13371442|gb|BG452648.1|BG452648	89.17	351	38	0	180	530	521	171	1e-108	395
AB1-1_8043-014_1_F02	gi|20285547|gb|BQ148488.1|BQ148488	91.55	296	25	0	2	297	593	298	2e-108	393
AS2-1_B3(3866)	gi|11607822|gb|BF519139.1|BF519139	92.55	282	21	0	49	330	225	506	3e-108	393
UG-TDS_Contig64	gi|11900170|gb|BF636012.1|BF636012	88.98	354	39	0	40	393	399	46	3e-108	393
AB2-1-P3-E7	gi|7570052|gb|AW695290.1|AW695290	90	330	33	0	8	337	601	272	4e-108	393
AR1-1_4783(B7)	gi|13373816|gb|BG455022.1|BG455022	85.62	466	67	0	110	575	476	11	4e-108	393
UG-TDS_Contig112	gi|14984673|gb|BI310346.1|BI310346	91.18	306	27	0	277	582	604	299	4e-108	393
UG-TDS_Contig456	gi|7717763|gb|AW773850.1|AW773850	87.56	394	49	0	162	555	167	560	4e-108	393
UG-TDS_Contig507	gi|89243658|gb|DY615445.1|DY615445	86.08	467	60	3	295	759	542	79	5e-108	393
AS2-1_P5_G11	gi|11610143|gb|BF521460.1|BF521460	90.94	309	28	0	27	335	352	660	8e-108	391
AS1-1_P6_G02	gi|27409274|gb|CA922344.1|CA922344	87.5	392	43	1	24	415	664	279	1e-107	391
AS2-1_P4_F01	gi|27406114|gb|CA919184.1|CA919184	88.69	398	26	8	5	386	23	417	1e-107	391
AS2-1_P8_B11	gi|11906145|gb|BF641987.1|BF641987	88.28	401	41	2	68	468	82	476	1e-107	391
UG-TDS_Contig208	gi|7675601|gb|AW329200.2|AW329200	89.79	333	34	0	24	356	74	406	1e-107	391
AB2-1-P2-B10	gi|20274324|gb|BQ138198.1|BQ138198	91.17	317	25	3	25	341	605	292	2e-107	391
AR2-1_AR2-1_P6_D04	gi|9675607|gb|AL375855.1|AL375855	91.48	305	25	1	91	394	98	402	2e-107	391
UG-TDS_Contig307	gi|27811049|gb|CB065471.1|CB065471	91.81	293	24	0	31	323	252	544	2e-107	391
UG-TDS_Contig403	gi|54625273|gb|AJ621860.1|AJ621860	100	197	0	0	653	849	264	68	2e-107	391
AS2-1_2-1_64	gi|7675342|gb|AW328884.2|AW328884	90.52	327	23	3	193	519	166	484	6e-107	389
AR1-1_AR1-1_P6_D12	gi|14983775|gb|BI309448.1|BI309448	90.24	328	31	1	362	689	728	402	7e-107	389
AR2-1_8039-067_C09	gi|161109249|gb|EY476268.1|EY476268	86.7	436	51	3	7	439	362	793	7e-107	389
UG-TDS_Contig502	gi|161106454|gb|EY474437.1|EY474437	90.48	315	30	0	307	621	756	442	7e-107	389
UG-TDS_Contig506	gi|33104882|gb|CF068223.1|CF068223	84.01	544	87	0	218	761	556	13	8e-107	389
UG-TDS_Contig188	gi|7206368|gb|AW560942.1|AW560942	87.56	394	46	1	135	525	257	650	9e-107	389
AR1-1_AR1-1_P7_H04	gi|14983367|gb|BI309040.1|BI309040	88.49	391	33	4	214	602	400	20	2e-106	387.1
AS1-1_1-1_44	gi|27404651|gb|CA917721.1|CA917721	90.14	355	30	5	148	501	86	436	2e-106	387.1
AS2-1_P3_A11	gi|9056413|gb|BE240229.1|BE240229	89.55	335	35	0	44	378	80	414	2e-106	387.1
BULK1-1_P5_E03_E3_023	gi|10698500|gb|BE998224.1|BE998224	83.91	547	88	0	17	563	1	547	2e-106	387.1
BULK2-1_P2_F10_F10_070	gi|7765556|gb|AW775743.1|AW775743	87.47	391	49	0	126	516	139	529	2e-106	387.1
BULK1-1_P3_D06_D6_042	gi|161107593|gb|EY477119.1|EY477119	86.87	419	54	1	7	425	264	681	3e-106	387.1
UG-TDS_Contig140	gi|20307870|gb|BQ165449.1|BQ165449	90.2	347	30	4	336	679	699	354	3e-106	387.1
UG-TDS_Contig494	gi|27405925|gb|CA918995.1|CA918995	89.54	392	33	5	12	402	397	13	6e-106	385.1
BULK1-1_P3_E10_E10_072	gi|9665438|gb|AL365685.1|AL365685	87.31	394	50	0	17	410	67	460	9e-106	385.1
AB1-1_8043-090_B12	gi|151389620|gb|EV259498.1|EV259498	88.55	358	41	0	315	672	524	167	1e-105	385.1
AB2-1-P1-D12	gi|89243722|gb|DY615509.1|DY615509	88.46	390	39	5	10	393	461	850	1e-105	385.1
AB2-1-P2-D12	gi|11928328|gb|BE319331.2|BE319331	92.36	288	18	2	33	317	7	293	1e-105	385.1
AR2-1_AR2-1_P6_A09	gi|13367409|gb|BG448712.1|BG448712	88.55	358	41	0	23	380	204	561	1e-105	385.1
AR1-1_4846(A3)	gi|57491395|gb|CX522730.1|CX522730	95.42	240	9	1	126	365	466	229	2e-105	383.1
AS2-1_P4_C06	gi|6604902|gb|AW256645.1|AW256645	92.17	281	22	0	55	335	133	413	2e-105	383.1
AR2-1_8038-078_F10	gi|89246080|gb|DY617867.1|DY617867	92.17	281	22	0	1	281	346	626	3e-105	383.1
AS1-1_P9_E09	gi|27408649|gb|CA921719.1|CA921719	88.99	345	37	1	150	493	223	567	3e-105	383.1
BULK2-1_P2_C07_C7_059	gi|7642920|gb|AW736075.1|AW736075	90.22	317	31	0	217	533	143	459	3e-105	383.1
UG-TDS_Contig183	gi|151385499|gb|EV255377.1|EV255377	88.79	348	33	1	231	572	647	300	4e-105	383.1
UG-TDS_Contig388	gi|13782318|gb|BG647206.1|BG647206	86.88	503	63	3	54	555	508	8	4e-105	383.1
UG-TDS_Contig530	gi|151391825|gb|EV261696.1|EV261696	86.04	437	61	0	110	546	24	460	4e-105	383.1
AR2-1-P9-D6	gi|33105067|gb|CF068408.1|CF068408	90.97	321	26	3	41	360	475	793	5e-105	383.1
UG-TDS_Contig306	gi|161108517|gb|EY477741.1|EY477741	85.32	477	64	2	58	531	50	523	5e-105	383.1
AR2-1-P9-F10	gi|13783354|gb|BG648242.1|BG648242	91.22	296	26	0	43	338	183	478	8e-105	381.1
AR2-1-P9-A1	gi|13779925|gb|BG644813.1|BG644813	86.76	408	54	0	40	447	558	151	1e-104	381.1
BULK2-1_P5_D03_D3_025	gi|89246525|gb|DY618312.1|DY618312	87.37	388	49	0	108	495	133	520	1e-104	381.1
UG-TDS_Contig443	gi|7766126|gb|AW776313.1|AW776313	94.05	252	15	0	157	408	384	133	1e-104	381.1
AR2-1-P8-A9	gi|30101635|gb|CB894466.1|CB894466	90.74	324	27	3	261	583	834	513	2e-104	381.1
AR1-1-P9-G2	gi|8529191|gb|BE124634.1|BE124634	85.62	452	65	0	33	484	106	557	2e-104	381.1
AB1-1_8044-050_B07	gi|13381438|gb|BG458113.1|BG458113	88.98	363	36	3	274	633	460	99	2e-104	381.1
AB2-1-P5-D4	gi|89245427|gb|DY617214.1|DY617214	87.56	434	46	7	203	633	206	634	2e-104	381.1
AR1-1_4805(H9)_2008-03-01	gi|7675791|gb|AW329436.2|AW329436	91.67	288	24	0	43	330	122	409	2e-104	381.1
AR2-1_8038-093_E12	gi|13781566|gb|BG646454.1|BG646454	88.68	380	39	4	163	540	106	483	2e-104	381.1
UG-TDS_Contig210	gi|22081908|gb|AJ500975.1|AJ500975	88.92	343	38	0	170	512	488	146	6e-104	379.1
UG-TDS_Contig180	gi|13781239|gb|BG646127.1|BG646127	86.12	425	47	2	317	741	259	671	7e-104	379.1
AS2-1_P10_B05	gi|10704756|gb|BF004481.1|BF004481	90.97	310	21	3	25	334	600	298	1e-103	377.1
AS2-1_P9_H03	gi|7718418|gb|AW774501.1|AW774501	93.41	258	17	0	125	382	281	538	1e-103	377.1
AR2-1-P9-C1	gi|11934474|gb|AW693831.2|AW693831	88.89	342	38	0	61	402	68	409	2e-103	377.1
AB1-1_8029-187_C10	gi|9055712|gb|BE239529.1|BE239529	88.11	370	38	2	131	495	459	91	2e-103	377.1
AS2-1_P4_F02	gi|9675057|gb|AL375305.1|AL375305	89.17	351	30	4	18	368	343	1	2e-103	377.1
AR1-1-P9-D1	gi|148766825|gb|ES613519.1|ES613519	93.1	261	18	0	38	298	111	371	4e-103	375.2
UG-TDS_Contig617	gi|10697695|gb|BE997419.1|BE997419	89.77	342	32	3	36	376	342	3	4e-103	377.1
AB1-1_8044-035_C05	gi|7676032|gb|AW329722.2|AW329722	93.1	261	18	0	88	348	284	24	5e-103	375.2
AS2-1_P8_A09	gi|57486346|gb|CX517820.1|CX517820	91.93	285	22	1	19	303	611	328	5e-103	375.2
AR2-1_8039-031_G04	gi|7675873|gb|AW329534.2|AW329534	93.1	261	18	0	191	451	492	232	7e-103	375.2
AR1-1_4556(G2)_2008-02-08	gi|57493399|gb|CX524680.1|CX524680	88.86	341	38	0	131	471	398	58	9e-103	375.2
AR2-1-P8-C3	gi|83667151|gb|DW017559.1|DW017559	92.31	273	21	0	18	290	440	712	1e-102	375.2
AB2-1-P2-G7	gi|9056977|gb|BE240793.1|BE240793	89.15	341	34	2	19	356	439	99	1e-102	375.2
AR2-1_AR2-1_P10-F2	gi|9680147|gb|AL380395.1|AL380395	93.44	259	14	1	208	466	465	210	1e-102	375.2
AR2-1-P8-F7	gi|2604688|gb|AA660644.1|AA660644	89.51	324	34	0	39	362	336	13	2e-102	373.2
UG-TDS_Contig10	gi|7565037|gb|AW690301.1|AW690301	92.28	272	21	0	101	372	576	305	2e-102	373.2
UG-TDS_Contig498	gi|7205069|gb|AW559699.1|AW559699	93.02	258	18	0	9	266	230	487	2e-102	373.2
AB2-1-P3-D7	gi|7674992|gb|AW171695.2|AW171695	91.88	308	24	1	2	309	409	103	3e-102	373.2
BULK1-1_P3_A05_A5_047	gi|30099850|gb|CB892682.1|CB892682	87.9	405	49	0	25	429	311	715	3e-102	373.2
UG-TDS_Contig455	gi|89244312|gb|DY616099.1|DY616099	94.33	247	12	1	225	469	308	62	3e-102	373.2
UG-TDS_Contig179	gi|13783751|gb|BG648639.1|BG648639	85.31	456	67	0	91	546	724	269	4e-102	373.2
UG-TDS_Contig517	gi|20288365|gb|BQ151306.1|BQ151306	87.12	427	41	7	146	564	656	236	6e-102	373.2
UG-TDS_Contig592	gi|13780133|gb|BG645021.1|BG645021	87.47	375	47	0	9	383	251	625	9e-102	371.2
BULK1-1_P4_D07_D7_057	gi|13371656|gb|BG452862.1|BG452862	88.47	347	36	1	17	359	354	8	1e-101	371.2
BULK1-1_P5_B03_B3_029	gi|9056705|gb|BE240521.1|BE240521	86.96	391	51	0	24	414	172	562	1e-101	371.2
AR2-1-P9-C6	gi|27407110|gb|CA920180.1|CA920180	86.57	417	52	2	144	559	138	551	2e-101	371.2
AB2-1-P1-D10	gi|22084641|gb|AJ503713.1|AJ503713	91.07	291	26	0	7	297	548	258	2e-101	371.2
UG-TDS_Contig239	gi|161109364|gb|EY476323.1|EY476323	83.93	560	63	8	141	686	612	66	2e-101	371.2
BULK1-1_P4_G07_G7_051	gi|13780048|gb|BG644936.1|BG644936	91.03	290	26	0	4	293	331	620	3e-101	369.2
AB1-1_8044-069_1_E09	gi|9682092|gb|AL382341.1|AL382341	92.7	274	13	3	1	273	23	290	4e-101	369.2
AS1-1_1-1_82	gi|13379390|gb|BG456065.1|BG456065	91.07	291	22	1	96	382	320	30	5e-101	369.2
AB1-1_8044-025_A04	gi|7206333|gb|AW560907.1|AW560907	84.84	488	70	2	25	510	560	75	6e-101	369.2
AB2-1-P1-F5	gi|8746124|gb|BE202858.1|BE202858	89.69	320	30	1	2	321	45	361	6e-101	369.2
AS2-1_P10_A01	gi|157984830|gb|EX533102.1|EX533102	88.2	356	41	1	296	651	560	206	7e-101	369.2
UG-TDS_Contig354	gi|33104699|gb|CF068040.1|CF068040	85.37	458	41	6	59	503	496	52	7e-101	369.2
AR2-1-P8-H7	gi|14982747|gb|BI308420.1|BI308420	91.81	281	22	1	41	321	516	237	1e-100	367.2
BULK2-1_P3_F11_F11_085.2	gi|7675249|gb|AW288045.2|AW288045	90.78	293	27	0	1	293	30	322	1e-100	367.2
UG-TDS_Contig451	gi|11608470|gb|BF519787.1|BF519787	91.49	282	24	0	110	391	120	401	1e-100	369.2
AB2-1-P4-E11	gi|27406834|gb|CA919904.1|CA919904	86.8	447	41	9	18	457	73	508	2e-100	367.2
AS1-1_P7_B06	gi|8745844|gb|BE202581.1|BE202581	94.19	241	14	0	32	272	1	241	2e-100	367.2
AS1-1_P9_H08	gi|11900859|gb|BF636785.1|BF636785	86.63	374	50	0	113	486	457	84	2e-100	367.2
AS2-1_P4_C09	gi|157981558|gb|EX529830.1|EX529830	86.36	374	51	0	127	500	507	134	2e-100	367.2
UG-TDS_Contig291	gi|7560087|gb|AW685263.1|AW685263	89.4	349	33	4	99	446	34	379	2e-100	367.2
UG-TDS_Contig581	gi|9672878|gb|AL373125.1|AL373125	88.02	359	40	1	33	391	67	422	2e-100	367.2
AB1-1_8029-086_F07	gi|161108728|gb|EY476047.1|EY476047	84.35	524	73	4	8	530	553	38	3e-100	367.2
AB1-1_8046-095_1_G12	gi|7675701|gb|AW329320.2|AW329320	94.83	232	12	0	1	232	311	80	3e-100	365.2
AB2-1-P4-H12	gi|8747610|gb|BE204325.1|BE204325	86.26	473	57	8	24	489	18	489	3e-100	367.2
UG-TDS_Contig157	gi|161108333|gb|EY475667.1|EY475667	91.7	277	23	0	11	287	130	406	3e-100	367.2
AS2-1_A1(3849)_2007-11-20	gi|9192958|gb|BE319181.1|BE319181	90.54	296	28	0	40	335	590	295	5e-100	365.2
AS1-1_P3_H12	gi|13371442|gb|BG452648.1|BG452648	92.16	268	21	0	108	375	259	526	6e-100	365.2
AR2-1_8039-002_B01	gi|7560884|gb|AW686148.1|AW686148	94.49	236	13	0	266	501	160	395	7e-100	365.2
UG-TDS_Contig358	gi|22089238|gb|AJ498795.1|AJ498795	85.62	438	60	1	15	452	158	592	7e-100	365.2
BULK1-1_P5_F10_F10_070	gi|13598673|gb|BG583609.1|BG583609	89.94	308	31	0	225	532	160	467	8e-100	365.2
AR2-1_8047-024_1_H03	gi|83664671|gb|DW015079.1|DW015079	85.65	432	62	0	6	437	432	1	1e-99	365.2
AS1-1_P13_C08	gi|6708848|gb|AW299171.1|AW299171	88.82	331	37	0	385	715	461	131	1e-99	365.2
AS2-1_P5_B01	gi|7561748|gb|AW687012.1|AW687012	91.79	280	18	2	37	316	425	151	1.9e-99	363.3
AR2-1_8038-095_G12	gi|7204924|gb|AW559498.1|AW559498	92.13	267	21	0	4	270	429	163	2.1e-99	363.3
AS1-1_P14_D09	gi|11905752|gb|BF641606.1|BF641606	86.65	427	57	0	1	427	594	168	2.4e-99	363.3
AS1-1_P14_D02	gi|7765349|gb|AW775536.1|AW775536	93.23	251	17	0	218	468	125	375	2.7e-99	363.3
BULK2-1_P3_B03_B3_029.2	gi|9665988|gb|AL366235.1|AL366235	90.73	302	25	2	132	430	1	302	2.7e-99	363.3
AS1-1_P7_F06	gi|20285383|gb|BQ148324.1|BQ148324	89.16	332	32	2	149	476	582	251	2.9e-99	363.3
AB1-1_8045-036_1_D05	gi|151388370|gb|EV258241.1|EV258241	92.94	255	18	0	278	532	776	522	3.3e-99	363.3
UG-TDS_Contig623	gi|7676067|gb|AW329764.2|AW329764	88.5	339	39	0	61	399	3	341	3.3e-99	363.3
AB1-1_8029-108_D10	gi|13781346|gb|BG646234.1|BG646234	87.47	415	40	3	104	512	224	632	3.9e-99	363.3
AB1-1_8043-044_1_D06	gi|161110290|gb|EY478866.1|EY478866	83.62	574	79	6	141	709	106	669	4.1e-99	363.3
UG-TDS_Contig271	gi|27407380|gb|CA920450.1|CA920450	87.53	409	49	2	297	705	131	537	4.5e-99	363.3
AR1-1-P9-D2	gi|7559609|gb|AW684873.1|AW684873	92.91	254	18	0	124	377	115	368	8.6e-99	361.3
AS1-1_3551(A7)_2007-10-28	gi|57488226|gb|CX519700.1|CX519700	93.8	242	15	0	190	431	439	198	9.8e-99	361.3
BULK2-1_P2_C06_C6_044	gi|14872675|gb|BI267561.1|BI267561	85.78	422	60	0	53	474	90	511	1.1e-98	361.3
AS1-1_P15_B06	gi|27408278|gb|CA921348.1|CA921348	88.43	363	30	5	31	388	146	501	1.2e-98	361.3
BULK2-1_P1_B06_B6_046	gi|7559472|gb|AW684736.1|AW684736	90.91	286	26	0	1	286	110	395	1.3e-98	361.3
AB1-1_1029-008_H01	gi|27523277|gb|CA990383.1|CA990383	82.46	610	107	0	71	680	694	85	1.6e-98	361.3
AR2-1_8038-082_B11	gi|11608470|gb|BF519787.1|BF519787	91.13	282	25	0	8	289	401	120	1.6e-98	361.3
AB2-1-P4-G8	gi|7718499|gb|AW774582.1|AW774582	91.1	281	25	0	6	286	554	274	2.9e-98	359.3
BULK2-1_P3_C12_C12_092.2	gi|27408655|gb|CA921725.1|CA921725	93.17	249	17	0	128	376	685	437	3.4e-98	359.3
AS1-1_P5_D02	gi|9119094|gb|BE249038.1|BE249038	90.36	280	27	0	168	447	427	148	4e-98	359.3
AB1-1_8029-051_C03	gi|9687886|gb|AL388135.1|AL388135	86.47	399	51	1	99	497	401	6	4.5e-98	359.3
UG-TDS_Contig189	gi|7568951|gb|AW694214.1|AW694214	84.39	487	73	1	40	523	66	552	4.8e-98	359.3
UG-TDS_Contig616	gi|6605693|gb|AW257436.1|AW257436	93.78	241	15	0	273	513	465	225	4.8e-98	359.3
AS2-1_2-1_5	gi|7766164|gb|AW776351.1|AW776351	91.82	269	22	0	128	396	328	60	5.4e-98	359.3
BULK2-1_P4_F05_F5_037	gi|10703977|gb|BF003702.1|BF003702	91.46	281	23	1	297	577	285	6	5.4e-98	359.3
AB1-1_8029-145_E03	gi|9192767|gb|BE318990.1|BE318990	89.92	357	28	8	223	572	9	364	6.4e-98	359.3
AB2-1-P2-B1	gi|10699067|gb|BE998727.1|BE998727	84.02	513	81	1	25	537	257	768	6.4e-98	359.3
AR1-1_4567(B4)	gi|11899414|gb|BF635256.1|BF635256	84.65	469	72	0	170	638	521	53	6.7e-98	359.3
UG-TDS_Contig449	gi|9665766|gb|AL366013.1|AL366013	88.89	324	36	0	18	341	389	66	1.5e-97	357.3
BULK1-1_P4_H02_H2_002	gi|57493709|gb|CX524990.1|CX524990	92.05	264	21	0	251	514	280	17	1.9e-97	357.3
AR1-1-P9-H10	gi|7559429|gb|AW684693.1|AW684693	91.79	268	22	0	40	307	64	331	2e-97	357.3
AB1-1_8029-033_B02	gi|8748423|gb|BE205128.1|BE205128	88.62	334	35	1	209	542	343	13	2e-97	357.3
BULK1-1_P3_D01_D1_009	gi|11965086|gb|BE248465.2|BE248465	91.3	276	24	0	286	561	9	284	2e-97	357.3
AB2-1-P2-H9	gi|13366773|gb|BG447992.1|BG447992	87.06	402	48	4	17	417	669	271	2.4e-97	357.3
AS1-1_P13_E09	gi|20285385|gb|BQ148326.1|BQ148326	89.34	319	33	1	1	318	171	489	5.5e-97	355.3
AS1-1_P9_H09	gi|9680135|gb|AL380383.1|AL380383	84.43	469	61	2	152	608	1	469	1.1e-96	355.3
UG-TDS_Contig424	gi|157981538|gb|EX529810.1|EX529810	89.93	298	30	0	49	346	571	868	1.1e-96	355.3
AR2-1_8047-060_1_D08	gi|8747258|gb|BE203976.1|BE203976	93.78	241	13	1	7	247	233	471	1.6e-96	353.4
AR1-1-P9-D7	gi|20277505|gb|BQ141379.1|BQ141379	91.61	286	21	3	19	301	50	335	1.9e-96	353.4
AS1-1_P3_C04	gi|13373844|gb|BG455050.1|BG455050	92.8	250	18	0	1	250	80	329	1.9e-96	353.4
AR2-1_AR2-1_P7_E07	gi|9685020|gb|AL385269.1|AL385269	89.54	306	32	0	63	368	1	306	2.3e-96	353.4
AB2-1-P6-A2	gi|9679908|gb|AL380156.1|AL380156	89.54	306	32	0	92	397	308	3	2.5e-96	353.4
AS1-1_1-1_24	gi|14863823|gb|BI263004.1|BI263004	91.54	272	22	1	183	454	653	383	2.5e-96	353.4
UG-TDS_Contig473	gi|9683744|gb|AL383993.1|AL383993	87.81	361	31	4	14	361	459	99	2.5e-96	353.4
AR2-1_AR2-1_P7_B12	gi|13781239|gb|BG646127.1|BG646127	87.86	346	32	2	47	391	595	259	2.8e-96	353.4
BULK2-1_P5_D11_D11_089	gi|13367377|gb|BG448680.1|BG448680	96.19	210	8	0	366	575	8	217	3.2e-96	353.4
UG-TDS_Contig612	gi|13596249|gb|BG581185.1|BG581185	87.43	358	45	0	220	577	66	423	3.7e-96	353.4
AS1-1_1-1_17	gi|125630937|gb|EL563635.1|EL563635	97.57	206	3	2	7	210	10	215	3.9e-96	353.4
AS1-1_1-1_71	gi|11911652|gb|BF646522.1|BF646522	88.12	404	38	9	15	418	216	609	4e-96	353.4
UG-TDS_Contig559	gi|20307137|gb|BQ165078.1|BQ165078	86.59	410	47	4	12	417	49	454	4.4e-96	353.4
AR2-1_8047-041_1_A06	gi|6708810|gb|AW299133.1|AW299133	93.99	233	14	0	1	233	621	389	4.9e-96	351.4
AS2-1_P8_H02	gi|89245810|gb|DY617597.1|DY617597	91.34	277	23	1	1	277	200	475	6.1e-96	351.4
AB2-1-P4-B9	gi|7676143|gb|AW329855.2|AW329855	93.36	241	16	0	25	265	306	66	8.4e-96	351.4
AS1-1_P14_G05	gi|83668309|gb|DW018717.1|DW018717	84.2	462	70	1	4	465	521	63	1.2e-95	351.4
UG-TDS_Contig377	gi|14984591|gb|BI310264.1|BI310264	89.44	303	32	0	238	540	604	302	1.2e-95	351.4
AS1-1_P3_A02	gi|146737920|gb|ES466881.1|ES466881	92.28	246	19	0	13	258	101	346	2.2e-95	349.4
UG-TDS_Contig333	gi|9681133|gb|AL381382.1|AL381382	88.41	328	31	2	124	445	386	60	4.7e-95	349.4
UG-TDS_Contig103	gi|89246143|gb|DY617930.1|DY617930	87.76	384	37	6	44	421	413	34	6.6e-95	349.4
BULK2-1_P1_G09_G9_067	gi|13372539|gb|BG453745.1|BG453745	88.32	334	33	2	4	337	273	600	1.1e-94	347.4
BULK2-1_P3_F08_F8_054.2	gi|11608373|gb|BF519690.1|BF519690	90.46	283	27	0	1	283	145	427	1.7e-94	347.4
UG-TDS_Contig124	gi|27523679|gb|CA990785.1|CA990785	87.37	380	41	4	1	380	385	13	1.8e-94	347.4
UG-TDS_Contig221	gi|20174745|gb|BQ122783.1|BQ122783	90.1	303	28	2	1	303	196	496	2e-94	347.4
AR1-1_4632(C12)	gi|57564146|gb|CX538459.1|CX538459	90.24	287	28	0	53	339	213	499	2.2e-94	347.4
AR2-1_8038-083_C11	gi|21906094|gb|BQ750689.1|BQ750689	88.15	363	39	4	315	675	308	668	2.3e-94	347.4
UG-TDS_Contig8	gi|6605334|gb|AW257077.1|AW257077	92.28	259	19	1	389	647	325	582	2.3e-94	347.4
AB2-1-P2-H5	gi|13371442|gb|BG452648.1|BG452648	91.49	282	20	3	60	341	526	249	2.4e-94	347.4
UG-TDS_Contig289	gi|57503124|gb|CX534405.1|CX534405	92.43	251	19	0	260	510	406	156	2.4e-94	347.4
AR1-1_4631(B12)	gi|7675571|gb|AW329162.2|AW329162	89.47	304	29	1	127	430	486	186	5.8e-94	345.4
BULK2-1_P1_A07_A7_063	gi|9192574|gb|BE318797.1|BE318797	90.43	282	27	0	31	312	5	286	6.6e-94	345.4
AR2-1_8047-018_1_B03	gi|57568747|gb|CX541722.1|CX541722	92.91	254	16	2	418	670	268	16	9.1e-94	345.4
AR1-1-P9-A1	gi|9678142|gb|AL378390.1|AL378390	87.57	346	43	0	97	442	360	15	9.3e-94	345.4
UG-TDS_Contig351	gi|13371185|gb|BG452391.1|BG452391	86.1	439	59	2	168	604	609	171	9.4e-94	345.4
UG-TDS_Contig49	gi|10519878|gb|BE942119.1|BE942119	84.18	474	75	0	96	569	57	530	1.1e-93	345.4
UG-TDS_Contig397	gi|14875370|gb|BI269019.1|BI269019	89.33	300	32	0	5	304	308	9	1.8e-93	343.4
AS2-1_2-1_73	gi|13378486|gb|BG455121.1|BG455121	90.6	319	21	7	25	342	517	207	2.7e-93	343.4
AS2-1_2-1_32	gi|8745676|gb|BE202485.1|BE202485	91.91	272	18	3	83	352	136	405	3.4e-93	343.4
AR2-1_AR2-1_P10-F7	gi|7558758|gb|AW684022.1|AW684022	90.55	275	26	0	245	519	332	58	3.7e-93	343.4
AR2-1_AR2-1_P7_B07	gi|89245880|gb|DY617667.1|DY617667	90.81	272	25	0	19	290	627	356	6.3e-93	341.5
AS2-1_P7_D01	gi|7766069|gb|AW776256.1|AW776256	90.81	272	25	0	61	332	19	290	7.3e-93	341.5
AS1-1_P6_F01	gi|9677700|gb|AL377948.1|AL377948	89.53	296	31	0	24	319	314	19	7.6e-93	341.5
AS2-1_P4_A09	gi|9680839|gb|AL381087.1|AL381087	85.75	407	49	3	6	406	432	29	1e-92	341.5
UG-TDS_Contig160	gi|54625273|gb|AJ621860.1|AJ621860	95.69	209	0	2	1	209	98	297	1.2e-92	341.5
BULK2-1_P2_E02_E2_008	gi|19109849|gb|BM779873.1|BM779873	86.51	378	48	1	236	613	146	520	1.3e-92	341.5
UG-TDS_Contig155	gi|27407158|gb|CA920228.1|CA920228	90.21	286	25	1	42	324	59	344	1.5e-92	341.5
AS2-1_P5_F09	gi|30101771|gb|CB894602.1|CB894602	90.21	286	27	1	29	314	374	90	2.5e-92	339.5
AR2-1_8039-093_1_E12	gi|7567767|gb|AW693031.1|AW693031	90.16	305	24	4	64	363	334	637	3.6e-92	339.5
AB1-1_8029-044_D02	gi|20292160|gb|BQ155101.1|BQ155101	93	243	16	1	264	505	625	383	4.4e-92	339.5
AB2-1-P5-D7	gi|13371442|gb|BG452648.1|BG452648	85.03	441	52	4	36	472	44	474	5e-92	339.5
UG-TDS_Contig316	gi|10519577|gb|BE941818.1|BE941818	87.46	343	43	0	216	558	406	64	5e-92	339.5
AR2-1_8047-064_1_H08	gi|57499522|gb|CX530803.1|CX530803	88.38	327	32	2	353	673	612	286	5.8e-92	339.5
AR1-1-P8-H8	gi|27405802|gb|CA918872.1|CA918872	86.46	443	50	5	223	661	116	552	5.9e-92	339.5
AR2-1_8039-010_B02	gi|14984532|gb|BI310205.1|BI310205	89.29	308	29	2	76	383	310	7	1.2e-91	337.5
UG-TDS_Contig387	gi|30101577|gb|CB894408.1|CB894408	90.25	277	27	0	162	438	810	534	1.5e-91	337.5
AB2-1-P3-A4	gi|13371442|gb|BG452648.1|BG452648	90.56	286	25	2	38	322	526	242	2e-91	337.5
BULK2-1_P5_G10_G10_068	gi|8529042|gb|BE124485.1|BE124485	84.53	446	69	0	51	496	42	487	2.1e-91	337.5
UG-TDS_Contig548	gi|9055829|gb|BE239646.1|BE239646	93.48	230	15	0	199	428	469	240	2.1e-91	337.5
AB1-1_8043-071_G09	gi|8748754|gb|BE205456.1|BE205456	87.01	354	46	0	269	622	592	239	2.2e-91	337.5
UG-TDS_Contig175	gi|9672350|gb|AL372597.1|AL372597	91.73	254	21	0	480	733	473	220	2.5e-91	337.5
AR1-1_4606(A9)	gi|9672787|gb|AL373034.1|AL373034	89.27	317	26	4	24	335	100	413	5.1e-91	335.5
AS1-1_P3_E03	gi|9055677|gb|BE239494.1|BE239494	90.94	265	24	0	40	304	45	309	6.5e-91	335.5
AR2-1-P9-A9	gi|89245784|gb|DY617571.1|DY617571	89.82	285	29	0	254	538	519	235	7.2e-91	335.5
AR1-1_4639(B1)	gi|83665389|gb|DW015797.1|DW015797	90.04	281	28	0	469	749	458	738	9.8e-91	335.5
UG-TDS_Contig326	gi|54625273|gb|AJ621860.1|AJ621860	95.22	209	1	2	554	762	297	98	1e-90	335.5
AB1-1_8029-139_C04	gi|27406734|gb|CA919804.1|CA919804	92.5	240	18	0	1	240	384	623	1.3e-90	333.5
BULK1-1_P4_G09_G9_067	gi|7238759|gb|AW574026.1|AW574026	91.41	256	22	0	8	263	163	418	1.4e-90	333.5
AR1-1_4784(C7)	gi|7718288|gb|AW774373.1|AW774373	92.89	239	15	1	65	303	189	425	1.6e-90	333.5
BULK1-1_P1A5	gi|22089700|gb|AJ499257.1|AJ499257	87.8	328	40	0	6	333	556	229	2.1e-90	333.5
AB2-1-P2-D1	gi|20274882|gb|BQ138756.1|BQ138756	91.8	256	20	1	1	256	380	126	2.2e-90	333.5
AS2-1_P3_C05	gi|10706082|gb|BF005807.1|BF005807	86.46	362	49	0	126	487	427	66	2.6e-90	333.5
AB1-1_8045-026_1_B04	gi|151392274|gb|EV262152.1|EV262152	91.41	256	22	0	380	635	735	480	3.3e-90	333.5
UG-TDS_Contig355	gi|13781631|gb|BG646519.1|BG646519	86.93	352	46	0	102	453	135	486	3.3e-90	333.5
AR2-1_8039-037_E05	gi|151387611|gb|EV257482.1|EV257482	91.47	258	19	1	12	269	267	521	3.7e-90	333.5
UG-TDS_Contig34	gi|9056936|gb|BE240752.1|BE240752	92.47	239	18	0	40	278	209	447	6.8e-90	331.5
AS1-1_P4_E06	gi|8171854|gb|AW980322.1|AW980322	87.11	357	37	3	60	413	67	417	8.3e-90	331.5
UG-TDS_Contig121	gi|27408126|gb|CA921196.1|CA921196	92.89	239	16	1	283	521	112	349	1.4e-89	331.5
UG-TDS_Contig250	gi|13371891|gb|BG453097.1|BG453097	87.43	342	42	1	367	707	675	334	1.5e-89	331.5
BULK1-1_P4_D06_D6_042	gi|11900208|gb|BF636050.1|BF636050	90.37	270	26	0	216	485	168	437	4.1e-89	329.6
UG-TDS_Contig38	gi|9683360|gb|AL383609.1|AL383609	88.67	309	33	1	183	489	348	40	4.2e-89	329.6
AR2-1-P9-F6	gi|14986008|gb|BI311681.1|BI311681	87.43	342	37	2	368	706	545	207	5.7e-89	329.6
AB1-1_8029-123_C02	gi|13370707|gb|BG451913.1|BG451913	95.57	203	6	1	1	203	239	40	6.6e-89	327.6
AR1-1_AR1-1_P6_H05	gi|7238655|gb|AW573922.1|AW573922	89.42	293	30	1	19	311	443	152	1e-88	327.6
UG-TDS_Contig30	gi|57493586|gb|CX524867.1|CX524867	94.01	217	13	0	48	264	150	366	1.2e-88	327.6
BULK2-1_P1_B03_B3_029	gi|9056827|gb|BE240643.1|BE240643	90.8	261	24	0	1	261	23	283	1.8e-88	327.6
BULK2-1_P2_A09_A9_079	gi|11929248|gb|BE320847.2|BE320847	92.7	233	17	0	301	533	233	1	1.8e-88	327.6
AR2-1_8038-063_G08	gi|9056389|gb|BE240205.1|BE240205	92.08	240	19	0	1	240	151	390	2.9e-88	325.6
UG-TDS_Contig63	gi|9680693|gb|AL380941.1|AL380941	92.67	232	17	0	49	280	62	293	3.4e-88	325.6
BULK2-1_P3_B01_B1_013.2	gi|20284749|gb|BQ147690.1|BQ147690	91.94	248	19	1	124	371	1	247	5.2e-88	325.6
UG-TDS_Contig615	gi|11608199|gb|BF519516.1|BF519516	95.5	200	9	0	309	508	371	172	6.4e-88	325.6
UG-TDS_Contig495	gi|89243823|gb|DY615610.1|DY615610	87.5	328	32	2	195	522	46	364	6.5e-88	325.6
UG-TDS_Contig554	gi|7205329|gb|AW559903.1|AW559903	84.58	428	66	0	71	498	428	1	6.7e-88	325.6
UG-TDS_Contig423	gi|14985618|gb|BI311291.1|BI311291	93.04	230	13	1	50	279	365	591	8.2e-88	325.6
AB2-1-P4-F1	gi|8747160|gb|BE203879.1|BE203879	85.91	433	57	4	95	524	24	455	9.1e-88	325.6
AB1-1_8046-003_C01	gi|30100196|gb|CB893028.1|CB893028	93.27	223	15	0	1	223	598	376	1.2e-87	323.6
AR1-1_4620(G10)	gi|9680693|gb|AL380941.1|AL380941	93.95	215	13	0	57	271	79	293	1.3e-87	323.6
UG-TDS_Contig122	gi|11910173|gb|BF645044.1|BF645044	83.72	473	74	1	32	501	144	616	2.6e-87	323.6
AS2-1_P8_G02	gi|6605134|gb|AW256877.1|AW256877	91.18	238	21	0	284	521	281	44	2.7e-87	323.6
BULK2-1_P5_E07_E7_055	gi|27404352|gb|CA917422.1|CA917422	92.05	239	19	0	1	239	443	205	2.7e-87	323.6
AR1-1-P9-F10	gi|55445462|gb|AJ846734.1|AJ846734	93.95	215	13	0	195	409	7	221	2.9e-87	323.6
AB2-1-P2-H10	gi|7560405|gb|AW685669.1|AW685669	94.06	219	12	1	130	348	524	307	3.2e-87	323.6
AB2-1-P6-E2	gi|11915559|gb|BF650429.1|BF650429	91.43	245	21	0	339	583	614	370	3.3e-87	323.6
AR2-1_AR2-1_P6_F11	gi|20175835|gb|BQ123873.1|BQ123873	85.8	352	49	1	333	684	518	168	3.4e-87	323.6
AB1-1_8045-011_1_C02	gi|13780597|gb|BG645485.1|BG645485	89.75	283	28	1	3	284	789	507	3.5e-87	323.6
UG-TDS_Contig470	gi|7773759|gb|AW777005.1|AW777005	90.18	275	26	1	352	626	299	26	3.5e-87	323.6
AB2-1-P2-E2	gi|54625273|gb|AJ621860.1|AJ621860	94.71	227	8	4	476	701	238	15	3.7e-87	323.6
UG-TDS_Contig176	gi|9667665|gb|AL367912.1|AL367912	86.36	396	54	0	79	474	18	413	3.8e-87	323.6
UG-TDS_Contig173	gi|13779925|gb|BG644813.1|BG644813	85.03	501	63	10	10	510	654	166	4.8e-87	323.6
AB1-1_8045-058_1_B08	gi|161106297|gb|EY474580.1|EY474580	86.98	338	44	0	1	338	775	438	6.6e-87	321.6
AB2-1-P1-B9	gi|20294000|gb|BQ156941.1|BQ156941	85.11	403	51	2	6	407	551	157	9.1e-87	321.6
AR2-1-P8-F12	gi|6654933|gb|AW267913.1|AW267913	88.06	310	37	0	40	349	457	148	1.1e-86	321.6
AB1-1_8046-028_D04	gi|22089234|gb|AJ498791.1|AJ498791	92.92	226	16	0	3	228	71	296	1.2e-86	321.6
AS1-1_P6_A10	gi|7765614|gb|AW775801.1|AW775801	88.16	304	24	2	203	503	411	117	1.3e-86	321.6
UG-TDS_Contig586	gi|57502720|gb|CX534001.1|CX534001	84.15	448	68	1	194	638	105	552	1.3e-86	321.6
UG-TDS_Contig114	gi|8748451|gb|BE205156.1|BE205156	93.93	214	13	0	470	683	178	391	1.5e-86	321.6
BULK2-1_P3_B09_B9_077.2	gi|2604775|gb|AA660731.1|AA660731	87.35	332	40	1	1	332	144	473	2.7e-86	319.7
AB2-1-P6-H11	gi|55446983|gb|AJ847620.1|AJ847620	87.09	333	43	0	33	365	333	1	2.8e-86	319.7
AB1-1_8043-087_G11	gi|9689189|gb|AL389438.1|AL389438	90.19	265	26	0	159	423	107	371	3.2e-86	319.7
AB2-1-P2-E11	gi|11899123|gb|BF634965.1|BF634965	89.08	293	31	1	87	378	12	304	3.9e-86	319.7
UG-TDS_Contig583	gi|55444363|gb|AJ846155.1|AJ846155	88.55	297	34	0	12	308	93	389	3.9e-86	319.7
AS2-1_P10_A09	gi|54625273|gb|AJ621860.1|AJ621860	95.45	198	0	2	319	516	297	109	4e-86	319.7
AR2-1_8039-063_G08	gi|13598344|gb|BG583280.1|BG583280	84.56	447	64	3	180	625	573	131	5.2e-86	319.7
BULK1-1_P5_B09_B9_077	gi|6654962|gb|AW267942.1|AW267942	95.41	196	9	0	31	226	430	625	9.1e-86	317.7
AS2-1_P3_C07	gi|11902278|gb|BF638120.1|BF638120	86.07	323	44	1	102	423	371	49	1.3e-85	317.7
UG-TDS_Contig323	gi|22082569|gb|AJ501641.1|AJ501641	92.37	236	17	1	18	253	151	385	1.5e-85	317.7
AS1-1_P7_C11	gi|27407411|gb|CA920481.1|CA920481	87.42	302	38	0	311	612	180	481	2.5e-85	317.7
AB1-1_8043-058_B08	gi|89245033|gb|DY616820.1|DY616820	90.35	259	25	0	1	259	250	508	3.1e-85	315.7
AS1-1_P4_E12	gi|22089363|gb|AJ498920.1|AJ498920	90.84	251	23	0	1	251	421	171	5.3e-85	315.7
BULK1-1_P2_G10_G10_068.2	gi|27406609|gb|CA919679.1|CA919679	86.15	390	39	6	12	399	400	24	6.7e-85	315.7
BULK2-1_P5_F07_F7_053	gi|151387177|gb|EV257055.1|EV257055	88.97	290	30	1	181	468	104	393	6.8e-85	315.7
AR2-1_8038-064_H08	gi|7570853|gb|AW696091.1|AW696091	85.11	403	59	1	201	602	641	239	8.1e-85	315.7
AB2-1-P6-G3	gi|57567322|gb|CX540297.1|CX540297	92.44	238	16	2	413	648	241	4	8.3e-85	315.7
AR1-1_4704(C9)	gi|9671278|gb|AL371525.1|AL371525	90.35	259	25	0	491	749	9	267	9.1e-85	315.7
BULK1-1_P3_C09_C9_075	gi|13783831|gb|BG648719.1|BG648719	92.17	230	18	0	8	237	252	481	1.1e-84	313.7
AS1-1_P6_B01	gi|146737920|gb|ES466881.1|ES466881	91.39	244	18	3	19	260	12	254	1.2e-84	313.7
AR2-1_AR2-1_P10-B4	gi|9667561|gb|AL367808.1|AL367808	89.93	278	26	2	19	295	70	346	1.4e-84	313.7
AS2-1_P8_A01	gi|27406842|gb|CA919912.1|CA919912	92.79	222	16	0	80	301	292	513	1.4e-84	313.7
AS1-1_P3_D06	gi|9682511|gb|AL382760.1|AL382760	94.15	205	12	0	113	317	403	199	1.6e-84	313.7
UG-TDS_Contig50	gi|7675285|gb|AW328816.2|AW328816	90.57	265	17	3	44	308	296	40	1.6e-84	313.7
UG-TDS_Contig396	gi|9684032|gb|AL384281.1|AL384281	92.17	230	18	0	113	342	34	263	2e-84	313.7
AB1-1_8029-105_A10	gi|22082059|gb|AJ501126.1|AJ501126	86.97	330	43	0	198	527	610	281	2.5e-84	313.7
AS2-1_F9(3918)	gi|9667047|gb|AL367294.1|AL367294	87.58	314	39	0	64	377	75	388	2.8e-84	313.7
AB1-1_8043-051_C07	gi|27408026|gb|CA921096.1|CA921096	88.33	300	32	1	415	711	8	307	3.4e-84	313.7
AR2-1-P9-E5	gi|11930061|gb|BE319939.2|BE319939	91.56	237	20	0	4	240	148	384	4.6e-84	311.7
AR2-1_8039-090_1_B12	gi|8748182|gb|BE204945.1|BE204945	86.93	329	43	0	1	329	143	471	6.4e-84	311.7
AS2-1_P10_C10	gi|83664973|gb|DW015381.1|DW015381	91.29	241	21	0	1	241	137	377	6.8e-84	311.7
AB1-1_8045-047_1_G06	gi|6654680|gb|AW267724.1|AW267724	91.29	241	21	0	119	359	561	321	7e-84	311.7
AR1-1_4653(H2)	gi|9677732|gb|AL377980.1|AL377980	87.7	309	38	0	39	347	334	26	7.3e-84	311.7
AR2-1_AR2-1_P6_F06	gi|30101635|gb|CB894466.1|CB894466	87.87	305	37	0	62	366	307	3	8.7e-84	311.7
AR1-1_4898(E9)	gi|13781246|gb|BG646134.1|BG646134	91.02	245	22	0	47	291	430	674	9.8e-84	311.7
AR1-1_4848(C3)	gi|14876840|gb|BI269821.1|BI269821	86.87	335	41	1	203	537	147	478	1.2e-83	311.7
AB2-1-P1-D5	gi|10698865|gb|BE998589.1|BE998589	90.03	311	21	8	251	558	549	246	1.3e-83	311.7
BULK2-1_P2_C03_C3_027	gi|13780698|gb|BG645586.1|BG645586	92.41	224	17	0	159	382	150	373	2.9e-83	309.7
AR2-1_AR2-1_P6_D05	gi|13597169|gb|BG582105.1|BG582105	92.41	224	17	0	5	228	240	463	3.8e-83	309.7
UG-TDS_Contig284	gi|11912814|gb|BF647684.1|BF647684	86.07	359	49	1	87	445	26	383	4.6e-83	309.7
AB1-1_8029-130_C03	gi|9673550|gb|AL373798.1|AL373798	91.25	240	21	0	190	429	333	94	4.8e-83	309.7
UG-TDS_Contig536	gi|7765322|gb|AW775509.1|AW775509	91.53	236	20	0	441	676	356	591	5.1e-83	309.7
UG-TDS_Contig195	gi|161108921|gb|EY475835.1|EY475835	83.71	448	73	0	48	495	303	750	5.8e-83	309.7
AS2-1_P3_B05	gi|10706992|gb|BF006717.1|BF006717	89.47	266	22	1	1	266	66	325	1e-82	307.8
AB1-1_1029-007_G01	gi|9199007|gb|BE325230.1|BE325230	88.75	311	31	4	207	516	620	313	1.7e-82	307.8
AB2-1-P1-H9	gi|7559158|gb|AW684422.1|AW684422	88.89	279	31	0	9	287	284	6	2.1e-82	307.8
AB2-1-P3-H2	gi|11928915|gb|BE320553.2|BE320553	87.5	368	41	5	7	373	134	497	2.1e-82	307.8
AS2-1_P5_C01	gi|7766688|gb|AW776875.1|AW776875	92.66	218	16	0	229	446	305	88	5.3e-82	305.8
UG-TDS_Contig491	gi|14984728|gb|BI310401.1|BI310401	92.66	218	16	0	3	220	405	622	5.3e-82	305.8
AB1-1_8045-071_G09	gi|9685299|gb|AL385548.1|AL385548	90.53	264	20	3	166	428	281	22	5.4e-82	305.8
AS2-1_P8_D04	gi|27409201|gb|CA922271.1|CA922271	89.96	259	22	1	230	484	433	175	6.2e-82	305.8
AB2-1-P1-A7	gi|7559118|gb|AW684382.1|AW684382	86.26	342	47	0	74	415	89	430	6.4e-82	305.8
BULK1-1_P3_A08_	gi|157982009|gb|EX530281.1|EX530281	93.3	209	14	0	55	263	771	563	7.8e-82	305.8
AB2-1-P3-A7	gi|13371442|gb|BG452648.1|BG452648	89.66	290	26	4	139	428	527	242	7.9e-82	305.8
UG-TDS_Contig471	gi|157978032|gb|EX526304.1|EX526304	89.71	272	26	2	33	303	288	18	1.4e-81	303.8
AR2-1_AR2-1_P7_F07	gi|57500696|gb|CX531977.1|CX531977	92.31	221	17	0	19	239	436	656	1.7e-81	303.8
AS2-1_P6_C01	gi|19109279|gb|BM779453.1|BM779453	89.06	265	29	0	158	422	101	365	1.9e-81	303.8
BULK1-1_P4_G03_G3_019	gi|27409790|gb|CA922860.1|CA922860	94.03	201	12	0	171	371	426	226	2.3e-81	303.8
BULK1-1_P2_D03_D3_025.2	gi|20294593|gb|BQ157534.1|BQ157534	93.66	205	13	0	348	552	426	630	2.5e-81	303.8
AB2-1-P1-A1	gi|57501026|gb|CX532307.1|CX532307	90.66	257	22	2	1	257	273	19	2.7e-81	303.8
AR2-1_8039-005_E01	gi|57492529|gb|CX523810.1|CX523810	90.32	248	24	0	1	248	511	264	4.7e-81	301.8
AS1-1_P14_D03	gi|27523625|gb|CA990731.1|CA990731	88.19	288	34	0	2	289	385	98	6.1e-81	301.8
UG-TDS_Contig386	gi|9674923|gb|AL375171.1|AL375171	86.48	355	29	6	49	388	427	77	7e-81	301.8
AS2-1_P8_A11	gi|13368610|gb|BG449828.1|BG449828	84.31	408	64	0	3	410	149	556	7.7e-81	301.8
AR1-1-P8-H12	gi|13606908|gb|BG588768.1|BG588768	89.62	260	27	0	167	426	454	195	7.9e-81	301.8
AS2-1_P4_A06	gi|9678169|gb|AL378417.1|AL378417	88.97	272	30	0	138	409	192	463	1e-80	301.8
AR1-1-P9-G3	gi|89245559|gb|DY617346.1|DY617346	92.66	218	13	1	19	233	102	319	1.2e-80	301.8
UG-TDS_Contig534	gi|13596977|gb|BG581913.1|BG581913	85.25	400	51	4	62	456	347	743	1.6e-80	301.8
UG-TDS_Contig294	gi|20283837|gb|BQ146778.1|BQ146778	90.61	245	20	1	1	242	155	399	1.7e-80	299.8
AS2-1_P7_A09	gi|161109944|gb|EY478640.1|EY478640	89.13	276	25	2	4	274	728	453	2e-80	299.8
BULK2-1_P5_G09_G9_067	gi|83667487|gb|DW017895.1|DW017895	87.14	311	40	0	45	355	112	422	2.7e-80	299.8
BULK1-1_P5_A10_A10_080	gi|20456082|gb|BQ255329.1|BQ255329	85.52	359	52	0	85	443	12	370	3.1e-80	299.8
AB1-1_8029-039_G01	gi|27408234|gb|CA921304.1|CA921304	89.32	281	25	3	219	497	219	496	3.9e-80	299.8
AB2-1-P3-C5	gi|7205736|gb|AW560310.1|AW560310	89.77	264	22	2	1	260	474	212	4.2e-80	299.8
UG-TDS_Contig479	gi|11609242|gb|BF520559.1|BF520559	89.92	258	20	2	351	605	434	180	4.7e-80	299.8
AS1-1_P5_F11	gi|19108750|gb|BM779050.1|BM779050	84.64	371	56	1	182	551	93	463	5e-80	299.8
AR2-1_AR2-1_P10-E5	gi|30098539|gb|CB891371.1|CB891371	87.12	326	30	4	2	318	600	278	8.8e-80	297.8
AB1-1_8043-057_A08	gi|27522272|gb|CA989378.1|CA989378	92.2	218	17	0	177	394	376	159	1.1e-79	297.8
AR1-1_4870(A6)	gi|13379446|gb|BG456121.1|BG456121	89.63	270	26	2	150	419	372	105	1.2e-79	297.8
AS2-1_P10_E11	gi|11607412|gb|BF518729.1|BF518729	89.33	253	27	0	150	402	501	249	1.2e-79	297.8
BULK2-1_P4_C12_C12_092	gi|7571468|gb|AW696706.1|AW696706	88.57	280	29	1	114	393	215	491	1.2e-79	297.8
UG-TDS_Contig402	gi|30101529|gb|CB894360.1|CB894360	86.31	314	42	1	139	452	721	409	1.3e-79	297.8
AS1-1_3509(G1)	gi|57568463|gb|CX541438.1|CX541438	96.07	178	7	0	439	616	229	52	1.7e-79	297.8
UG-TDS_Contig483	gi|8529090|gb|BE124533.1|BE124533	90.72	237	22	0	97	333	352	116	4.1e-79	295.9
AS2-1_P8_C04	gi|14866296|gb|BI264239.1|BI264239	93.07	202	14	0	181	382	631	430	4.5e-79	295.9
UG-TDS_Contig631	gi|27409607|gb|CA922677.1|CA922677	87.21	305	39	0	31	335	509	813	6.2e-79	295.9
BULK1-1_P4_H10_H10_066	gi|161109240|gb|EY476259.1|EY476259	87.01	331	38	3	295	624	292	618	7e-79	295.9
AB2-1-P4-D12	gi|28612067|gb|AJ548353.1|AJ548353	93.17	205	14	0	104	308	304	508	7.2e-79	295.9
BULK1-1_P5_E01_E1_007	gi|13373244|gb|BG454354.1|BG454354	90.98	255	17	4	61	310	258	5	7.2e-79	295.9
AB2-1-P1-H8	gi|9056003|gb|BE239820.1|BE239820	87.07	317	40	1	79	395	36	351	8e-79	295.9
BULK1-1_P4_E05_E5_039	gi|30099476|gb|CB892308.1|CB892308	93.14	204	14	0	6	209	594	391	9.1e-79	293.9
BULK2-1_P5_G01_G1_003	gi|89245253|gb|DY617040.1|DY617040	89.02	264	29	0	1	264	472	735	1.2e-78	293.9
AS1-1_P15_G12	gi|157983020|gb|EX531292.1|EX531292	86.28	328	37	3	8	330	351	27	1.5e-78	293.9
AS2-1_P10_H03	gi|7765141|gb|AW775328.1|AW775328	89.39	264	26	2	105	366	67	330	1.7e-78	293.9
AR2-1_AR2-1_P7_G10	gi|148766995|gb|ES613689.1|ES613689	87.33	300	38	0	84	383	319	20	1.8e-78	293.9
AB2-1-P2-D9	gi|19109651|gb|BM779727.1|BM779727	95.11	184	9	0	2	185	200	17	2e-78	293.9
UG-TDS_Contig591	gi|7643066|gb|AW736218.1|AW736218	86.77	325	38	2	127	451	415	96	2.1e-78	293.9
AR2-1_8039-080_H10	gi|22081813|gb|AJ500880.1|AJ500880	87.85	288	35	0	100	387	1	288	2.2e-78	293.9
AB2-1-P5-A6	gi|7205089|gb|AW559719.1|AW559719	87.67	292	36	0	5	296	479	188	2.3e-78	293.9
AR2-1_AR2-1_P7_E05	gi|8745702|gb|BE202401.1|BE202401	83.97	468	63	3	20	481	477	16	2.4e-78	293.9
UG-TDS_Contig130	gi|161109886|gb|EY478582.1|EY478582	85.76	344	49	0	185	528	451	108	2.7e-78	293.9
AS1-1_P6_H02	gi|89245480|gb|DY617267.1|DY617267	84.25	381	57	1	238	618	426	49	3.2e-78	293.9
AB1-1_8045-066_B09	gi|161107254|gb|EY475584.1|EY475584	85.88	340	48	0	20	359	343	4	3.3e-78	293.9
AR2-1_AR2-1_P10-E4	gi|11930985|gb|AW685567.2|AW685567	82.48	565	99	0	147	711	11	575	3.3e-78	293.9
AB1-1_8029-128_H02	gi|2604729|gb|AA660685.1|AA660685	89.31	262	26	1	71	330	29	290	6.8e-78	291.9
UG-TDS_Contig156	gi|9671602|gb|AL371849.1|AL371849	91.78	219	18	0	210	428	295	77	7.7e-78	291.9
AR2-1-P8-E11	gi|7717713|gb|AW773800.1|AW773800	92.17	217	14	1	55	271	241	28	9.5e-78	291.9
BULK2-1_P2_D03_D3_025	gi|10704012|gb|BF003737.1|BF003737	86.1	331	46	0	211	541	30	360	9.5e-78	291.9
AB1-1_8043-028_1_D04	gi|28611619|gb|AJ547905.1|AJ547905	90.28	247	18	2	169	412	441	198	1.1e-77	291.9
AR1-1_4749(H2)_2008-03-05	gi|14875499|gb|BI269090.1|BI269090	83.61	427	70	0	165	591	488	62	1.2e-77	291.9
AR2-1_AR2-1_P7_G12	gi|7559508|gb|AW684772.1|AW684772	89.64	251	26	0	62	312	501	251	1.2e-77	291.9
AS1-1_P10_D12	gi|6604612|gb|AW256425.1|AW256425	91.74	218	18	0	6	223	314	531	2.6e-77	289.9
AR1-1_AR1-1_P7_F03	gi|11608476|gb|BF519793.1|BF519793	95.98	174	7	0	372	545	371	198	3.9e-77	289.9
AS1-1_P7_G10	gi|30101529|gb|CB894360.1|CB894360	84.16	341	54	0	1	341	712	372	4.3e-77	289.9
BULK2-1_P5_H07_H7_049	gi|10706729|gb|BF006454.1|BF006454	89.84	246	25	0	383	628	385	140	4.3e-77	289.9
UG-TDS_Contig324	gi|13371442|gb|BG452648.1|BG452648	87.39	357	37	8	70	426	519	171	4.4e-77	289.9
AS2-1_2-1_76	gi|11962280|gb|BE249789.2|BE249789	91.13	282	16	9	260	540	374	101	4.9e-77	289.9
AS2-1_2-1_29	gi|6708733|gb|AW299056.1|AW299056	86.79	318	41	1	78	395	568	252	6.2e-77	289.9
AB1-1_8046-060_D08	gi|83666534|gb|DW016942.1|DW016942	95.48	177	8	0	4	180	549	725	6.7e-77	287.9
AR2-1_8038-016_H02	gi|14984669|gb|BI310342.1|BI310342	95.48	177	8	0	111	287	520	344	8.2e-77	287.9
AR2-1-P8-F10	gi|7766703|gb|AW776890.1|AW776890	90.3	237	23	0	165	401	639	403	1.2e-76	287.9
BULK2-1_P4_E09_E9_071	gi|10518614|gb|BE940855.1|BE940855	86.32	329	44	1	12	340	657	330	1.2e-76	287.9
AS2-1_P9_F04	gi|14986076|gb|BI311749.1|BI311749	89.3	243	26	0	55	297	518	276	1.3e-76	287.9
BULK1-1_P3_D09_D9_073	gi|14985443|gb|BI311116.1|BI311116	84.04	401	64	0	27	427	37	437	1.4e-76	287.9
AS2-1_2-1_8	gi|13373685|gb|BG454891.1|BG454891	89.88	247	24	1	212	457	232	478	1.8e-76	287.9
UG-TDS_Contig597	gi|9671913|gb|AL372160.1|AL372160	86.32	329	39	2	409	731	132	460	2.1e-76	287.9
AS1-1_P4_E08	gi|13598156|gb|BG583092.1|BG583092	91.98	212	17	0	7	218	277	488	2.7e-76	286
AS2-1_P4_F11	gi|27408462|gb|CA921532.1|CA921532	85.2	358	40	3	3	356	553	205	4.5e-76	286
AS1-1_3560(B8)_2007-10-28	gi|161106347|gb|EY474630.1|EY474630	92.31	208	16	0	122	329	208	1	4.6e-76	286
AB1-1_8046-073_1_A10	gi|7205334|gb|AW559908.1|AW559908	90.79	228	21	0	1	228	542	315	5.1e-76	286
UG-TDS_Contig360	gi|9666990|gb|AL367237.1|AL367237	88.64	264	30	0	20	283	334	71	6.1e-76	286
UG-TDS_Contig445	gi|7560234|gb|AW685498.1|AW685498	88.04	276	28	1	126	396	438	163	6.3e-76	286
AS2-1_P8_E04	gi|11607560|gb|BF518940.1|BF518940	85.49	317	46	0	192	508	361	45	6.6e-76	286
BULK2-1_P2_G05_G5_035	gi|9689258|gb|AL389507.1|AL389507	91.63	215	18	0	1	215	225	439	1e-75	284
AS2-1_C3(3867)	gi|7765475|gb|AW775662.1|AW775662	89.96	239	24	0	45	283	441	203	1.2e-75	284
UG-TDS_Contig415	gi|55447307|gb|AJ847783.1|AJ847783	89.96	239	24	0	1	239	330	92	1.4e-75	284
AR2-1_AR2-1_P10-D12	gi|57495760|gb|CX527041.1|CX527041	94.51	182	10	0	200	381	634	453	1.6e-75	284
AS1-1_P14_A03	gi|9685396|gb|AL385645.1|AL385645	96.93	163	5	0	106	268	237	75	1.6e-75	284
AS2-1_P4_B04	gi|10705917|gb|BF005642.1|BF005642	89.47	247	26	0	64	310	130	376	1.6e-75	284
AS2-1_P5_D11	gi|13380449|gb|BG457124.1|BG457124	89.16	249	27	0	245	493	566	318	2.1e-75	284
UG-TDS_Contig96	gi|13373816|gb|BG455022.1|BG455022	84.85	363	55	0	41	403	114	476	2.2e-75	284
BULK2-1_P5_G11_G11_083	gi|14984355|gb|BI310028.1|BI310028	87.83	304	30	4	1	300	255	555	2.4e-75	284
UG-TDS_Contig265	gi|22085115|gb|AJ496894.1|AJ496894	84.63	410	53	5	212	612	474	66	2.8e-75	284
AR2-1_8039-064_H08	gi|9196183|gb|BE322406.1|BE322406	94.51	182	10	0	1	182	281	100	2.9e-75	282
AB2-1-P2-F6	gi|9666523|gb|AL366770.1|AL366770	86.26	342	33	5	7	345	371	41	3e-75	284
AB2-1-P1-E4	gi|27409944|gb|CA923014.1|CA923014	85.52	359	50	2	82	440	768	412	3.1e-75	284
BULK1-1_P1F1	gi|13782465|gb|BG647353.1|BG647353	87.77	278	34	0	38	315	227	504	5.2e-75	282
AS2-1_P10_A07	gi|9674688|gb|AL374936.1|AL374936	84.74	380	36	7	1	371	435	69	6.4e-75	282
BULK2-1_P3_G01_G1_003.2	gi|14985641|gb|BI311314.1|BI311314	88.01	292	31	1	4	295	75	362	7.5e-75	282
AR2-1_8038-004_D01	gi|20283516|gb|BQ146457.1|BQ146457	88.85	278	28	3	196	470	50	327	8.4e-75	282
UG-TDS_Contig120	gi|9680167|gb|AL380415.1|AL380415	87	300	36	1	206	502	361	62	8.5e-75	282
UG-TDS_Contig331	gi|57500227|gb|CX531508.1|CX531508	87.62	307	21	6	174	464	315	10	8.9e-75	282
AR2-1-P8-E2	gi|8747095|gb|BE203815.1|BE203815	88.03	284	30	2	286	569	227	506	1.2e-74	282
AB2-1-P3-B5	gi|8747160|gb|BE203879.1|BE203879	89.43	246	26	0	32	277	21	266	1.2e-74	282
AR2-1_AR2-1_P6_D03	gi|6708693|gb|AW299016.1|AW299016	91.59	214	18	0	309	522	661	448	1.2e-74	282
BULK2-1_P2_G11_G11_083	gi|7675016|gb|AW171724.2|AW171724	90.91	220	20	0	1	220	225	444	2.9e-74	280
AR2-1_8038-010_B02	gi|11897536|gb|BF633378.1|BF633378	85.8	324	40	1	1	324	250	567	3.7e-74	280
AS1-1_P5_A01	gi|57487164|gb|CX518638.1|CX518638	82.97	370	57	2	187	553	541	175	3.7e-74	280
UG-TDS_Contig606	gi|7565801|gb|AW691065.1|AW691065	91.87	209	17	0	353	561	514	306	3.9e-74	280
AB2-1-P6-A7	gi|83666822|gb|DW017230.1|DW017230	86.26	313	43	0	27	339	114	426	4.4e-74	280
UG-TDS_Contig78	gi|57499763|gb|CX531044.1|CX531044	83.21	417	70	0	24	440	203	619	4.4e-74	280
AB1-1_8043-003_1_C01	gi|161106924|gb|EY474999.1|EY474999	89.8	245	24	1	460	703	495	739	4.7e-74	280
AR1-1_4614(A10)	gi|57489679|gb|CX521095.1|CX521095	96.88	160	5	0	123	282	456	297	7.7e-74	278
BULK1-1_P1G6	gi|9665967|gb|AL366214.1|AL366214	85.96	349	37	5	20	361	344	1	1e-73	278
AS2-1_P7_D11	gi|7205120|gb|AW559750.1|AW559750	87.23	282	36	0	112	393	346	65	1.1e-73	278
BULK2-1_P2_F05_F5_037	gi|27409744|gb|CA922814.1|CA922814	91.36	220	18	1	5	223	320	101	1.1e-73	278
AB1-1_8029-067_C05	gi|27409252|gb|CA922322.1|CA922322	85.63	334	45	1	50	383	200	530	1.3e-73	278
BULK2-1_P2_C12_C12_092	gi|9671671|gb|AL371918.1|AL371918	90.35	228	22	0	1	228	31	258	1.4e-73	278
BULK2-1_P5_C06_C6_044	gi|7205131|gb|AW559641.1|AW559641	88.26	264	31	0	139	402	13	276	1.7e-73	278
AR2-1_8048-059_C08	gi|6708728|gb|AW299051.1|AW299051	90.35	228	22	0	255	482	129	356	1.8e-73	278
AS2-1_P4_H05	gi|9685716|gb|AL385965.1|AL385965	89.96	239	23	1	20	257	388	150	2.9e-73	276
AR1-1_4831(B1)	gi|27409345|gb|CA922415.1|CA922415	85.93	327	45	1	35	360	401	75	4e-73	276
BULK2-1_P4_G08_G8_052	gi|9685516|gb|AL385765.1|AL385765	87.64	275	34	0	1	275	124	398	4.1e-73	276
UG-TDS_Contig406	gi|11608246|gb|BF519563.1|BF519563	86.15	325	36	3	109	430	66	384	4.6e-73	276
AR1-1-P8-B8	gi|161109035|gb|EY476939.1|EY476939	90.58	223	21	0	236	458	408	186	4.7e-73	276
AS1-1_1-1_45	gi|89246345|gb|DY618132.1|DY618132	87.5	368	31	12	61	426	4	358	5.5e-73	276
AB1-1_8044-068_1_D09	gi|7559382|gb|AW684646.1|AW684646	93.17	205	9	3	200	403	29	229	6.1e-73	276
AB2-1-P1-F9	gi|9684241|gb|AL384490.1|AL384490	87.82	271	33	0	163	433	273	3	6.6e-73	276
AR2-1-P8-B8	gi|7674971|gb|AW171672.2|AW171672	86.47	303	41	0	28	330	572	270	6.7e-73	276
UG-TDS_Contig139	gi|7765146|gb|AW775333.1|AW775333	85.3	313	45	1	269	581	643	332	7.2e-73	276
AB1-1_8045-070_F09	gi|7206529|gb|AW561103.1|AW561103	92.42	198	15	0	6	203	251	54	1.1e-72	274.1
BULK1-1_P2_F01_F1_005.2	gi|11931418|gb|AW683994.2|AW683994	88.93	244	27	0	27	270	313	556	1.5e-72	274.1
AR2-1_8039-026_B04	gi|161107463|gb|EY476209.1|EY476209	89.26	242	26	0	148	389	196	437	1.6e-72	274.1
UG-TDS_Contig298	gi|7675640|gb|AW329245.2|AW329245	87.06	286	37	0	117	402	510	225	1.7e-72	274.1
AS2-1_P9_C02	gi|9688701|gb|AL388950.1|AL388950	88.48	243	28	0	243	485	324	82	2.1e-72	274.1
UG-TDS_Contig247	gi|11913698|gb|BF648568.1|BF648568	84.38	365	57	0	124	488	636	272	2.1e-72	274.1
UG-TDS_Contig476	gi|7765797|gb|AW775984.1|AW775984	87.73	269	33	0	202	470	485	217	2.1e-72	274.1
AS2-1_P3_G07	gi|9679790|gb|AL380038.1|AL380038	89.27	261	25	3	15	273	20	279	4.3e-72	272.1
UG-TDS_Contig200	gi|6654933|gb|AW267913.1|AW267913	84.97	326	49	0	218	543	524	199	9.1e-72	272.1
UG-TDS_Contig41	gi|11965464|gb|BE248167.2|BE248167	87.28	283	28	2	138	420	275	1	9.3e-72	272.1
UG-TDS_Contig624	gi|7643216|gb|AW736288.1|AW736288	91.08	213	19	0	270	482	173	385	9.3e-72	272.1
AS2-1_2-1_65	gi|13606789|gb|BG588649.1|BG588649	86.05	387	45	9	188	573	652	274	1.1e-71	272.1
AS1-1_3595(E12)	gi|157735844|gb|EH058343.1|EH058343	92.69	219	9	5	727	943	92	305	1.6e-71	272.1
AR2-1_AR2-1_P10-D11	gi|55445462|gb|AJ846734.1|AJ846734	93.89	180	11	0	1	180	186	7	1.8e-71	270.1
AS1-1_P13_H08	gi|151387917|gb|EV257788.1|EV257788	93.89	180	11	0	20	199	424	603	1.9e-71	270.1
AS2-1_P10_G04	gi|11608055|gb|BF519372.1|BF519372	90.65	214	20	0	105	318	397	184	2.1e-71	270.1
AR2-1_8038-076_D10	gi|7765729|gb|AW775916.1|AW775916	86.49	296	40	0	9	304	100	395	2.2e-71	270.1
AS1-1_P6_F12	gi|161107252|gb|EY475582.1|EY475582	87.69	268	33	0	79	346	285	552	2.5e-71	270.1
AS2-1_P4_F04	gi|27407436|gb|CA920506.1|CA920506	87.12	295	36	2	81	374	202	495	2.5e-71	270.1
AR2-1_AR2-1_P6_D12	gi|20174226|gb|BQ122264.1|BQ122264	91.67	204	17	0	16	219	208	411	3e-71	270.1
BULK1-1_P2_F12_F12_086.2	gi|11914025|gb|BF648895.1|BF648895	82.65	438	64	2	45	473	77	511	3.2e-71	270.1
UG-TDS_Contig186	gi|151390670|gb|EV260548.1|EV260548	89.41	236	25	0	52	287	124	359	3.2e-71	270.1
AR2-1_8039-021_E03	gi|21906004|gb|BQ750599.1|BQ750599	92.71	192	14	0	293	484	349	540	3.6e-71	270.1
AR2-1_AR2-1_P10-D5	gi|27522348|gb|CA989454.1|CA989454	89.18	231	25	0	334	564	610	380	3.6e-71	270.1
UG-TDS_Contig60	gi|9680693|gb|AL380941.1|AL380941	94.77	172	9	0	233	404	129	300	3.9e-71	270.1
AR2-1_P10_F12	gi|10697972|gb|BE997696.1|BE997696	85.92	284	40	0	403	686	356	73	4.4e-71	270.1
AR2-1_8039-047_G06	gi|10520284|gb|BE942525.1|BE942525	87.32	284	35	1	70	353	559	277	4.6e-71	270.1
AR1-1_4623(B11)	gi|8172806|gb|AW981253.1|AW981253	88.35	266	23	3	38	295	342	607	8.6e-71	268.1
AS2-1_P3_A07	gi|20285188|gb|BQ148129.1|BQ148129	85.22	291	43	0	133	423	94	384	1.1e-70	268.1
AB1-1_1029-020_D03	gi|9669767|gb|AL370014.1|AL370014	94.12	187	9	2	304	489	1	186	1.5e-70	268.1
BULK1-1_P4_F01_F1_005	gi|10519107|gb|BE941348.1|BE941348	84	375	60	0	100	474	1	375	1.5e-70	268.1
UG-TDS_Contig163	gi|7675596|gb|AW329194.2|AW329194	89.7	233	21	1	313	545	222	451	2.4e-70	268.1
BULK1-1_P3_F10_F10_070	gi|7206313|gb|AW560887.1|AW560887	89.74	234	23	1	8	241	255	487	2.5e-70	266.1
UG-TDS_Contig365	gi|7765305|gb|AW775492.1|AW775492	90.09	222	22	0	78	299	543	322	3.2e-70	266.1
AS2-1_P10_B02	gi|89245158|gb|DY616945.1|DY616945	83.82	346	56	0	35	380	628	283	3.7e-70	266.1
UG-TDS_Contig525	gi|9119689|gb|BE249624.1|BE249624	90.74	216	17	1	164	376	341	126	3.7e-70	266.1
BULK1-1_P1A2	gi|7205006|gb|AW559580.1|AW559580	87.41	270	34	0	17	286	75	344	5e-70	266.1
UG-TDS_Contig576	gi|13779608|gb|BG644496.1|BG644496	83.5	400	63	1	169	568	552	156	5.7e-70	266.1
AS2-1_P10_H12	gi|9687173|gb|AL387422.1|AL387422	85.99	307	34	2	201	507	346	49	5.8e-70	266.1
AB2-1-P3-B11	gi|22088640|gb|AJ498197.1|AJ498197	86.09	302	42	0	12	313	385	84	6.5e-70	266.1
AB1-1_8029-043_C02	gi|7563746|gb|AW689010.1|AW689010	85.71	322	40	2	63	384	37	352	6.6e-70	266.1
AB2-1-P6-F7	gi|6604304|gb|AJ389037.1|AJ389037	90.84	251	16	7	394	644	535	292	6.7e-70	266.1
AS1-1_P4_G04	gi|8172553|gb|AW981006.1|AW981006	90.74	216	12	2	8	215	139	354	6.7e-70	266.1
AS2-1_P6_G12	gi|11930502|gb|BE320543.2|BE320543	91.88	197	16	0	82	278	398	202	1.8e-69	264.1
AB1-1_8043-079_G10	gi|151387568|gb|EV257439.1|EV257439	87	277	36	0	202	478	1	277	1.9e-69	264.1
AR2-1-P9-B6	gi|9688068|gb|AL388317.1|AL388317	87.94	257	31	0	277	533	338	82	2.1e-69	264.1
AR2-1_8048-077_E10	gi|11963012|gb|BE322601.2|BE322601	85.19	412	46	10	270	667	13	423	2.7e-69	264.1
AB2-1-P1-E6	gi|7771192|gb|AW127210.2|AW127210	88.71	248	27	1	157	403	84	331	2.8e-69	264.1
AB1-1_8044-027_C04	gi|7675621|gb|AW329225.2|AW329225	89.06	265	21	5	42	302	340	80	4.7e-69	262.2
AS2-1_P7_B05	gi|11909330|gb|BF644201.1|BF644201	93.78	209	12	1	103	310	438	230	4.9e-69	262.2
AR1-1_AR1-1_P6_C10	gi|161107933|gb|EY476799.1|EY476799	88.98	236	26	0	29	264	375	610	5.5e-69	262.2
AS1-1_P9_B05	gi|8666780|gb|BE187596.1|BE187596	86	300	42	0	189	488	37	336	7.6e-69	262.2
AB1-1_8046-066_1_B09	gi|7559566|gb|AW684830.1|AW684830	93.75	176	11	0	310	485	232	407	9.7e-69	262.2
UG-TDS_Contig36	gi|7643338|gb|AW736483.1|AW736483	87.88	264	26	2	220	480	199	459	1.2e-68	262.2
AS1-1_P15_D02	gi|151386768|gb|EV256646.1|EV256646	88.94	235	26	0	6	240	288	54	1.9e-68	260.2
AR1-1_4742(A2)_2008-03-05	gi|11908954|gb|BF643829.1|BF643829	87.84	255	31	0	158	412	140	394	2.6e-68	260.2
AS2-1_P6_D12	gi|6654913|gb|AW268013.1|AW268013	91.13	203	18	0	223	425	541	339	2.6e-68	260.2
AS1-1_P9_B08	gi|20306941|gb|BQ165010.1|BQ165010	88.38	241	27	1	241	481	728	489	2.9e-68	260.2
AB1-1_8043-092_D12	gi|9687904|gb|AL388153.1|AL388153	88.03	259	30	1	4	261	94	352	3.1e-68	260.2
AB2-1-P2-G10	gi|13782318|gb|BG647206.1|BG647206	86.74	279	37	0	26	304	432	154	3.4e-68	260.2
AB2-1-P3-H6	gi|19110157|gb|BM780105.1|BM780105	84	375	59	1	2	376	69	442	4.1e-68	260.2
AR2-1-P9-E9	gi|20176960|gb|BQ124998.1|BQ124998	92.9	183	13	0	21	203	183	1	4.6e-68	260.2
AS1-1_P5_G10	gi|14875122|gb|BI268887.1|BI268887	85.95	299	42	0	248	546	465	167	4.9e-68	260.2
AS2-1_P8_A06	gi|57490057|gb|CX521473.1|CX521473	89.47	209	22	0	2	210	237	29	4.9e-68	258.2
AS2-1_P4_H03	gi|9672620|gb|AL372867.1|AL372867	92.47	186	14	0	31	216	278	93	5.3e-68	258.2
UG-TDS_Contig144	gi|161105969|gb|EY474499.1|EY474499	89.67	242	21	3	4	245	510	747	5.3e-68	260.2
BULK2-1_P4_D03_D3_025	gi|161106849|gb|EY475465.1|EY475465	89.13	230	25	0	1	230	585	814	8.1e-68	258.2
BULK2-1_P3_H12_H12_082.2	gi|14986170|gb|BI311843.1|BI311843	85.67	321	38	3	1	318	281	596	8.4e-68	258.2
AS1-1_P6_E01	gi|55447347|gb|AJ847803.1|AJ847803	87.69	260	29	1	59	315	288	29	9.7e-68	258.2
AS2-1_P5_C10	gi|11899207|gb|BF635049.1|BF635049	93.26	178	12	0	1	178	469	646	9.8e-68	258.2
AB2-1-P6-D3	gi|13371139|gb|BG452345.1|BG452345	89.73	224	21	1	229	450	243	20	1.2e-67	258.2
UG-TDS_Contig549	gi|10698431|gb|BE998155.1|BE998155	91.41	198	17	0	6	203	310	507	1.3e-67	258.2
AB1-1_8046-008_H01	gi|6963468|gb|AW432161.1|AW432161	94.38	178	8	2	420	595	254	431	1.6e-67	258.2
AS1-1_P10_C07	gi|57489373|gb|CX520789.1|CX520789	80.27	375	74	0	289	663	605	231	1.6e-67	258.2
AB2-1-P2-A10	gi|11909133|gb|BF644004.1|BF644004	84.43	366	55	2	20	385	631	268	1.7e-67	258.2
AS1-1_3508(F1)	gi|33106654|gb|CF069995.1|CF069995	81.51	530	96	2	139	666	118	647	1.7e-67	258.2
BULK1-1_P4_G10_G10_068	gi|9687892|gb|AL388141.1|AL388141	88	250	30	0	219	468	54	303	1.7e-67	258.2
AS2-1_P9_E05	gi|125630937|gb|EL563635.1|EL563635	92.74	179	6	1	143	321	225	54	3.1e-67	256.2
AR2-1-P8-D9	gi|11936093|gb|BE325967.2|BE325967	88.33	257	23	3	199	451	384	131	4.4e-67	256.2
AB1-1_1029-003_C01	gi|7205509|gb|AW560083.1|AW560083	85.35	396	43	10	103	489	588	199	5.6e-67	256.2
BULK2-1_P3_C01_C1_011.2	gi|27233326|gb|CA858962.1|CA858962	84.35	377	56	3	70	443	61	437	5.9e-67	256.2
BULK1-1_P2_E03_E3_023.2	gi|157984030|gb|EX532302.1|EX532302	90.43	209	20	0	106	314	710	502	6.2e-67	256.2
AS2-1_P10_D01	gi|7766316|gb|AW776503.1|AW776503	95	160	8	0	184	343	600	441	1.3e-66	254.2
AR1-1_4619(F10)	gi|14983740|gb|BI309413.1|BI309413	89.81	216	22	0	40	255	330	545	1.6e-66	254.2
AB2-1-P1-G12	gi|9055950|gb|BE239767.1|BE239767	87.91	306	28	8	156	460	115	412	1.8e-66	254.2
AS2-1_2-1_10	gi|7571226|gb|AW696376.1|AW696376	90.91	231	15	5	191	419	397	171	1.8e-66	254.2
AB1-1_8029-069_E05	gi|27406808|gb|CA919878.1|CA919878	87.69	268	31	2	232	498	354	620	1.9e-66	254.2
AS2-1_P6_G10	gi|8172825|gb|AW981271.1|AW981271	85.38	383	52	3	9	389	574	194	1.9e-66	254.2
UG-TDS_Contig485	gi|7561199|gb|AW686463.1|AW686463	85.24	332	47	2	28	358	355	25	2.5e-66	254.2
UG-TDS_Contig440	gi|27410143|gb|CA923213.1|CA923213	89.02	264	24	5	40	303	494	236	3.6e-66	254.2
AR2-1_8038-084_D11	gi|20308166|gb|BQ165598.1|BQ165598	89.69	223	22	1	9	230	354	576	3.7e-66	252.3
AS2-1_P10_D06	gi|151388306|gb|EV258177.1|EV258177	97.2	143	4	0	201	343	204	62	5.2e-66	252.3
BULK1-1_P4_H01_H1_001	gi|11899207|gb|BF635049.1|BF635049	86.01	293	38	1	46	335	55	347	5.2e-66	252.3
UG-TDS_Contig416	gi|10706580|gb|BF006305.1|BF006305	92.74	179	13	0	201	379	189	11	6.1e-66	252.3
AS2-1_P10_E06	gi|13372526|gb|BG453732.1|BG453732	86.16	289	37	1	32	317	37	325	6.4e-66	252.3
BULK1-1_P1B11	gi|22089375|gb|AJ498932.1|AJ498932	85.62	299	43	0	164	462	141	439	6.9e-66	252.3
AB1-1_8044-032_H04	gi|6604164|gb|AJ388897.1|AJ388897	88	250	29	1	29	277	28	277	1.7e-65	250.3
AS1-1_3511(A2)	gi|11936296|gb|AW693580.2|AW693580	93.26	178	11	1	136	312	561	384	1.8e-65	250.3
UG-TDS_Contig207	gi|7675028|gb|AW171738.2|AW171738	84.78	322	49	0	3	324	151	472	1.9e-65	250.3
UG-TDS_Contig118	gi|7642980|gb|AW736144.1|AW736144	84.55	330	51	0	56	385	61	390	2.3e-65	250.3
AR2-1_AR2-1_P7_E09	gi|6605329|gb|AW257072.1|AW257072	90.78	206	13	2	28	227	315	110	3.1e-65	250.3
BULK1-1_P1C7	gi|157984832|gb|EX533104.1|EX533104	88.57	280	18	8	273	540	21	298	3.2e-65	250.3
UG-TDS_Contig270	gi|9056069|gb|BE239886.1|BE239886	84.39	346	53	1	19	364	53	397	3.2e-65	250.3
AS1-1_P10_A04	gi|13379061|gb|BG455736.1|BG455736	85.43	302	44	0	289	590	366	65	3.7e-65	250.3
AR2-1_AR2-1_P7_B11	gi|14982475|gb|BI308148.1|BI308148	93.49	169	11	0	20	188	607	775	4.2e-65	248.3
UG-TDS_Contig166	gi|6708724|gb|AW299047.1|AW299047	82.99	394	67	0	315	708	437	44	4.3e-65	250.3
AS1-1_P8_G08	gi|151392859|gb|EV262737.1|EV262737	86.69	248	33	0	29	276	563	810	6.4e-65	248.3
AS1-1_P9_H10	gi|9680890|gb|AL381138.1|AL381138	87.17	265	33	1	28	292	319	56	7.2e-65	248.3
AR2-1_8047-047_1_G06	gi|11931913|gb|AW695825.2|AW695825	86.45	273	32	1	73	340	109	381	7.8e-65	248.3
AB1-1_8043-013_1_E02	gi|57566705|gb|CX539680.1|CX539680	84.71	327	47	1	177	503	343	20	1.5e-64	248.3
AS1-1_P6_A01	gi|10519790|gb|BE942031.1|BE942031	89.1	211	23	0	148	358	482	272	1.6e-64	248.3
BULK2-1_P5_F06_F6_038	gi|13598328|gb|BG583264.1|BG583264	84.59	331	48	1	24	354	443	770	1.6e-64	248.3
AB1-1_8044-023_G03	gi|6654772|gb|AW267816.1|AW267816	88.03	284	27	6	427	704	667	385	1.7e-64	248.3
UG-TDS_Contig422	gi|6708733|gb|AW299056.1|AW299056	88.89	225	25	0	272	496	327	551	2.3e-64	248.3
AR2-1_8048-096_H12	gi|11912299|gb|BF647169.1|BF647169	92.02	188	11	2	110	294	93	279	2.7e-64	246.3
AR2-1_8038-036_D05	gi|10520039|gb|BE942280.1|BE942280	89.09	220	24	0	3	222	270	51	3e-64	246.3
AS2-1_P8_G11	gi|27404433|gb|CA917503.1|CA917503	85.93	263	37	0	72	334	378	640	3e-64	246.3
AS2-1_P5_C07	gi|161107278|gb|EY475938.1|EY475938	81.84	391	69	2	180	569	802	413	5.3e-64	246.3
BULK2-1_P4_G05_G5_035	gi|11962075|gb|BE315683.2|BE315683	86.74	264	35	0	300	563	1	264	5.9e-64	246.3
BULK1-1_P4_A02_A2_016	gi|83665168|gb|DW015576.1|DW015576	88.24	238	25	1	49	286	67	301	6.1e-64	246.3
AR2-1_8038-051_C07	gi|151386640|gb|EV256518.1|EV256518	85.87	283	34	1	375	651	743	461	6.6e-64	246.3
AB2-1-P1-E5	gi|10706023|gb|BF005748.1|BF005748	89.45	256	21	6	162	417	71	320	6.7e-64	246.3
AS2-1_P10_E02	gi|89245047|gb|DY616834.1|DY616834	89.04	219	24	0	50	268	8	226	1.1e-63	244.3
BULK1-1_P3_H05_H5_033	gi|13370383|gb|BG451589.1|BG451589	89.86	207	21	0	18	224	229	23	1.4e-63	244.3
UG-TDS_Contig486	gi|7238805|gb|AW574072.1|AW574072	92.57	175	13	0	1	175	270	444	1.5e-63	244.3
AB1-1_8044-062_F08	gi|13606854|gb|BG588714.1|BG588714	84.57	363	47	5	1	362	108	462	1.6e-63	244.3
AR2-1_AR2-1_P6_F12	gi|9681210|gb|AL381459.1|AL381459	94.84	155	8	0	3	157	249	403	1.7e-63	244.3
BULK2-1_P1_A02_A2_016	gi|6605661|gb|AW257404.1|AW257404	89.3	215	23	0	327	541	462	248	2e-63	244.3
AR1-1_4572(G4)	gi|161110050|gb|EY478161.1|EY478161	92.04	201	10	4	506	706	877	683	2.7e-63	244.3
UG-TDS_Contig637	gi|7718820|gb|AW774903.1|AW774903	88.31	231	17	2	610	830	46	276	3.1e-63	244.3
AS1-1_P4_E09	gi|9686972|gb|AL387221.1|AL387221	86.04	265	34	3	29	293	327	66	4.2e-63	242.3
BULK2-1_P3_D09_D9_073.2	gi|6654884|gb|AW267984.1|AW267984	92.53	174	13	0	178	351	137	310	5.1e-63	242.3
UG-TDS_Contig249	gi|10521164|gb|BE943405.1|BE943405	93.02	172	9	1	261	432	376	208	6.3e-63	242.3
AS2-1_P7_D05	gi|9684408|gb|AL384657.1|AL384657	93.83	162	10	0	1	162	167	328	6.6e-63	242.3
UG-TDS_Contig213	gi|11928406|gb|BE319554.2|BE319554	88.6	228	23	1	124	351	346	122	7e-63	242.3
UG-TDS_Contig508	gi|22081967|gb|AJ501034.1|AJ501034	87.92	240	26	1	371	610	551	315	9.1e-63	242.3
UG-TDS_Contig632	gi|57496803|gb|CX528084.1|CX528084	96.48	142	5	0	261	402	491	632	9.1e-63	242.3
AB2-1-P4-E2	gi|27409944|gb|CA923014.1|CA923014	84.22	393	55	6	102	491	759	371	1.1e-62	242.3
UG-TDS_Contig6	gi|145932526|gb|ES408356.1|ES408356	92.22	180	11	1	409	585	355	534	1.1e-62	242.3
AS2-1_P9_G12	gi|9198676|gb|BE324899.1|BE324899	89.69	223	18	3	8	229	57	275	1.6e-62	240.4
AB1-1_8029-011_D01	gi|14983440|gb|BI309113.1|BI309113	90.67	193	18	0	298	490	390	198	2.9e-62	240.4
BULK1-1_P4_F05_F5_037	gi|30101488|gb|CB894319.1|CB894319	91.71	181	15	0	8	188	200	20	3e-62	240.4
AB2-1-P6-F8	gi|20285472|gb|BQ148413.1|BQ148413	92.9	169	12	0	9	177	169	1	4.1e-62	240.4
UG-TDS_Contig282	gi|8746171|gb|BE202905.1|BE202905	87.75	253	29	2	474	725	271	522	6.5e-62	240.4
AS2-1_P4_C05	gi|27405885|gb|CA918955.1|CA918955	87.93	232	28	0	51	282	551	320	8.2e-62	238.4
UG-TDS_Contig524	gi|9685278|gb|AL385527.1|AL385527	87.72	228	19	1	295	522	11	229	1.2e-61	238.4
AS2-1_P5_B08	gi|9687280|gb|AL387529.1|AL387529	91.3	184	16	0	357	540	377	194	1.3e-61	238.4
AS2-1_B6(3890)	gi|11609479|gb|BF520796.1|BF520796	83.24	364	61	0	28	391	231	594	1.6e-61	238.4
AS2-1_P5_D03	gi|9666018|gb|AL366265.1|AL366265	93.83	162	7	1	1	159	242	81	1.6e-61	238.4
AB2-1-P2-H2	gi|6654849|gb|AW267893.1|AW267893	94.7	151	8	0	3	153	198	348	2e-61	236.4
AS1-1_P11_G02	gi|9677111|gb|AL377359.1|AL377359	89.45	199	21	0	130	328	255	57	3.7e-61	236.4
UG-TDS_Contig364	gi|8747743|gb|BE204457.1|BE204457	90.53	190	12	1	110	299	188	5	5.3e-61	236.4
UG-TDS_Contig102	gi|57495464|gb|CX526745.1|CX526745	94.19	155	9	0	247	401	479	633	5.5e-61	236.4
AB2-1-P4-E8	gi|2604870|gb|AA660826.1|AA660826	89.95	209	19	2	133	339	219	11	6.3e-61	236.4
AB1-1_8046-014_F02	gi|7718442|gb|AW774525.1|AW774525	90.91	209	13	4	7	211	523	729	6.4e-61	236.4
AS1-1_P9_A12	gi|11904158|gb|BF640000.1|BF640000	87.04	247	32	0	215	461	156	402	6.7e-61	236.4
AR1-1-P8-G7	gi|157735744|gb|EH058243.1|EH058243	86.33	278	31	3	22	298	1	272	1.3e-60	234.4
AS2-1_P7_G05	gi|9673564|gb|AL373812.1|AL373812	88.05	226	27	0	73	298	1	226	1.6e-60	234.4
AS1-1_P12_B08	gi|20289114|gb|BQ152055.1|BQ152055	89.19	222	24	0	271	492	391	170	1.7e-60	234.4
AS1-1_P13_D12	gi|22083464|gb|AJ502536.1|AJ502536	81.52	395	73	0	121	515	578	184	1.8e-60	234.4
AS2-1_P9_H02	gi|146737912|gb|ES466873.1|ES466873	91.72	169	14	0	143	311	5	173	1.9e-60	234.4
AB2-1-P5-F1	gi|6654798|gb|AW267842.1|AW267842	85.03	314	45	2	149	461	438	126	2e-60	234.4
AR2-1-P9-G3	gi|2605047|gb|AA661003.1|AA661003	93.67	158	10	0	131	288	357	200	2.1e-60	234.4
AS1-1_P3_C01	gi|145932526|gb|ES408356.1|ES408356	91.67	180	12	1	177	353	534	355	2.1e-60	234.4
BULK2-1_P4_G02_G2_004	gi|9672057|gb|AL372304.1|AL372304	84.26	324	48	1	13	333	100	423	2.1e-60	234.4
AR2-1_8048-083_C11	gi|57569154|gb|CX542129.1|CX542129	93.67	158	10	0	16	173	159	2	2.5e-60	234.4
BULK2-1_P1_A01_A1_015	gi|27408245|gb|CA921315.1|CA921315	89.19	222	18	3	11	228	348	567	3.1e-60	232.4
AS2-1_P4_E10	gi|8748395|gb|BE205100.1|BE205100	91.53	189	14	2	14	201	375	562	3.6e-60	232.4
AB2-1-P2-A8	gi|161107681|gb|EY477162.1|EY477162	85.92	277	38	1	5	281	456	181	4.4e-60	232.4
AR2-1_8039-039_G05	gi|7771113|gb|AW127173.2|AW127173	87.24	243	28	1	1	243	293	54	4.6e-60	232.4
AS1-1_P10_F02	gi|7205173|gb|AW559683.1|AW559683	87.67	227	28	0	123	349	477	251	5.2e-60	232.4
AS2-1_P4_D08	gi|10698228|gb|BE997952.1|BE997952	84.11	302	47	1	73	373	411	110	5.2e-60	232.4
AB1-1_8046-076_1_D10	gi|9679735|gb|AL379983.1|AL379983	90.43	188	12	1	1	182	31	218	5.4e-60	232.4
AS2-1_E10(3925)_2007-11-28	gi|9056027|gb|BE239844.1|BE239844	88.58	219	22	1	42	257	200	418	5.4e-60	232.4
AS2-1_P6_F06	gi|57562923|gb|CX537976.1|CX537976	84.94	312	39	3	32	337	231	540	5.9e-60	232.4
AB2-1-P1-H10	gi|145932526|gb|ES408356.1|ES408356	89.57	211	18	2	160	367	534	325	7.9e-60	232.4
AB2-1-P6-C10	gi|7674949|gb|AW171647.2|AW171647	87.11	287	29	6	121	402	375	92	9.2e-60	232.4
BULK1-1_P5_G02_G2_004	gi|11896578|gb|BF632420.1|BF632420	94.63	149	8	0	531	679	534	386	9.5e-60	232.4
UG-TDS_Contig513	gi|13780565|gb|BG645453.1|BG645453	86.11	288	31	4	400	683	398	116	9.6e-60	232.4
UG-TDS_Contig212	gi|57489883|gb|CX521299.1|CX521299	89.55	201	21	0	203	403	278	78	1.1e-59	232.4
AB1-1_8043-032_1_H04	gi|9673829|gb|AL374077.1|AL374077	88.94	208	23	0	209	416	472	265	2.4e-59	230.4
AR2-1_AR2-1_P6_C03	gi|161105807|gb|EY474030.1|EY474030	89.5	219	14	4	210	420	699	482	2.4e-59	230.4
AS2-1_2-1_44	gi|89246510|gb|DY618297.1|DY618297	88.05	251	25	4	3	252	630	876	2.5e-59	230.4
AS2-1_P10_H10	gi|157983724|gb|EX531996.1|EX531996	83.58	335	55	0	189	523	611	277	3e-59	230.4
AR2-1_8039-074_B10	gi|11915916|gb|BF650786.1|BF650786	86.99	246	29	1	289	534	74	316	3.5e-59	230.4
AR2-1_AR2-1_P7_H10	gi|9686245|gb|AL386494.1|AL386494	88.02	217	26	0	295	511	366	150	3.8e-59	230.4
UG-TDS_Contig349	gi|13596929|gb|BG581865.1|BG581865	85.42	288	41	1	376	663	1	287	3.8e-59	230.4
UG-TDS_Contig301	gi|9056761|gb|BE240577.1|BE240577	91.51	212	17	1	222	433	346	136	3.9e-59	230.4
UG-TDS_Contig161	gi|30098243|gb|CB891076.1|CB891076	80.41	536	105	0	10	545	213	748	4e-59	230.4
AB2-1-P3-F11	gi|7206468|gb|AW561042.1|AW561042	85.51	276	40	0	222	497	511	236	4.4e-59	230.4
AB1-1_8046-047_G06	gi|7570367|gb|AW695605.1|AW695605	94.12	153	6	1	131	280	152	304	8.5e-59	228.5
AB2-1-P5-E5	gi|11910273|gb|BF645132.1|BF645132	84.24	349	49	4	22	370	518	176	8.6e-59	228.5
UG-TDS_Contig512	gi|10706520|gb|BF006245.1|BF006245	90.37	187	18	0	209	395	361	175	9.2e-59	228.5
AB2-1-P5-H4	gi|9673716|gb|AL373964.1|AL373964	88.37	215	25	0	58	272	55	269	9.4e-59	228.5
AB1-1_8045-089_A12	gi|7718033|gb|AW774188.1|AW774188	91.81	171	14	0	256	426	211	381	9.6e-59	228.5
AR1-1_AR1-1_P6_H01	gi|9685262|gb|AL385511.1|AL385511	84.48	335	34	10	1	333	346	28	1e-58	228.5
UG-TDS_Contig223	gi|7772641|gb|AW208124.2|AW208124	87.83	230	21	2	401	623	450	221	1.4e-58	228.5
UG-TDS_Contig313	gi|151386766|gb|EV256644.1|EV256644	83.57	359	57	2	212	570	413	57	1.4e-58	228.5
AR2-1-P8-F8	gi|22087870|gb|AJ497427.1|AJ497427	84.75	295	45	0	218	512	405	111	1.5e-58	228.5
AB2-1-P2-D5	gi|7205790|gb|AW560364.1|AW560364	92.64	163	12	0	3	165	422	260	1.6e-58	228.5
AB1-1_8043-063_G08	gi|9672436|gb|AL372683.1|AL372683	87.84	222	27	0	84	305	386	165	2.7e-58	226.5
AB2-1-P6-G6	gi|7642980|gb|AW736144.1|AW736144	87.61	226	28	0	20	245	171	396	2.7e-58	226.5
AB1-1_1029-023_G03	gi|6604582|gb|AW256395.1|AW256395	90.32	186	18	0	230	415	382	567	3.7e-58	226.5
UG-TDS_Contig94	gi|10520047|gb|BE942288.1|BE942288	89.32	206	21	1	34	238	6	211	3.9e-58	226.5
UG-TDS_Contig538	gi|13369669|gb|BG450887.1|BG450887	85.25	278	41	0	175	452	244	521	4.7e-58	226.5
AR1-1_AR1-1_P6_G01	gi|22087990|gb|AJ497547.1|AJ497547	96.92	130	4	0	415	544	286	157	4.8e-58	226.5
BULK2-1_P5_D09_D9_073	gi|57487153|gb|CX518627.1|CX518627	85.03	294	43	1	299	591	10	303	5.2e-58	226.5
UG-TDS_Contig602	gi|27407177|gb|CA920247.1|CA920247	84.97	286	43	0	19	304	201	486	5.5e-58	226.5
UG-TDS_Contig273	gi|30100550|gb|CB893382.1|CB893382	86.63	374	35	15	105	478	1	359	5.9e-58	226.5
UG-TDS_Contig199	gi|11909800|gb|BF644671.1|BF644671	82.93	369	62	1	303	671	680	313	6e-58	226.5
AR2-1_AR2-1_P10-D4	gi|83665123|gb|DW015531.1|DW015531	86.78	242	32	0	28	269	717	476	6.4e-58	226.5
AB1-1_8029-059_C04	gi|9055712|gb|BE239529.1|BE239529	83.24	370	56	3	58	422	459	91	1.5e-57	224.5
BULK2-1_P1_F11_F11_085	gi|11896016|gb|BF631858.1|BF631858	83.8	321	52	0	116	436	117	437	1.5e-57	224.5
BULK2-1_P3_C06_C6_044.2	gi|9686736|gb|AL386985.1|AL386985	92.12	165	13	0	1	165	47	211	1.5e-57	224.5
AR2-1-P8-D12	gi|13373191|gb|BG454481.1|BG454481	91.33	173	15	0	208	380	152	324	1.7e-57	224.5
AS2-1_C2(3859)	gi|161107133|gb|EY478013.1|EY478013	92.55	161	12	0	76	236	400	560	1.7e-57	224.5
AS2-1_P4_D06	gi|13381261|gb|BG457936.1|BG457936	85.87	269	32	2	205	470	192	457	1.7e-57	224.5
AB2-1-P3-F8	gi|9670151|gb|AL370398.1|AL370398	85.87	276	37	2	119	394	302	29	2.2e-57	224.5
UG-TDS_Contig275	gi|27232252|gb|CA857888.1|CA857888	86.21	261	35	1	245	505	586	327	2.9e-57	224.5
AS2-1_P9_A10	gi|20292334|gb|BQ155275.1|BQ155275	91.67	168	14	0	63	230	427	260	3e-57	222.5
UG-TDS_Contig488	gi|9056580|gb|BE240396.1|BE240396	96.21	132	5	0	16	147	1	132	5.9e-57	222.5
AR2-1_AR2-1_P6_F01	gi|27407254|gb|CA920324.1|CA920324	89.58	192	20	0	262	453	323	514	6e-57	222.5
UG-TDS_Contig527	gi|7717885|gb|AW773972.1|AW773972	88.73	204	23	0	17	220	271	68	6.7e-57	222.5
AR2-1_8038-077_E10	gi|28611669|gb|AJ547955.1|AJ547955	90.41	219	14	6	316	529	148	364	7.5e-57	222.5
UG-TDS_Contig251	gi|11957933|gb|BE325315.2|BE325315	83	353	51	2	22	365	111	463	7.7e-57	222.5
AR2-1_8047-051_1_C07	gi|22082532|gb|AJ501604.1|AJ501604	90.22	184	18	0	200	383	390	207	9.1e-57	222.5
AR2-1_8048-004_D01	gi|27522748|gb|CA989854.1|CA989854	87.18	273	26	6	172	436	442	171	9.2e-57	222.5
BULK1-1_P1E2	gi|7766732|gb|AW776919.1|AW776919	93.38	151	10	0	214	364	202	352	1.9e-56	220.5
AS1-1_3577(C10)	gi|9119463|gb|BE249402.1|BE249402	89.23	195	21	0	49	243	372	566	2e-56	220.5
AS2-1_F5(3886)	gi|9667460|gb|AL367707.1|AL367707	90.4	198	10	4	79	269	487	292	2.4e-56	220.5
AS1-1_P14_G07	gi|14875963|gb|BI269338.1|BI269338	88.15	211	25	0	125	335	78	288	2.5e-56	220.5
AR1-1_AR1-1_P7_C10	gi|9669614|gb|AL369861.1|AL369861	92.9	155	11	0	415	569	334	180	3e-56	220.5
AB2-1-P2-H11	gi|13371442|gb|BG452648.1|BG452648	86.85	251	31	2	139	389	526	278	3.6e-56	220.5
AR2-1_8047-077_1_E10	gi|55446987|gb|AJ847622.1|AJ847622	87.89	223	26	1	285	506	483	261	3.6e-56	220.5
AR2-1_8038-013_E02	gi|7559478|gb|AW684742.1|AW684742	85.3	279	35	2	92	364	24	302	3.8e-56	220.5
AS1-1_P8_C07	gi|54625273|gb|AJ621860.1|AJ621860	86.21	203	28	0	525	727	264	62	3.9e-56	220.5
AS1-1_1-1_73	gi|20286585|gb|BQ149526.1|BQ149526	90.53	190	16	2	50	239	520	333	5.1e-56	218.6
AS2-1_P3_A05	gi|27406594|gb|CA919664.1|CA919664	86.44	236	32	0	107	342	179	414	7.5e-56	218.6
AS1-1_P15_B04	gi|22087994|gb|AJ497551.1|AJ497551	82.45	376	63	1	1	376	471	99	9.2e-56	218.6
AS1-1_P9_D12	gi|7206118|gb|AW560692.1|AW560692	89	200	19	1	182	378	83	282	9.5e-56	218.6
AR2-1-P8-A11	gi|11900053|gb|BF635895.1|BF635895	89.78	186	19	0	16	201	522	337	1e-55	218.6
UG-TDS_Contig574	gi|20294744|gb|BQ157685.1|BQ157685	86.56	253	26	3	297	541	1	253	1.4e-55	218.6
AB2-1-P3-C11	gi|7675462|gb|AW329019.2|AW329019	88.1	252	23	6	135	386	338	94	1.5e-55	218.6
AS1-1_P10_F07	gi|7675509|gb|AW329077.2|AW329077	91.12	169	15	0	95	263	469	301	2.1e-55	216.6
AR1-1-P8-H7	gi|13371400|gb|BG452606.1|BG452606	86.61	239	24	2	58	290	51	287	2.4e-55	216.6
UG-TDS_Contig510	gi|9198689|gb|BE324912.1|BE324912	89.74	195	11	3	72	263	312	124	2.6e-55	216.6
AS2-1_P9_G01	gi|22087728|gb|AJ497310.1|AJ497310	89.73	185	19	0	174	358	600	416	3.2e-55	216.6
AB1-1_8043-020_1_D03	gi|10519635|gb|BE941876.1|BE941876	85.56	277	33	3	50	326	373	104	3.9e-55	216.6
AS1-1_P12_H07	gi|13371442|gb|BG452648.1|BG452648	82.89	304	49	2	176	479	171	471	3.9e-55	216.6
BULK2-1_P2_E05_E5_039	gi|19108590|gb|BM778932.1|BM778932	93.96	149	8	1	313	461	6	153	4.1e-55	216.6
AS2-1_P6_H02	gi|57486628|gb|CX518102.1|CX518102	88.04	209	25	0	83	291	322	530	4.2e-55	216.6
AB2-1-P3-D5	gi|30099402|gb|CB892234.1|CB892234	90.75	173	16	0	157	329	264	436	4.5e-55	216.6
BULK2-1_P4_E11_E11_087	gi|57569132|gb|CX542107.1|CX542107	96.8	125	4	0	282	406	3	127	4.5e-55	216.6
UG-TDS_Contig515	gi|8528539|gb|BE123982.1|BE123982	82.92	363	58	2	206	567	414	55	4.9e-55	216.6
AR1-1-P9-B9	gi|5069584|gb|AI737605.1|AI737605	85.28	265	39	0	171	435	170	434	5.3e-55	216.6
AB1-1_1029-016_H02	gi|20176083|gb|BQ124121.1|BQ124121	90.06	181	18	0	451	631	569	389	5.6e-55	216.6
AB2-1-P3-H5	gi|9685464|gb|AL385713.1|AL385713	88.29	205	24	0	1	205	267	63	5.8e-55	216.6
AS1-1_P7_B11	gi|20292834|gb|BQ155775.1|BQ155775	82.06	379	56	3	27	397	53	427	5.9e-55	216.6
AS2-1_P7_F02	gi|7675849|gb|AW329505.2|AW329505	92.31	156	12	0	1	156	288	443	5.9e-55	214.6
AS2-1_P10_A06	gi|7717636|gb|AW773723.1|AW773723	88.66	194	22	0	64	257	161	354	8.1e-55	214.6
AB1-1_8046-039_G05	gi|151390439|gb|EV260317.1|EV260317	89.29	196	20	1	132	326	444	639	1.2e-54	214.6
UG-TDS_Contig528	gi|7675622|gb|AW329226.2|AW329226	86.54	260	32	3	26	284	240	497	1.2e-54	214.6
AB2-1-P5-G12	gi|7205804|gb|AW560378.1|AW560378	84.93	272	41	0	9	280	439	168	1.4e-54	214.6
AR2-1_8047-044_1_D06	gi|13598804|gb|BG583740.1|BG583740	84.25	292	46	0	138	429	475	184	1.4e-54	214.6
AS2-1_P9_D04	gi|10699106|gb|BE998766.1|BE998766	89.36	188	20	0	202	389	209	22	1.4e-54	214.6
BULK1-1_P2_C01_C1_011.2	gi|57503474|gb|CX534755.1|CX534755	93.75	144	9	0	8	151	490	633	1.4e-54	214.6
UG-TDS_Contig368	gi|151386766|gb|EV256644.1|EV256644	83.33	324	54	0	20	343	380	57	1.7e-54	214.6
AS1-1_P10_G01	gi|7565842|gb|AW691106.1|AW691106	91.02	167	15	0	3	169	318	484	2e-54	212.6
AS2-1_P5_B05	gi|7765346|gb|AW775533.1|AW775533	90.64	171	16	0	8	178	461	631	2.2e-54	212.6
BULK1-1_P1C12	gi|9679079|gb|AL379327.1|AL379327	93.71	143	9	0	25	167	152	294	5.1e-54	212.6
AS2-1_P9_C04	gi|157978330|gb|EX526602.1|EX526602	86.31	241	32	1	246	485	342	102	6.6e-54	212.6
AR1-1_4721(D11)	gi|9678144|gb|AL378392.1|AL378392	89.94	179	18	0	190	368	109	287	7e-54	212.6
AS1-1_P6_A02	gi|10699547|gb|BE999271.1|BE999271	82.8	343	59	0	36	378	53	395	7.3e-54	212.6
AB2-1-P1-H12	gi|11608753|gb|BF520070.1|BF520070	80.79	479	91	1	90	568	7	484	9.3e-54	212.6
UG-TDS_Contig117	gi|9676258|gb|AL376506.1|AL376506	90.29	175	17	0	79	253	216	390	1.1e-53	212.6
AS2-1_P9_E04	gi|83666770|gb|DW017178.1|DW017178	90.53	169	10	1	45	213	591	429	1.2e-53	210.6
AB1-1_8029-099_C09	gi|57567204|gb|CX540179.1|CX540179	93.15	146	10	0	151	296	242	97	1.5e-53	210.6
AS2-1_P4_B06	gi|6604830|gb|AW256573.1|AW256573	92.21	154	12	0	6	159	290	137	1.9e-53	210.6
AS2-1_P4_D03	gi|22088463|gb|AJ498020.1|AJ498020	88.5	200	19	2	174	373	581	386	1.9e-53	210.6
BULK2-1_P3_C09_C9_075.2	gi|7205787|gb|AW560361.1|AW560361	95.38	130	6	0	1	130	526	397	2.4e-53	210.6
AR2-1_P10_E12	gi|6605586|gb|AW257329.1|AW257329	87.02	208	27	0	266	473	200	407	2.5e-53	210.6
UG-TDS_Contig287	gi|7674991|gb|AW171693.2|AW171693	89.89	178	18	0	309	486	319	496	3e-53	210.6
AB2-1-P3-E4	gi|7560986|gb|AW686250.1|AW686250	85.23	264	38	1	20	282	601	338	3.7e-53	210.6
AS1-1_3510(H1)	gi|27232180|gb|CA857816.1|CA857816	90.66	182	15	2	287	466	763	582	3.8e-53	210.6
AR2-1-P8-G4	gi|14873165|gb|BI267815.1|BI267815	89.5	181	19	0	40	220	281	101	7e-53	208.6
BULK1-1_P5_E11_E11_087	gi|7204697|gb|AW559271.1|AW559271	92.16	153	12	0	281	433	204	356	8.7e-53	208.6
AR2-1-P9-G4	gi|10699737|gb|BE999461.1|BE999461	93.06	144	10	0	40	183	302	445	1e-52	208.6
AB2-1-P2-B12	gi|13781258|gb|BG646146.1|BG646146	89.12	193	18	2	29	218	370	178	1.2e-52	208.6
AR1-1-P8-F11	gi|13783627|gb|BG648515.1|BG648515	86.67	225	30	0	39	263	728	504	1.3e-52	208.6
AR2-1_8048-015_G02	gi|9685463|gb|AL385712.1|AL385712	88.32	197	23	0	142	338	223	27	1.4e-52	208.6
AS1-1_P12_C03	gi|7570565|gb|AW695803.1|AW695803	88.83	188	21	0	1	188	629	442	1.6e-52	206.7
AS2-1_P4_H10	gi|10520807|gb|BE943048.1|BE943048	88.84	233	20	2	2	228	349	117	1.8e-52	206.7
AS2-1_P7_C12	gi|13369405|gb|BG450623.1|BG450623	89.73	185	14	2	16	200	263	442	1.8e-52	206.7
BULK1-1_P1F8	gi|13782657|gb|BG647545.1|BG647545	87.86	206	22	1	76	281	214	416	2.2e-52	206.7
AB1-1_8045-021_1_E03	gi|27409533|gb|CA922603.1|CA922603	87.87	239	18	6	5	243	27	254	3.4e-52	206.7
AR2-1_8048-011_C02	gi|27406830|gb|CA919900.1|CA919900	87.5	208	26	0	216	423	268	475	3.5e-52	206.7
AR2-1_8039-060_D08	gi|57568759|gb|CX541734.1|CX541734	86.89	244	29	3	358	599	630	388	5.1e-52	206.7
AB2-1-P2-E4	gi|151387776|gb|EV257647.1|EV257647	90.16	183	15	2	163	345	117	296	5.3e-52	206.7
AB1-1_8044-007_G01	gi|157980189|gb|EX528461.1|EX528461	95.31	128	6	0	155	282	537	664	5.7e-52	206.7
AS1-1_3562(D8)_2007-10-28	gi|13371442|gb|BG452648.1|BG452648	87.5	208	26	0	245	452	171	378	6.3e-52	206.7
AS1-1_P15_H11	gi|9683671|gb|AL383920.1|AL383920	92.91	141	10	0	135	275	237	97	8.7e-52	204.7
AR2-1_8048-030_F04	gi|7238853|gb|AW574120.1|AW574120	87.44	207	26	0	117	323	50	256	1.1e-51	204.7
UG-TDS_Contig411	gi|13782179|gb|BG647067.1|BG647067	89.07	183	20	0	191	373	489	307	1.2e-51	204.7
AB2-1-P4-G6	gi|9055784|gb|BE239601.1|BE239601	90.8	163	15	0	191	353	211	49	1.4e-51	204.7
UG-TDS_Contig305	gi|10519679|gb|BE941983.1|BE941983	87.2	211	27	0	118	328	2	212	1.8e-51	204.7
AS2-1_2-1_22	gi|11903003|gb|BF638845.1|BF638845	88.35	206	17	3	112	314	286	487	1.9e-51	204.7
UG-TDS_Contig66	gi|157735844|gb|EH058343.1|EH058343	97.39	115	3	0	478	592	92	206	1.9e-51	204.7
AB1-1_8029-090_B08	gi|161108170|gb|EY476871.1|EY476871	84.78	289	39	3	375	663	443	160	2.1e-51	204.7
AR2-1-P8-E6	gi|6708708|gb|AW299031.1|AW299031	92.47	146	11	0	40	185	664	519	2.2e-51	202.7
AB1-1_8029-180_D09	gi|151385831|gb|EV255709.1|EV255709	94.96	139	5	2	364	502	752	616	2.2e-51	204.7
UG-TDS_Contig281	gi|7675951|gb|AW329631.2|AW329631	83.97	287	46	0	478	764	31	317	2.6e-51	204.7
AB2-1-P2-E7	gi|6604640|gb|AW256313.1|AW256313	95.24	126	6	0	2	127	127	2	2.8e-51	202.7
BULK2-1_P3_B08_B8_062.2	gi|161109347|gb|EY476666.1|EY476666	85.83	247	30	2	131	374	415	659	4.7e-51	202.7
BULK1-1_P5_B01_B1_013	gi|11964596|gb|BE248663.2|BE248663	94.62	130	7	0	276	405	7	136	5.1e-51	202.7
UG-TDS_Contig407	gi|27404719|gb|CA917789.1|CA917789	89.44	180	16	1	55	234	195	371	5.5e-51	202.7
AB2-1-P3-B10	gi|13371442|gb|BG452648.1|BG452648	86.21	290	33	7	134	421	526	242	5.6e-51	202.7
AR1-1-P9-H6	gi|13372884|gb|BG454090.1|BG454090	85.71	238	34	0	24	261	93	330	5.8e-51	202.7
UG-TDS_Contig435	gi|11901284|gb|BF637126.1|BF637126	89.03	237	18	8	254	490	263	35	6.6e-51	202.7
UG-TDS_Contig518	gi|145932504|gb|ES408335.1|ES408335	91.76	170	4	5	21	184	177	12	6.9e-51	202.7
BULK2-1_P1_B07_B7_061	gi|57564593|gb|CX538658.1|CX538658	87.61	226	25	3	255	480	2	224	7.4e-51	202.7
AS1-1_P6_E12	gi|11901196|gb|BF637038.1|BF637038	78.17	371	81	0	228	598	505	135	7.6e-51	202.7
BULK2-1_P4_H05_H5_033	gi|161110334|gb|EY478910.1|EY478910	88.12	202	23	1	23	223	151	352	7.8e-51	202.7
AB1-1_8029-182_F09	gi|14985677|gb|BI311350.1|BI311350	94.62	130	7	0	434	563	126	255	8.8e-51	202.7
AS2-1_P8_H01	gi|13373552|gb|BG454746.1|BG454746	95.35	129	5	1	27	155	134	261	9.1e-51	200.7
AS2-1_P9_A02	gi|146737920|gb|ES466881.1|ES466881	83.63	226	36	1	151	376	264	40	1e-50	202.7
BULK2-1_P3_H11_H11_081.2	gi|9666846|gb|AL367093.1|AL367093	91.95	149	12	0	4	152	71	219	1.5e-50	200.7
AR2-1_AR2-1_P10-E11	gi|57569039|gb|CX542014.1|CX542014	85.31	245	36	0	92	336	107	351	1.6e-50	200.7
AR1-1_4878(A7)	gi|27409970|gb|CA923040.1|CA923040	88.71	186	17	1	202	387	233	414	1.9e-50	200.7
AS2-1_P7_A11	gi|7765972|gb|AW776159.1|AW776159	91.08	157	14	0	177	333	168	324	2.5e-50	200.7
AB1-1_8045-034_1_B05	gi|7205616|gb|AW560190.1|AW560190	88.3	188	22	0	1	188	244	431	3.5e-50	198.7
AB2-1-P4-H1	gi|57499133|gb|CX530414.1|CX530414	83.19	339	52	3	168	503	569	233	3.5e-50	200.7
UG-TDS_Contig253	gi|157979848|gb|EX528120.1|EX528120	87.13	202	26	0	222	423	364	163	3.5e-50	200.7
BULK1-1_P1H1	gi|11914906|gb|BF649776.1|BF649776	90.24	164	16	0	143	306	122	285	5.8e-50	198.7
AR1-1_4851(F3)	gi|7206078|gb|AW560652.1|AW560652	88.48	191	20	1	135	325	288	100	8.2e-50	198.7
AR2-1_8048-078_F10	gi|9671602|gb|AL371849.1|AL371849	88.64	220	20	5	213	429	295	78	9.2e-50	198.7
BULK2-1_P4_D12_D12_090	gi|6603944|gb|AJ388678.1|AJ388678	86.57	216	29	0	198	413	262	47	1e-49	198.7
BULK2-1_P5_F12_F12_086	gi|20176653|gb|BQ124691.1|BQ124691	95.16	124	6	0	178	301	519	396	1.1e-49	198.7
AB2-1-P4-A1	gi|161108517|gb|EY477741.1|EY477741	81.14	472	80	5	96	563	52	518	1.4e-49	198.7
UG-TDS_Contig233	gi|11909202|gb|BF644073.1|BF644073	85.36	239	35	0	504	742	470	232	1.9e-49	198.7
AS2-1_P4_G05	gi|151387590|gb|EV257461.1|EV257461	93.38	151	7	3	83	233	688	541	2.4e-49	196.7
BULK1-1_P2_E10_E10_072.2	gi|14882878|gb|BI273034.1|BI273034	88.89	180	17	2	84	260	345	524	3.3e-49	196.7
UG-TDS_Contig545	gi|7238392|gb|AW573659.1|AW573659	83.04	336	46	4	50	378	353	22	3.4e-49	196.7
UG-TDS_Contig48	gi|6605274|gb|AW257017.1|AW257017	83.85	291	41	2	40	327	392	105	4.1e-49	196.7
BULK1-1_P4_E04_E4_024	gi|11964287|gb|BE321864.2|BE321864	85.71	231	33	0	212	442	56	286	4.5e-49	196.7
AB1-1_8029-167_G07	gi|30100196|gb|CB893028.1|CB893028	94.49	127	7	0	470	596	733	607	4.7e-49	196.7
AB2-1-P2-C9	gi|30099437|gb|CB892269.1|CB892269	90.18	163	16	0	217	379	817	655	5.2e-49	196.7
BULK1-1_P5_H06_H6_034	gi|11916319|gb|BF651189.1|BF651189	84.41	263	41	0	404	666	126	388	5.2e-49	196.7
AS2-1_P9_D07	gi|13783039|gb|BG647927.1|BG647927	94.49	127	7	0	17	143	285	411	6e-49	196.7
AR1-1_AR1-1_P6_C06	gi|57489846|gb|CX521262.1|CX521262	83.74	289	35	3	89	369	502	218	1.2e-48	194.8
AS2-1_P6_F09	gi|11610102|gb|BF521428.1|BF521428	86.59	246	24	5	30	275	388	624	1.2e-48	194.8
UG-TDS_Contig72	gi|27406054|gb|CA919124.1|CA919124	87.56	193	18	1	34	226	242	56	1.2e-48	194.8
UG-TDS_Contig244	gi|83665575|gb|DW015983.1|DW015983	86.16	224	28	1	194	417	433	213	1.3e-48	194.8
BULK2-1_P5_G06_G6_036	gi|11900621|gb|BF636463.1|BF636463	88.4	181	21	0	1	181	256	436	2e-48	192.8
AS2-1_P8_B09	gi|9678625|gb|AL378873.1|AL378873	85.53	228	30	1	168	392	320	93	4.7e-48	192.8
AS2-1_P8_E11	gi|57485514|gb|CX516988.1|CX516988	83.33	282	44	1	168	446	291	10	5.5e-48	192.8
AS1-1_P8_B01	gi|57489736|gb|CX521152.1|CX521152	87.31	197	25	0	19	215	287	91	5.7e-48	192.8
AS2-1_P3_B09	gi|7238915|gb|AW574182.1|AW574182	86.12	209	29	0	190	398	228	20	6.3e-48	192.8
BULK1-1_P4_G08_G8_052	gi|7674741|gb|AW126101.2|AW126101	89.84	187	13	4	56	239	116	299	6.8e-48	192.8
UG-TDS_Contig68	gi|11909916|gb|BF644787.1|BF644787	90.85	153	14	0	9	161	381	533	7.5e-48	192.8
AR1-1-P8-F9	gi|7206110|gb|AW560684.1|AW560684	87.06	201	26	0	428	628	410	210	7.6e-48	192.8
AB2-1-P1-A8	gi|157977695|gb|EX525967.1|EX525967	90.91	198	16	2	18	214	201	397	8.6e-48	192.8
UG-TDS_Contig88	gi|161106291|gb|EY474934.1|EY474934	84.9	245	37	0	54	298	33	277	1.1e-47	192.8
AS2-1_P5_G07	gi|27406086|gb|CA919156.1|CA919156	89.19	185	14	3	61	245	110	288	1.2e-47	190.8
AS2-1_D3(3868)	gi|151389639|gb|EV259517.1|EV259517	86.32	212	29	0	48	259	90	301	1.5e-47	190.8
AS2-1_P8_C01	gi|20281945|gb|BQ144886.1|BQ144886	87.5	192	24	0	57	248	254	445	1.9e-47	190.8
AR1-1_AR1-1_P7_B03	gi|20288536|gb|BQ151477.1|BQ151477	88.33	180	21	0	173	352	221	42	2e-47	190.8
BULK2-1_P2_G09_G9_067	gi|9667230|gb|AL367477.1|AL367477	89.41	170	15	1	1	167	41	210	2.3e-47	190.8
AB2-1-P4-A10	gi|11899471|gb|BF635313.1|BF635313	89.05	201	17	5	19	214	343	543	2.6e-47	190.8
UG-TDS_Contig367	gi|11898925|gb|BF634767.1|BF634767	86.7	203	27	0	424	626	293	91	3.1e-47	190.8
UG-TDS_Contig373	gi|10698523|gb|BE998247.1|BE998247	84.23	260	41	0	429	688	339	80	3.4e-47	190.8
AR1-1_4925(H12)_2008-03-01	gi|83668852|gb|DW019260.1|DW019260	96.43	112	4	0	626	737	645	756	3.6e-47	190.8
UG-TDS_Contig267	gi|7564979|gb|AW690243.1|AW690243	87.5	192	24	0	603	794	631	440	3.9e-47	190.8
BULK2-1_P2_F04_F4_022	gi|7675777|gb|AW329420.2|AW329420	84.48	290	35	5	3	284	106	393	5.5e-47	188.8
BULK2-1_P5_A05_A5_047	gi|7558498|gb|AW683763.1|AW683763	92.59	135	10	0	1	135	323	457	5.6e-47	188.8
AS1-1_P4_G11	gi|157984002|gb|EX532274.1|EX532274	83.9	267	43	0	54	320	6	272	6.2e-47	188.8
AB1-1_8043-038_1_F05	gi|157980189|gb|EX528461.1|EX528461	89.47	152	16	0	393	544	919	768	1.3e-46	188.8
AB2-1-P3-E3	gi|83666433|gb|DW016841.1|DW016841	90.1	192	19	0	22	213	710	519	1.3e-46	188.8
UG-TDS_Contig258	gi|11929281|gb|BE319845.2|BE319845	83.44	320	53	0	111	430	320	1	1.4e-46	188.8
UG-TDS_Contig132	gi|9668197|gb|AL368444.1|AL368444	86.04	222	29	1	210	431	465	246	1.5e-46	188.8
AR2-1_8039-089_1_A12	gi|7675958|gb|AW329638.2|AW329638	87.91	182	22	0	20	201	453	272	1.6e-46	186.8
BULK1-1_P4_C08_C8_060	gi|9689045|gb|AL389294.1|AL389294	85.29	238	34	1	13	249	153	390	1.8e-46	186.8
AR1-1_AR1-1_P6_D08	gi|151386584|gb|EV256462.1|EV256462	92.54	134	10	0	168	301	466	599	2.2e-46	186.8
AS1-1_P15_C11	gi|11915384|gb|BF650254.1|BF650254	89.16	166	18	0	121	286	92	257	2.3e-46	186.8
AS1-1_P7_B05	gi|27405578|gb|CA918648.1|CA918648	84	250	38	1	91	338	5	254	2.5e-46	186.8
AR2-1-P8-G11	gi|9671583|gb|AL371830.1|AL371830	90.26	154	15	0	39	192	181	334	2.9e-46	186.8
UG-TDS_Contig621	gi|161108819|gb|EY475778.1|EY475778	98.98	98	1	0	392	489	193	290	3.7e-46	186.8
BULK2-1_P2_G01_G1_003	gi|151388186|gb|EV258057.1|EV258057	87.11	194	25	0	3	196	639	832	4.3e-46	186.8
AS1-1_P8_F07	gi|7717596|gb|AW773683.1|AW773683	83.21	280	47	0	222	501	351	72	5e-46	186.8
AB2-1-P2-A3	gi|145932526|gb|ES408356.1|ES408356	89.62	183	13	4	203	382	355	534	5.4e-46	186.8
AR2-1-P9-A12	gi|2604838|gb|AA660794.1|AA660794	90.2	153	15	0	50	202	24	176	5.6e-46	184.9
AR2-1_8039-032_H04	gi|13380204|gb|BG456879.1|BG456879	93.6	125	8	0	56	180	208	84	5.6e-46	184.9
AS1-1_P10_H06	gi|30101529|gb|CB894360.1|CB894360	85.64	188	27	0	76	263	691	504	7.4e-46	184.9
AS2-1_P10_G12	gi|9056900|gb|BE240716.1|BE240716	90.34	145	14	0	133	277	572	428	7.9e-46	184.9
AS2-1_P6_H06	gi|14985762|gb|BI311435.1|BI311435	91.97	137	11	0	1	137	534	670	1.1e-45	184.9
AS1-1_P3_E10	gi|13369118|gb|BG450420.1|BG450420	89.39	179	14	3	18	195	407	581	1.2e-45	184.9
AS1-1_P5_H05	gi|20288365|gb|BQ151306.1|BQ151306	87	200	16	3	17	209	631	435	1.3e-45	184.9
AR2-1_AR2-1_P6_G04	gi|8172299|gb|AW980759.1|AW980759	83.87	217	35	0	118	334	383	167	1.7e-45	184.9
AR2-1_8039-029_E04	gi|8666824|gb|BE187640.1|BE187640	86.5	237	28	4	306	538	644	408	1.8e-45	184.9
BULK2-1_P5_G05_G5_035	gi|148764921|gb|ES611615.1|ES611615	84.42	276	35	4	100	372	288	18	1.9e-45	184.9
AR2-1-P9-G11	gi|20276561|gb|BQ140435.1|BQ140435	93.98	133	6	2	617	748	1	132	2.2e-45	184.9
UG-TDS_Contig105	gi|11896810|gb|BF632652.1|BF632652	90.2	153	15	0	39	191	71	223	2.2e-45	184.9
BULK1-1_P5_C09_C9_075	gi|89246276|gb|DY618063.1|DY618063	90.13	152	15	0	210	361	649	498	4.1e-45	182.9
AS2-1_2-1_70	gi|9680786|gb|AL381034.1|AL381034	85.76	288	29	9	62	344	423	143	4.8e-45	182.9
UG-TDS_Contig611	gi|7675324|gb|AW328864.2|AW328864	85.42	240	31	2	239	475	293	55	5.5e-45	182.9
AB2-1-P3-C9	gi|13606493|gb|BG588353.1|BG588353	88.95	172	18	1	82	253	42	212	6.5e-45	182.9
BULK2-1_P3_E05_E5_039.2	gi|151385688|gb|EV255566.1|EV255566	97.12	104	3	0	158	261	181	284	6.6e-45	182.9
AS2-1_P4_E11	gi|89244981|gb|DY616768.1|DY616768	90.79	152	13	1	416	567	351	501	6.7e-45	182.9
AR1-1_4743(B2)_2008-03-05	gi|151390135|gb|EV260013.1|EV260013	96.3	108	4	0	40	147	108	1	7e-45	182.9
AB2-1-P4-G12	gi|11908810|gb|BF643589.1|BF643589	86.15	231	28	3	9	236	249	478	7.9e-45	182.9
AS2-1_P7_H07	gi|9688912|gb|AL389161.1|AL389161	86.67	195	26	0	4	198	251	445	8.6e-45	180.9
UG-TDS_Contig261	gi|151391477|gb|EV261348.1|EV261348	86.45	214	25	2	572	781	554	767	9.3e-45	182.9
AS2-1_P4_D10	gi|5777023|gb|AI974642.1|AI974642	86.34	227	20	5	63	288	110	326	1.4e-44	180.9
BULK2-1_P3_B02_B2_014.2	gi|10703735|gb|BF003460.1|BF003460	83.72	258	36	1	67	318	353	610	1.4e-44	180.9
AR1-1_4670()A5	gi|9674805|gb|AL375053.1|AL375053	91.85	135	11	0	345	479	1	135	2.2e-44	180.9
BULK1-1_P5_B02_B2_014	gi|27407434|gb|CA920504.1|CA920504	84.15	265	38	2	3	264	267	4	2.9e-44	180.9
BULK2-1_P4_H08_H8_050	gi|11609264|gb|BF520581.1|BF520581	94.12	119	7	0	15	133	465	347	3.1e-44	180.9
AS1-1_P13_B02	gi|11608875|gb|BF520192.1|BF520192	85.85	205	26	1	474	675	570	366	3.2e-44	180.9
AS2-1_P6_C02	gi|9055784|gb|BE239601.1|BE239601	94.74	114	6	0	19	132	162	49	3.8e-44	178.9
AS1-1_P4_E01	gi|83668490|gb|DW018898.1|DW018898	84.77	256	29	4	20	267	784	531	5e-44	178.9
AS1-1_P9_F08	gi|13371442|gb|BG452648.1|BG452648	81.06	301	56	1	5	304	480	180	5.3e-44	178.9
AB1-1_8044-009_A02	gi|9678772|gb|AL379020.1|AL379020	84.98	273	35	5	52	323	399	132	5.7e-44	178.9
UG-TDS_Contig90	gi|20174065|gb|BQ122103.1|BQ122103	95.45	110	5	0	39	148	461	570	6.7e-44	178.9
AR1-1_4897(D9)	gi|20293764|gb|BQ156705.1|BQ156705	87.93	174	21	0	49	222	157	330	7.3e-44	178.9
BULK2-1_P3_H04_H4_018.2	gi|9677224|gb|AL377472.1|AL377472	91.3	138	12	0	176	313	3	140	8.3e-44	178.9
AR2-1-P9-A10	gi|9668979|gb|AL369226.1|AL369226	86.36	198	27	0	40	237	51	248	1.2e-43	178.9
AB2-1-P4-F9	gi|9678468|gb|AL378716.1|AL378716	85.5	269	33	6	175	437	334	66	1.2e-43	178.9
AR2-1_AR2-1_P6_C12	gi|27810995|gb|CB065417.1|CB065417	87.64	178	22	0	53	230	555	378	1.2e-43	178.9
UG-TDS_Contig505	gi|13368838|gb|BG450056.1|BG450056	86.36	198	18	2	23	220	503	315	1.9e-43	176.9
AB1-1_8043-041_1_A06	gi|9674302|gb|AL374550.1|AL374550	96.19	105	4	0	248	352	266	162	2.6e-43	176.9
AS1-1_P13_H06	gi|9055675|gb|BE239492.1|BE239492	86.77	189	17	3	185	371	393	211	2.8e-43	176.9
UG-TDS_Contig220	gi|9196947|gb|BE323170.1|BE323170	90.34	145	14	0	35	179	94	238	3e-43	176.9
AR2-1_AR2-1_P7_G08	gi|57489980|gb|CX521396.1|CX521396	87.5	200	16	4	69	268	456	266	3.1e-43	176.9
AS1-1_P12_G10	gi|13372974|gb|BG454180.1|BG454180	91.6	131	11	0	297	427	460	330	3.2e-43	176.9
UG-TDS_Contig319	gi|13782489|gb|BG647377.1|BG647377	90.78	141	13	0	237	377	350	210	3.4e-43	176.9
AS1-1_1-1_30	gi|13781867|gb|BG646755.1|BG646755	88.64	220	17	8	25	244	223	434	3.6e-43	176.9
AS1-1_P9_A08	gi|7559266|gb|AW684530.1|AW684530	85.07	221	33	0	270	490	532	312	3.7e-43	176.9
BULK2-1_P5_B03_B3_029	gi|89329251|gb|DY632966.1|DY632966	86.77	189	25	0	356	544	289	101	4e-43	176.9
BULK2-1_P1_C10_C10_076	gi|10521092|gb|BE943333.1|BE943333	85.51	214	28	1	5	215	386	173	6.7e-43	174.9
AS2-1_P4_C02	gi|10706588|gb|BF006313.1|BF006313	95.37	108	5	0	160	267	176	283	8.1e-43	174.9
AB2-1-P4-F12	gi|55444403|gb|AJ846175.1|AJ846175	83.9	267	35	3	43	309	4	262	1.3e-42	174.9
AR2-1-P9-H8	gi|14875430|gb|BI269054.1|BI269054	90.21	143	14	0	40	182	372	514	1.4e-42	174.9
AB2-1-P5-H6	gi|8172137|gb|AW980599.1|AW980599	86.23	276	34	4	64	335	511	236	1.4e-42	174.9
UG-TDS_Contig274	gi|8748485|gb|BE205190.1|BE205190	88.95	172	17	2	211	382	344	513	1.5e-42	174.9
AB2-1-P6-H12	gi|7206338|gb|AW560912.1|AW560912	88.17	169	17	1	7	172	267	99	2e-42	173
AS1-1_P13_H04	gi|30101529|gb|CB894360.1|CB894360	93.55	124	6	2	76	199	691	570	2.2e-42	173
AB1-1_8044-053_E07	gi|11608307|gb|BF519624.1|BF519624	89.68	155	15	1	20	174	38	191	2.8e-42	173
AS2-1_P5_A06	gi|57490735|gb|CX522113.1|CX522113	90.65	139	13	0	54	192	379	241	3.2e-42	173
AB1-1_8044-015_G02	gi|13367462|gb|BG448765.1|BG448765	86.7	203	25	2	93	293	553	351	3.7e-42	173
AR2-1_8047-021_1_E03	gi|9192455|gb|BE318678.1|BE318678	84.1	239	38	0	174	412	423	185	4.7e-42	173
AS1-1_P5_E12	gi|9671812|gb|AL372059.1|AL372059	92.62	122	9	0	2	123	169	48	4.9e-42	171
BULK1-1_P5_E07_E7_055	gi|7676010|gb|AW329694.2|AW329694	89.86	148	6	2	286	427	120	264	6.1e-42	173
BULK2-1_P1_A05_A5_047	gi|11899358|gb|BF635200.1|BF635200	94.59	111	6	0	287	397	249	359	6.3e-42	173
AS2-1_P10_B03	gi|9667769|gb|AL368016.1|AL368016	88.89	162	17	1	1	161	319	480	6.7e-42	171
AR2-1_AR2-1_P10-G6	gi|11928714|gb|BE319400.2|BE319400	90.65	139	13	0	546	684	253	115	7.7e-42	173
AS2-1_P7_B09	gi|9669791|gb|AL370038.1|AL370038	88.27	162	19	0	1	162	264	425	1.3e-41	171
AB2-1-P5-E4	gi|9685340|gb|AL385589.1|AL385589	98.89	90	1	0	92	181	310	399	1.4e-41	171
AS2-1_P4_E08	gi|7643518|gb|AW736659.1|AW736659	87.65	170	21	0	123	292	153	322	1.4e-41	171
AR2-1_P10_F02	gi|13372212|gb|BG453418.1|BG453418	93.1	116	8	0	3	118	275	160	1.8e-41	169
BULK2-1_P1_H08_H8_050	gi|7204954|gb|AW559528.1|AW559528	82.87	286	48	1	119	403	380	95	1.8e-41	171
UG-TDS_Contig436	gi|7205769|gb|AW560343.1|AW560343	85.05	214	32	0	183	396	340	127	1.8e-41	171
AS2-1_P9_G04	gi|7718975|gb|AW775057.1|AW775057	86.63	172	23	0	267	438	5	176	2e-41	171
UG-TDS_Contig475	gi|83667538|gb|DW017946.1|DW017946	89.47	152	13	1	29	180	427	575	2.4e-41	171
AB2-1-P6-D4	gi|83665421|gb|DW015829.1|DW015829	83.07	254	34	1	231	484	124	368	2.6e-41	171
AB1-1_8046-089_1_A12	gi|151387305|gb|EV257176.1|EV257176	91.54	130	11	0	3	132	436	565	2.7e-41	171
AB2-1-P6-A4	gi|9669339|gb|AL369586.1|AL369586	88.44	173	17	2	33	203	436	265	3e-41	171
AB2-1-P1-H5	gi|8666771|gb|BE187587.1|BE187587	87.28	173	22	0	15	187	760	588	3.2e-41	171
AB2-1-P2-A9	gi|27407217|gb|CA920287.1|CA920287	87.01	177	23	0	43	219	124	300	3.7e-41	169
AB1-1_8046-045_E06	gi|7558879|gb|AW684143.1|AW684143	90.07	141	14	0	1	141	224	84	4.5e-41	169
BULK2-1_P4_F11_F11_085	gi|27407402|gb|CA920472.1|CA920472	84.98	253	34	4	1	252	386	137	6.4e-41	169
AS2-1_P8_G12	gi|157983181|gb|EX531453.1|EX531453	89.78	137	14	0	219	355	184	48	6.5e-41	169
BULK1-1_P5_D10_D10_074	gi|57489763|gb|CX521179.1|CX521179	84.98	213	32	0	12	224	480	268	8.2e-41	169
AS2-1_F10(3926)_2007-11-28	gi|27408434|gb|CA921504.1|CA921504	85.39	219	28	2	78	292	359	141	8.8e-41	169
BULK1-1_P4_E08_E8_056	gi|9689046|gb|AL389295.1|AL389295	93.33	120	7	1	31	150	158	276	1.1e-40	167
UG-TDS_Contig232	gi|20175595|gb|BQ123633.1|BQ123633	92.56	121	9	0	292	412	304	424	1.2e-40	169
AR1-1_4700(G8)	gi|83665575|gb|DW015983.1|DW015983	87.5	168	21	0	48	215	433	266	1.6e-40	167
UG-TDS_Contig318	gi|10703807|gb|BF003532.1|BF003532	80.15	413	82	0	125	537	22	434	1.6e-40	169
AR2-1_8039-022_F03	gi|151391763|gb|EV261634.1|EV261634	86.41	184	25	0	163	346	201	384	2.3e-40	167
AR1-1_4630(A12)	gi|9685380|gb|AL385629.1|AL385629	87.22	180	22	1	40	218	182	361	2.5e-40	167
AB2-1-P5-F11	gi|11908518|gb|BF643381.1|BF643381	84.21	228	36	0	186	413	579	352	3.1e-40	167
UG-TDS_Contig84	gi|57499368|gb|CX530649.1|CX530649	83.9	236	38	0	187	422	554	319	3.2e-40	167
AB2-1-P2-G3	gi|14983349|gb|BI309022.1|BI309022	83.24	352	46	9	145	493	70	411	5e-40	167
BULK2-1_P1_G08_G8_052	gi|7676091|gb|AW329793.2|AW329793	94.39	107	6	0	28	134	159	265	6.1e-40	165
AS2-1_P10_B04	gi|27404832|gb|CA917902.1|CA917902	91.34	127	11	0	111	237	653	527	7.2e-40	165
AB1-1_8046-016_H02	gi|14985631|gb|BI311304.1|BI311304	94.39	107	6	0	199	305	487	381	8.4e-40	165
AR2-1-P8-F4	gi|9670272|gb|AL370519.1|AL370519	94.39	107	6	0	38	144	254	148	8.9e-40	165
AS2-1_P10_C08	gi|11900665|gb|BF636507.1|BF636507	95.15	103	5	0	18	120	302	200	1.4e-39	165
AB2-1-P1-E7	gi|13606244|gb|BG588104.1|BG588104	86.1	187	26	0	132	318	302	488	1.6e-39	165
BULK2-1_P5_D01_D1_009	gi|9687069|gb|AL387318.1|AL387318	89.57	163	14	3	417	577	72	233	1.6e-39	165
AB1-1_8043-095_G12	gi|22088302|gb|AJ497859.1|AJ497859	87.55	257	18	12	332	575	324	69	1.8e-39	165
AS2-1_P9_F03	gi|13597013|gb|BG581949.1|BG581949	90.77	130	12	0	1	130	246	375	3.7e-39	163
UG-TDS_Contig497	gi|148766633|gb|ES613327.1|ES613327	86.24	189	24	1	26	214	300	486	4e-39	163
BULK2-1_P1_G01_G1_003	gi|9683206|gb|AL383455.1|AL383455	90.14	142	8	2	12	153	92	227	4.1e-39	163
AS1-1_P3_F01	gi|7766458|gb|AW776645.1|AW776645	83.76	234	38	0	167	400	475	242	4.4e-39	163
AS1-1_P7_F09	gi|6654697|gb|AW267741.1|AW267741	87.12	163	21	0	246	408	330	168	4.6e-39	163
BULK2-1_P2_C02_C2_012	gi|57499426|gb|CX530707.1|CX530707	81.16	329	62	0	140	468	363	35	5.1e-39	163
UG-TDS_Contig231	gi|10519978|gb|BE942219.1|BE942219	90.77	130	12	0	191	320	280	409	5.1e-39	163
AS1-1_3553(C7)_2007-10-28	gi|9056964|gb|BE240780.1|BE240780	86.67	180	21	1	255	431	343	522	5.4e-39	163
AS2-1_E5(3885)	gi|11608792|gb|BF520109.1|BF520109	87.35	166	21	0	157	322	348	513	6.3e-39	163
AB2-1-P1-C2	gi|61673287|gb|AJ864417.1|AJ864417	100	82	0	0	1	82	585	504	8.5e-39	163
AS2-1_P4_H09	gi|57491997|gb|CX523280.1|CX523280	85.95	185	26	0	15	199	192	376	8.8e-39	161.1
AR2-1-P9-D10	gi|8103668|gb|AW928287.1|AW928287	83.69	233	38	0	192	424	510	278	1.8e-38	161.1
UG-TDS_Contig458	gi|9666604|gb|AL366851.1|AL366851	85	200	30	0	231	430	241	42	1.8e-38	161.1
BULK1-1_P4_F03_F3_021	gi|7568345|gb|AW693531.1|AW693531	91.74	121	10	0	36	156	189	69	1.9e-38	161.1
AB1-1_8029-012_E01	gi|8748704|gb|BE205407.1|BE205407	87.03	185	22	2	319	501	608	424	2.1e-38	161.1
AB1-1_8045-035_1_C05	gi|89245427|gb|DY617214.1|DY617214	85.11	262	29	7	237	489	276	536	2.9e-38	161.1
AB1-1_8046-087_1_G11	gi|89244888|gb|DY616675.1|DY616675	91.47	129	10	1	532	659	373	245	2.9e-38	161.1
AB1-1_8029-005_B01	gi|9683730|gb|AL383979.1|AL383979	89.26	149	15	1	531	679	1	148	3.1e-38	161.1
BULK2-1_P3_D05_D5_041.2	gi|7674949|gb|AW171647.2|AW171647	83.46	266	39	3	60	322	436	173	5.3e-38	159.1
UG-TDS_Contig178	gi|161108333|gb|EY475667.1|EY475667	90.15	132	13	0	38	169	142	11	6.2e-38	159.1
AS2-1_E7(3901)_2007-11-26	gi|11610049|gb|BF521366.1|BF521366	96.74	92	3	0	291	382	507	416	6.6e-38	159.1
AR2-1-P9-B4	gi|11961653|gb|BE317750.2|BE317750	85.2	196	29	0	200	395	193	388	6.7e-38	159.1
UG-TDS_Contig446	gi|9681103|gb|AL381352.1|AL381352	87.43	167	19	1	42	208	360	196	7e-38	159.1
BULK1-1_P2_G01_G1_003.2	gi|8747679|gb|BE204394.1|BE204394	92.86	112	8	0	8	119	476	587	7.8e-38	159.1
UG-TDS_Contig460	gi|7765304|gb|AW775491.1|AW775491	87.18	156	20	0	232	387	196	41	8.3e-38	159.1
AR2-1_AR2-1_P6_F08	gi|9668658|gb|AL368905.1|AL368905	86.36	176	24	0	28	203	471	296	9.3e-38	159.1
AS1-1_P5_C01	gi|13782489|gb|BG647377.1|BG647377	86.25	160	22	0	245	404	342	183	1e-37	159.1
BULK1-1_P5_D09_D9_073	gi|7562813|gb|AW688154.1|AW688154	89.71	136	14	0	4	139	322	457	1e-37	159.1
UG-TDS_Contig426	gi|7765931|gb|AW776118.1|AW776118	85.64	188	27	0	182	369	123	310	1e-37	159.1
BULK1-1_P3_H08_H8_050	gi|57502620|gb|CX533901.1|CX533901	85.2	196	29	0	3	198	423	618	1.1e-37	159.1
AR2-1_AR2-1_P7_D09	gi|9666950|gb|AL367197.1|AL367197	90.14	142	11	2	1	140	377	237	1.2e-37	157.1
UG-TDS_Contig605	gi|13368968|gb|BG450186.1|BG450186	96.74	92	3	0	91	182	108	199	1.3e-37	159.1
AS2-1_P8_F03	gi|13373747|gb|BG454953.1|BG454953	92.79	111	8	0	146	256	498	388	1.8e-37	157.1
AR2-1_AR2-1_P10-A9	gi|9679496|gb|AL379744.1|AL379744	93.04	115	7	1	149	263	320	207	1.9e-37	157.1
BULK2-1_P5_G08_G8_052	gi|7643255|gb|AW736402.1|AW736402	88.81	143	16	0	95	237	49	191	1.9e-37	157.1
AR1-1_AR1-1_P7_F11	gi|9671221|gb|AL371468.1|AL371468	88.44	147	14	1	167	313	282	139	2.2e-37	157.1
AS1-1_P15_H12	gi|13371334|gb|BG452540.1|BG452540	91.6	119	10	0	99	217	334	216	2.4e-37	157.1
AS2-1_P4_C07	gi|9669781|gb|AL370028.1|AL370028	87.22	180	12	4	141	309	32	211	2.6e-37	157.1
AS1-1_P5_G08	gi|83667641|gb|DW018049.1|DW018049	84.58	201	31	0	63	263	210	10	2.7e-37	157.1
UG-TDS_Contig503	gi|151387146|gb|EV257024.1|EV257024	96.26	107	1	3	309	415	820	717	2.8e-37	157.1
AS1-1_P11_H04	gi|7718680|gb|AW774763.1|AW774763	90.08	131	13	0	187	317	410	280	2.9e-37	157.1
AR1-1_AR1-1_P6_D07	gi|10519601|gb|BE941842.1|BE941842	85.71	182	21	2	111	287	472	291	3.2e-37	157.1
AS2-1_P5_D09	gi|7765534|gb|AW775721.1|AW775721	86.67	165	22	0	342	506	334	170	3.6e-37	157.1
AR2-1-P8-G10	gi|27409349|gb|CA922419.1|CA922419	84.79	217	29	2	182	394	491	707	3.8e-37	157.1
AS2-1_P7_H05	gi|7675353|gb|AW328897.2|AW328897	86.29	197	22	4	4	195	539	343	4.8e-37	155.1
UG-TDS_Contig62	gi|19109823|gb|BM779855.1|BM779855	82.76	261	42	1	442	702	713	456	4.9e-37	157.1
AR2-1-P9-D4	gi|9671471|gb|AL371718.1|AL371718	83.65	263	40	3	53	312	39	301	5.1e-37	157.1
AR2-1-P8-E8	gi|30102106|gb|CB894937.1|CB894937	87.04	162	21	0	20	181	356	517	1e-36	155.1
AS2-1_P10_F01	gi|7205284|gb|AW559858.1|AW559858	98.78	82	1	0	28	109	212	293	1e-36	155.1
AS1-1_P13_D09	gi|9673152|gb|AL373399.1|AL373399	83.92	255	34	4	77	328	221	471	1.1e-36	155.1
AB1-1_8045-091_C12	gi|13379772|gb|BG456447.1|BG456447	90.98	122	11	0	316	437	608	487	1.3e-36	155.1
AR2-1-P8-B5	gi|11934256|gb|AW695127.2|AW695127	96.81	94	2	1	37	129	424	517	1.4e-36	155.1
BULK2-1_P2_C11_C11_091	gi|8746077|gb|BE202811.1|BE202811	92.11	114	9	0	12	125	421	534	1.4e-36	155.1
UG-TDS_Contig47	gi|13369453|gb|BG450671.1|BG450671	84.94	239	36	0	39	277	235	473	1.4e-36	155.1
AB2-1-P2-H6	gi|6465767|gb|AW191266.1|AW191266	87.34	158	20	0	145	302	136	293	1.8e-36	155.1
AS1-1_P13_F11	gi|61673287|gb|AJ864417.1|AJ864417	98.78	82	1	0	5	86	585	504	2e-36	155.1
AS2-1_P3_H05	gi|13598463|gb|BG583399.1|BG583399	88.21	229	11	12	3	224	394	613	2.2e-36	153.1
UG-TDS_Contig493	gi|89329180|gb|DY632895.1|DY632895	85.38	212	27	3	74	283	26	235	3.3e-36	153.1
AS2-1_P6_C06	gi|9673858|gb|AL374106.1|AL374106	88.2	161	12	3	88	243	483	325	3.6e-36	153.1
AB2-1-P6-C4	gi|83665311|gb|DW015719.1|DW015719	90.78	141	10	3	242	380	880	741	3.9e-36	153.1
UG-TDS_Contig110	gi|7766075|gb|AW776262.1|AW776262	90.4	125	12	0	187	311	254	130	4.8e-36	153.1
AB2-1-P6-A10	gi|7718033|gb|AW774188.1|AW774188	87.28	173	20	2	307	479	211	381	5.8e-36	153.1
BULK2-1_P5_A06_A6_048	gi|14983943|gb|BI309616.1|BI309616	91.74	121	9	1	195	314	383	503	6.1e-36	153.1
AB2-1-P1-C4	gi|7564275|gb|AW689539.1|AW689539	84.98	213	30	2	141	353	629	419	6.9e-36	153.1
AB2-1-P1-A9	gi|57499133|gb|CX530414.1|CX530414	84.9	245	32	5	149	393	591	352	7.4e-36	153.1
AS2-1_P7_F04	gi|89246526|gb|DY618313.1|DY618313	83.05	236	40	0	7	242	895	660	1e-35	151.2
UG-TDS_Contig168	gi|9056073|gb|BE239890.1|BE239890	91.41	128	8	2	124	248	226	99	1e-35	153.1
AS2-1_P9_B10	gi|89329306|gb|DY633021.1|DY633021	94	100	6	0	16	115	85	184	1.3e-35	151.2
AR2-1-P9-B3	gi|9688589|gb|AL388838.1|AL388838	86.05	172	24	0	37	208	272	443	1.5e-35	151.2
BULK2-1_P4_H11_H11_081	gi|8172975|gb|AW981414.1|AW981414	80.52	349	59	2	268	607	233	581	2.5e-35	151.2
AS2-1_P4_E09	gi|27407614|gb|CA920684.1|CA920684	89.47	133	11	1	14	143	406	274	5.8e-35	149.2
AS2-1_P9_F05	gi|6605623|gb|AW257366.1|AW257366	93.94	99	6	0	235	333	109	207	6e-35	149.2
AS2-1_2-1_21	gi|7560131|gb|AW685395.1|AW685395	84.47	219	29	4	102	319	260	46	6.4e-35	149.2
BULK1-1_P1G9	gi|89329031|gb|DY632746.1|DY632746	87.1	155	20	0	1	155	266	112	7.1e-35	149.2
BULK1-1_P2_A03_A3_031.2	gi|7205963|gb|AW560537.1|AW560537	89.76	127	13	0	238	364	371	245	8.1e-35	149.2
AS2-1_P8_B03	gi|61673287|gb|AJ864417.1|AJ864417	98.8	83	0	1	4	86	585	504	1.2e-34	149.2
AS2-1_P5_H06	gi|8746480|gb|BE203209.1|BE203209	89.23	130	9	1	134	258	134	5	1.7e-34	147.2
AR2-1_AR2-1_P6_D01	gi|9686711|gb|AL386960.1|AL386960	85.26	190	22	2	439	628	105	288	4.3e-34	147.2
AR2-1-P9-H6	gi|11898642|gb|BF634484.1|BF634484	88.24	153	16	2	32	182	413	261	4.5e-34	145.2
AB2-1-P4-H3	gi|57492745|gb|CX524026.1|CX524026	87.67	146	18	0	20	165	182	327	4.7e-34	147.2
UG-TDS_Contig439	gi|7558021|gb|AW683294.1|AW683294	89.05	137	14	1	333	469	312	447	5.2e-34	147.2
AS2-1_H7(3904)_2007-11-26	gi|9667660|gb|AL367907.1|AL367907	87.01	177	20	3	39	214	201	375	8.3e-34	145.2
UG-TDS_Contig463	gi|7765931|gb|AW776118.1|AW776118	87.94	141	17	0	169	309	123	263	9.2e-34	145.2
BULK2-1_P2_D05_D5_041	gi|9667312|gb|AL367559.1|AL367559	88.81	134	11	1	183	316	130	1	9.8e-34	145.2
AB1-1_8045-051_1_C07	gi|9684214|gb|AL384463.1|AL384463	88.11	143	14	1	226	365	176	318	1e-33	145.2
AB2-1-P1-C10	gi|11909484|gb|BF644355.1|BF644355	85.55	173	25	0	73	245	325	153	1e-33	145.2
AB2-1-P6-C5	gi|6654776|gb|AW267820.1|AW267820	84.98	253	34	4	265	515	108	358	1.3e-33	145.2
UG-TDS_Contig16	gi|6605004|gb|AW256747.1|AW256747	81.9	326	59	0	14	339	519	194	1.3e-33	145.2
AB2-1-P4-F6	gi|9056003|gb|BE239820.1|BE239820	79.96	449	86	4	57	501	42	490	1.7e-33	145.2
AR2-1_8047-038_1_F05	gi|27523729|gb|CA990835.1|CA990835	85.47	172	25	0	25	196	20	191	1.9e-33	143.2
AS2-1_C7(3899)	gi|13597935|gb|BG582871.1|BG582871	86.05	172	22	1	117	286	206	35	2.2e-33	145.2
BULK1-1_P3_B08_B8_062	gi|11965365|gb|BE248262.2|BE248262	90.52	116	11	0	384	499	48	163	5e-33	143.2
AR2-1_AR2-1_P6_B10	gi|11928400|gb|BE319813.2|BE319813	90.52	116	11	0	19	134	342	227	5.2e-33	143.2
UG-TDS_Contig4	gi|10698187|gb|BE997911.1|BE997911	95.45	88	4	0	30	117	150	63	5.4e-33	143.2
UG-TDS_Contig565	gi|7718883|gb|AW774966.1|AW774966	85.23	176	26	0	36	211	208	383	5.6e-33	143.2
BULK1-1_P5_H10_H10_066	gi|11914651|gb|BF649521.1|BF649521	94.57	92	5	0	431	522	523	432	5.8e-33	143.2
UG-TDS_Contig101	gi|22088558|gb|AJ498115.1|AJ498115	85.31	177	17	2	133	303	126	299	5.9e-33	143.2
AB2-1-P6-D5	gi|57502374|gb|CX533655.1|CX533655	81.34	284	53	0	8	291	490	207	7.2e-33	143.2
AR2-1_P10_B12	gi|6799849|gb|AW329254.1|AW329254	84.12	233	21	6	28	257	345	126	1.1e-32	141.2
AS1-1_P7_C01	gi|10519790|gb|BE942031.1|BE942031	83.05	177	30	0	137	313	477	301	1.2e-32	141.2
AS2-1_P10_G03	gi|151392167|gb|EV262045.1|EV262045	87.77	139	17	0	2	140	250	388	1.4e-32	141.2
AS2-1_P9_E12	gi|10698237|gb|BE997961.1|BE997961	88.55	131	15	0	347	477	223	93	1.9e-32	141.2
UG-TDS_Contig246	gi|13781528|gb|BG646416.1|BG646416	92.93	99	7	0	434	532	37	135	2.5e-32	141.2
AB2-1-P2-C7	gi|7643362|gb|AW736506.1|AW736506	86.21	174	16	3	423	590	447	618	2.6e-32	141.2
AR2-1-P8-A3	gi|27409851|gb|CA922921.1|CA922921	94.44	90	5	0	26	115	262	173	4.1e-32	139.3
BULK1-1_P5_C07_C7_059	gi|14984143|gb|BI309816.1|BI309816	97.44	78	2	0	229	306	183	260	6.1e-32	139.3
AS2-1_P7_G08	gi|9667378|gb|AL367625.1|AL367625	88.03	142	12	2	11	152	349	485	8.8e-32	137.3
AS2-1_2-1_88	gi|10519202|gb|BE941443.1|BE941443	93.07	101	6	1	22	122	209	308	9.1e-32	139.3
AB1-1_8043-076_D10	gi|20289160|gb|BQ152101.1|BQ152101	82.82	262	42	3	250	508	406	145	1e-31	139.3
AB1-1_8029-113_H02	gi|11902404|gb|BF638246.1|BF638246	96.34	82	3	0	11	92	84	3	1.1e-31	139.3
AR2-1_AR2-1_P7_F05	gi|161108333|gb|EY475667.1|EY475667	89.83	118	12	0	21	138	128	11	1.2e-31	139.3
UG-TDS_Contig28	gi|9671812|gb|AL372059.1|AL372059	84.62	182	28	0	286	467	190	371	1.3e-31	139.3
AR2-1_AR2-1_P6_C06	gi|148764879|gb|ES611573.1|ES611573	90.09	111	11	0	3	113	322	432	1.6e-31	137.3
BULK2-1_P2_E09_E9_071	gi|7675526|gb|AW329097.2|AW329097	84.53	181	28	0	4	184	250	430	2.1e-31	137.3
AS2-1_P9_B07	gi|57563551|gb|CX538198.1|CX538198	89.43	123	10	1	387	509	166	47	3.1e-31	137.3
UG-TDS_Contig393	gi|10703599|gb|BF003324.1|BF003324	87.57	177	22	0	2	178	260	84	3.1e-31	137.3
AR2-1_AR2-1_P6_H07	gi|20176083|gb|BQ124121.1|BQ124121	95.24	84	4	0	422	505	569	486	3.3e-31	137.3
AR2-1-P8-D1	gi|8745826|gb|BE202563.1|BE202563	86.27	153	21	0	502	654	2	154	4.2e-31	137.3
UG-TDS_Contig137	gi|7765931|gb|AW776118.1|AW776118	87.23	141	18	0	373	513	263	123	4.2e-31	137.3
AR2-1_8038-091_C12	gi|27404795|gb|CA917865.1|CA917865	88.1	168	15	5	80	242	350	183	6e-31	135.3
AS1-1_P11_C11	gi|2605062|gb|AA661018.1|AA661018	85.37	164	24	0	24	187	180	17	6.3e-31	135.3
AB1-1_8029-116_D01	gi|11930499|gb|BE319581.2|BE319581	85.54	166	21	1	108	273	226	388	7.6e-31	135.3
BULK2-1_P2_G02_G2_004	gi|9673234|gb|AL373482.1|AL373482	87.68	138	14	1	3	137	114	251	8.2e-31	135.3
UG-TDS_Contig550	gi|9676567|gb|AL376815.1|AL376815	94.32	88	5	0	13	100	92	179	9.2e-31	135.3
AR1-1-P8-F2	gi|145932492|gb|ES408323.1|ES408323	88.51	148	14	3	285	429	49	196	1.1e-30	135.3
AS2-1_P3_F08	gi|57489080|gb|CX520554.1|CX520554	92.71	96	7	0	288	383	282	187	1.1e-30	135.3
BULK2-1_P3_H09_H9_065.2	gi|11961424|gb|BE318043.2|BE318043	94.57	92	4	1	228	319	222	312	1.1e-30	135.3
BULK2-1_P5_D07_D7_057	gi|13371615|gb|BG452821.1|BG452821	90.18	112	11	0	261	372	435	324	1.2e-30	135.3
AS2-1_2-1_66	gi|7765719|gb|AW775906.1|AW775906	86.39	169	19	3	389	557	278	114	1.5e-30	135.3
AR1-1-P8-D11	gi|157982614|gb|EX530886.1|EX530886	91.35	104	9	0	437	540	91	194	1.8e-30	135.3
AB1-1_8045-074_B10	gi|10520268|gb|BE942509.1|BE942509	87.26	157	15	3	94	249	336	184	3e-30	133.3
AS1-1_1-1_49	gi|7765475|gb|AW775662.1|AW775662	89.04	146	12	4	48	193	192	51	3.1e-30	133.3
AS2-1_G11(3935)	gi|7765118|gb|AW775305.1|AW775305	91.92	99	8	0	50	148	256	354	3.3e-30	133.3
AR1-1_AR1-1_P6_C12	gi|9688692|gb|AL388941.1|AL388941	85.91	149	15	1	172	314	167	19	3.7e-30	133.3
UG-TDS_Contig496	gi|11607984|gb|BF519301.1|BF519301	85.9	227	20	6	1	217	6	230	3.7e-30	133.3
AS1-1_P15_E02	gi|7204894|gb|AW559468.1|AW559468	82.51	223	39	0	171	393	464	242	3.9e-30	133.3
AB1-1_8029-161_D04	gi|9681690|gb|AL381939.1|AL381939	88.98	118	7	1	497	614	335	224	6.8e-30	133.3
UG-TDS_Contig252	gi|151386496|gb|EV256374.1|EV256374	92.63	95	7	0	9	103	99	5	6.8e-30	133.3
AS1-1_P10_F11	gi|20285731|gb|BQ148672.1|BQ148672	84.75	236	30	3	1	234	342	111	8.5e-30	131.3
BULK2-1_P1_C09_C9_075	gi|8746812|gb|BE203529.1|BE203529	84.77	197	21	4	16	206	149	342	9e-30	131.3
AR2-1_8038-071_G09	gi|20308724|gb|BQ165879.1|BQ165879	89.13	138	15	0	131	268	164	301	1e-29	131.3
AS2-1_P3_G05	gi|14871757|gb|BI267065.1|BI267065	87.8	123	15	0	158	280	206	328	1e-29	131.3
AB1-1_8045-083_C11	gi|8528428|gb|BE123871.1|BE123871	83.01	206	35	0	1	206	395	190	1.2e-29	131.3
UG-TDS_Contig542	gi|148765836|gb|ES612530.1|ES612530	82.22	225	40	0	118	342	234	10	1.3e-29	131.3
AB1-1_8046-007_G01	gi|30099210|gb|CB892042.1|CB892042	86.96	138	18	0	232	369	301	438	1.4e-29	131.3
UG-TDS_Contig23	gi|57503428|gb|CX534709.1|CX534709	86.08	158	16	2	365	519	289	443	2.2e-29	131.3
UG-TDS_Contig9	gi|9667611|gb|AL367858.1|AL367858	89.22	167	16	2	369	534	1	166	2.2e-29	131.3
AS2-1_2-1_20	gi|7206078|gb|AW560652.1|AW560652	86.29	197	20	6	105	301	289	100	2.5e-29	131.3
AS2-1_P7_H12	gi|157981838|gb|EX530110.1|EX530110	98.57	70	1	0	145	214	30	99	2.5e-29	131.3
AR1-1_4626(E11)	gi|7765083|gb|AW775270.1|AW775270	85.71	154	22	0	498	651	246	93	2.6e-29	131.3
AS2-1_C6(3891)	gi|89329363|gb|DY633078.1|DY633078	87.69	130	16	0	278	407	129	258	2.7e-29	131.3
AB1-1_8045-090_B12	gi|9674675|gb|AL374923.1|AL374923	86.11	144	14	1	39	182	444	307	2.9e-29	129.3
AS2-1_P3_H11	gi|9055805|gb|BE239622.1|BE239622	88.89	126	9	2	84	204	158	283	2.9e-29	129.3
AS2-1_P4_A12	gi|9668876|gb|AL369123.1|AL369123	91.43	105	8	1	76	180	43	146	4.2e-29	129.3
AS2-1_P9_B04	gi|9672296|gb|AL372543.1|AL372543	93.26	89	6	0	94	182	102	190	4.6e-29	129.3
AR1-1_AR1-1_P7_H11	gi|14984743|gb|BI310416.1|BI310416	92.47	93	7	0	1	93	497	589	5e-29	129.3
AR2-1_8047-026_1_B04	gi|7766205|gb|AW776392.1|AW776392	89.38	113	12	0	283	395	526	414	5.9e-29	129.3
AS2-1_P10_F04	gi|9681299|gb|AL381548.1|AL381548	95.06	81	4	0	22	102	236	316	6.6e-29	129.3
AS2-1_P8_H05	gi|7205694|gb|AW560268.1|AW560268	82.8	186	32	0	258	443	210	395	6.6e-29	129.3
AS2-1_P9_F11	gi|7205726|gb|AW560300.1|AW560300	90.63	128	11	1	1	128	151	277	6.9e-29	127.4
UG-TDS_Contig482	gi|151389114|gb|EV258985.1|EV258985	84.21	171	24	2	5	175	652	819	8.8e-29	129.3
UG-TDS_Contig400	gi|7772962|gb|AW208248.2|AW208248	89.92	129	10	3	316	444	174	299	9e-29	129.3
AR2-1-P8-A2	gi|14865907|gb|BI264044.1|BI264044	86.52	141	19	0	337	477	96	236	9.3e-29	129.3
AB2-1-P4-H6	gi|11909296|gb|BF644167.1|BF644167	88.72	133	13	2	76	206	245	377	1.1e-28	129.3
UG-TDS_Contig5	gi|57566049|gb|CX539269.1|CX539269	81.13	265	50	0	165	429	405	141	1.1e-28	129.3
AS2-1_P6_H11	gi|9665862|gb|AL366109.1|AL366109	96.05	76	3	0	167	242	233	158	1.6e-28	127.4
[truncated: 1,053 more rows]

## Sheet: Gm
BLASTN analysis of chickpea UG-TDS against EST datasets of Gm (Glycine max)
AR2-1-P8-C1	gi|7685359|gb|AW756007.1|AW756007	92.18	499	39	0	117	615	1	499	0	680.4
AR2-1-P9-F5	gi|151401220|gb|EV271034.1|EV271034	93.95	612	37	0	24	635	54	665	0	920.3
AR2-1-P9-H10	gi|171544536|gb|FE691802.1|FE691802	91.23	718	59	4	19	736	151	864	0	892.6
AR2-1-P9-G11	gi|171540638|gb|FE710865.1|FE710865	87.71	708	86	1	38	745	176	882	0	708.2
AB1-1_8029-035_C01	gi|151400964|gb|EV270778.1|EV270778	89.87	622	59	2	19	636	10	631	0	722.1
AB1-1_8029-119_G01	gi|171631847|gb|FE690637.1|FE690637	91.22	592	52	0	12	603	592	1	0	761.7
AB1-1_8029-125_E02	gi|171502159|gb|FE708357.1|FE708357	90.16	579	56	1	85	662	25	603	0	688.4
AB1-1_8029-137_A04	gi|15661785|gb|BI699156.1|BI699156	89.61	568	58	1	79	645	568	1	0	650.7
AB1-1_8043-059_C08	gi|51341899|gb|CO983216.1|CO983216	96.6	441	14	1	223	663	336	775	0	747.8
AB1-1_8043-083_C11	gi|26048713|gb|CA785166.1|CA785166	89.31	608	62	3	100	704	659	52	0	666.6
AB1-1_8044-005_E01	gi|26058559|gb|CA801473.1|CA801473	90.59	542	49	2	64	603	58	599	0	654.7
AB1-1_8044-036_D05	gi|58024630|gb|CX711371.1|CX711371	90.36	550	53	0	118	667	294	843	0	670.5
AB1-1_8045-043_1_C06	gi|171509586|gb|FE685764.1|FE685764	89.74	643	64	2	1	643	49	689	0	735.9
AB1-1_8046-036_D05	gi|151411112|gb|EV280923.1|EV280923	88.84	654	71	2	11	664	692	41	0	702.2
AB2-1-P6-H2	gi|117557906|gb|EG702291.1|EG702291	89.13	635	69	0	8	642	662	28	0	678.5
AB2-1-P6-H8	gi|171541057|gb|FE710883.1|FE710883	89.23	678	73	0	32	709	880	203	0	765.7
AR1-1_4583(B6)	gi|151397567|gb|EV267440.1|EV267440	91.17	589	52	0	39	627	18	606	0	755.8
AR1-1_4688()C7	gi|19270049|gb|BM886305.1|BM886305	91.13	564	50	0	109	672	14	577	0	722.1
AR1-1_4824(C12)	gi|151395214|gb|EV265085.1|EV265085	99.12	342	3	0	32	373	580	239	0	654.7
AR1-1_4902(A10)	gi|171524598|gb|FE686465.1|FE686465	92.45	609	46	0	140	748	5	613	0	843
AR1-1_AR1-1_P7_A05	gi|17518870|gb|BM187912.1|BM187912	92.31	507	39	0	122	628	548	42	0	696.3
AR1-1_AR1-1_P7_D02	gi|22524861|gb|BU083672.1|BU083672	90.49	547	52	0	19	565	4	550	0	672.5
AR2-1_8038-028_D04	gi|57574706|gb|CX547681.1|CX547681	90.27	586	57	0	12	597	167	752	0	710.2
AR2-1_8038-042_B06	gi|9835180|gb|BE584231.1|BE584231	90.66	589	53	2	97	683	1	589	0	716.1
AR2-1_8038-045_E06	gi|41145330|gb|CK605541.1|CK605541	96.86	382	11	1	1	381	692	311	0	654.7
AR2-1_8039-061_E08	gi|151402800|gb|EV272613.1|EV272613	92.61	541	39	1	3	543	540	1	0	747.8
AR2-1_8047-039_1_G05	gi|16283637|gb|BI945657.1|BI945657	98.21	390	3	2	400	785	115	504	0	706.2
AR2-1_8047-054_1_F07	gi|192301746|gb|FG994426.1|FG994426	93.51	663	42	1	51	712	2	664	0	965.9
AR2-1_8047-069_1_E09	gi|14011304|gb|BG726235.1|BG726235	92.67	464	34	0	1	464	465	2	0	650.7
AR2-1_8048-019_C03	gi|192328623|gb|FK020813.1|FK020813	89.45	673	66	5	3	671	704	33	0	732
AR2-1_AR2-1_P10-E6	gi|192308923|gb|FK002147.1|FK002147	90.85	579	53	0	20	598	648	70	0	728
AR2-1_AR2-1_P10-G9	gi|171536879|gb|FE705863.1|FE705863	88.4	698	81	0	1	698	751	54	0	741.9
AR2-1_AR2-1_P7_B02	gi|24205563|gb|BU964816.1|BU964816	90.66	557	52	0	140	696	1	557	0	658.6
AR2-1_AR2-1_P7_C08	gi|58014578|gb|CX701320.1|CX701320	90.71	635	59	0	87	721	952	318	0	757.8
AR2-1_AR2-1_P7_G06	gi|9440402|gb|BE440908.1|BE440908	89.06	576	63	0	109	684	615	40	0	648.7
AS1-1_P10_F05	gi|16283637|gb|BI945657.1|BI945657	98.23	396	3	2	459	850	115	510	0	718.1
AS1-1_P14_G04	gi|51343592|gb|CO984325.1|CO984325	88.67	600	65	1	9	608	597	1	0	646.7
AS1-1_P15_D09	gi|16283637|gb|BI945657.1|BI945657	97.79	362	4	2	445	802	115	476	0	644.8
AS1-1_P3_F08	gi|31468001|gb|CD410029.1|CD410029	93.81	485	30	0	78	562	159	643	0	724.1
AS1-1_P4_B05	gi|58015077|gb|CX701819.1|CX701819	87.5	664	76	3	56	718	766	109	0	644.8
AS1-1_P8_A03	gi|171561652|gb|FE682079.1|FE682079	89.4	764	81	0	7	770	769	6	0	874.7
AS2-1_P10_C06	gi|171488283|gb|FE681180.1|FE681180	98.52	474	3	2	381	850	813	340	0	872.7
AS2-1_P3_D05	gi|171599615|gb|FE684553.1|FE684553	99.86	703	1	0	61	763	785	83	0	1388.1
AS2-1_P5_F02	gi|171599615|gb|FE684553.1|FE684553	99.87	779	0	1	61	839	785	8	0	1528.9
AS2-1_P6_A02	gi|171488283|gb|FE681180.1|FE681180	96.24	399	11	2	442	836	813	415	0	676.5
AS2-1_P7_F07	gi|58017915|gb|CX704657.1|CX704657	92.82	515	37	0	210	724	181	695	0	732
BULK1-1_P2_A08_A8_064.2	gi|7285903|gb|AW598390.1|AW598390	91.7	482	40	0	3	484	482	1	0	638.8
BULK1-1_P2_G04_G4_020.2	gi|31468252|gb|CD410280.1|CD410280	90.17	539	53	0	7	545	676	138	0	648.7
BULK1-1_P3_A08_A8_064	gi|37996779|gb|CF808368.1|CF808368	92.01	563	44	1	59	621	1	562	0	751.8
BULK1-1_P4_C10_C10_076	gi|171555851|gb|FE706158.1|FE706158	91.41	652	56	0	12	663	99	750	0	850.9
BULK1-1_P4_G04_G4_020	gi|120534405|gb|EH262538.1|EH262538	90.92	672	59	2	21	691	94	764	0	833.1
BULK1-1_P5_G09_G9_067	gi|192307555|gb|FK002059.1|FK002059	91.16	554	49	0	7	560	151	704	0	710.2
BULK2-1_P1_E02_E2_008	gi|171583131|gb|FE704617.1|FE704617	90.52	612	55	2	54	663	906	296	0	739.9
BULK2-1_P4_B08_B8_062	gi|19934708|gb|BQ079738.1|BQ079738	93.24	444	30	0	1	444	83	526	0	642.8
BULK2-1_P5_A01_A1_015	gi|151409290|gb|EV279098.1|EV279098	89.04	584	64	0	19	602	605	22	0	650.7
BULK2-1_P5_A08_A8_064	gi|171530921|gb|FE685412.1|FE685412	96.83	568	16	2	38	605	277	842	0	932.2
BULK2-1_P5_F03_F3_021	gi|14205748|gb|BG839426.1|BG839426	90.58	520	49	0	1	520	735	216	0	642.8
BULK2-1_P5_G02_G2_004	gi|192323770|gb|FK015596.1|FK015596	90.24	594	58	0	1	594	78	671	0	718.1
BULK2-1_P5_G10_G10_068	gi|192299454|gb|FG992542.1|FG992542	93.14	481	33	0	17	497	778	298	0	692.3
UG-TDS_Contig11	gi|171646632|gb|FE686330.1|FE686330	87.99	641	77	0	129	769	19	659	0	660.6
UG-TDS_Contig123	gi|171643990|gb|FE690400.1|FE690400	90.14	771	76	0	7	777	146	916	0	928.2
UG-TDS_Contig143	gi|171490236|gb|FE680541.1|FE680541	85.81	888	126	0	221	1108	888	1	0	763.7
UG-TDS_Contig169	gi|151406835|gb|EV276650.1|EV276650	89.97	618	61	1	294	911	736	120	0	726
UG-TDS_Contig170	gi|151398955|gb|EV268826.1|EV268826	88.46	615	70	1	134	748	165	778	0	648.7
UG-TDS_Contig18	gi|151403501|gb|EV273311.1|EV273311	89.42	586	62	0	39	624	620	35	0	670.5
UG-TDS_Contig184	gi|120494127|gb|EH222294.1|EH222294	87.11	698	89	1	47	744	42	738	0	662.6
UG-TDS_Contig192	gi|26047719|gb|CA784426.1|CA784426	87.79	770	94	0	358	1127	6	775	0	781.5
UG-TDS_Contig2	gi|21677182|gb|BQ629533.1|BQ629533	89.22	575	52	1	20	594	30	594	0	658.6
UG-TDS_Contig204	gi|42722433|gb|CK768333.1|CK768333	87.24	768	97	1	89	856	48	814	0	737.9
UG-TDS_Contig21	gi|58016566|gb|CX703308.1|CX703308	88.98	581	64	0	140	720	190	770	0	644.8
UG-TDS_Contig224	gi|151411889|gb|EV281700.1|EV281700	90.11	698	67	1	1	696	701	4	0	831.1
UG-TDS_Contig229	gi|171653557|gb|FE694354.1|FE694354	89.52	868	86	3	67	934	18	880	0	979.8
UG-TDS_Contig237	gi|192322571|gb|FK014692.1|FK014692	87.16	693	88	1	7	698	74	766	0	660.6
UG-TDS_Contig243	gi|151406833|gb|EV276648.1|EV276648	89.9	693	70	0	8	700	33	725	0	819.2
UG-TDS_Contig245	gi|51337416|gb|CO981282.1|CO981282	88.8	661	72	2	203	863	99	757	0	708.2
UG-TDS_Contig288	gi|171546569|gb|FE681376.1|FE681376	99.62	521	1	1	19	538	214	734	0	961.9
UG-TDS_Contig303	gi|192314622|gb|FK006380.1|FK006380	88.3	641	69	4	55	695	651	17	0	648.7
UG-TDS_Contig312	gi|171665462|gb|FE685394.1|FE685394	88.2	822	96	1	409	1229	822	1	0	854.9
UG-TDS_Contig383	gi|192310143|gb|FK001897.1|FK001897	92.66	640	46	1	75	714	161	799	0	888.6
UG-TDS_Contig413	gi|37994293|gb|CF806039.1|CF806039	90.47	535	51	0	20	554	137	671	0	658.6
UG-TDS_Contig430	gi|117557777|gb|EG702162.1|EG702162	100	690	0	0	455	1144	39	728	0	1368.3
UG-TDS_Contig442	gi|192306513|gb|FG997211.1|FG997211	89.32	599	62	2	320	917	719	122	0	664.6
UG-TDS_Contig459	gi|16283637|gb|BI945657.1|BI945657	97.83	368	3	3	4	367	481	115	0	646.7
UG-TDS_Contig462	gi|38191349|gb|CF920555.1|CF920555	99.12	798	6	1	4	801	7	803	0	1519
UG-TDS_Contig464	gi|171607964|gb|FE684265.1|FE684265	90.16	640	52	6	105	737	773	138	0	732
UG-TDS_Contig466	gi|16283637|gb|BI945657.1|BI945657	98.11	371	3	2	484	850	115	485	0	668.5
UG-TDS_Contig477	gi|171488283|gb|FE681180.1|FE681180	98.93	652	3	2	497	1144	813	162	0	1225.6
UG-TDS_Contig500	gi|171626542|gb|FE682543.1|FE682543	86.72	806	107	0	471	1276	862	57	0	751.8
UG-TDS_Contig516	gi|171599615|gb|FE684553.1|FE684553	99.86	709	1	0	138	846	885	177	0	1400
UG-TDS_Contig552	gi|151410816|gb|EV280631.1|EV280631	90.24	533	52	0	133	665	65	597	0	644.8
UG-TDS_Contig558	gi|171513034|gb|FE678597.1|FE678597	90.93	717	60	3	27	743	740	29	0	886.6
UG-TDS_Contig560	gi|171651844|gb|FE681517.1|FE681517	91.57	700	59	0	103	802	16	715	0	920.3
UG-TDS_Contig568	gi|171524087|gb|FE692471.1|FE692471	88.05	686	82	0	139	824	16	701	0	710.2
UG-TDS_Contig571	gi|171575356|gb|FE689098.1|FE689098	89.4	566	60	0	3	568	566	1	0	648.7
UG-TDS_Contig572	gi|37994435|gb|CF806181.1|CF806181	92.59	594	44	0	8	601	77	670	0	829.1
UG-TDS_Contig573	gi|151406789|gb|EV276604.1|EV276604	88.92	677	72	1	1	677	1	674	0	743.9
UG-TDS_Contig588	gi|120532146|gb|EH260279.1|EH260279	92.16	574	44	1	28	601	590	18	0	741.9
UG-TDS_Contig613	gi|192324358|gb|FK015709.1|FK015709	94.3	456	26	0	271	726	562	107	0	698.3
UG-TDS_Contig638	gi|171510289|gb|FE685774.1|FE685774	88.44	649	71	2	285	930	14	661	0	680.4
UG-TDS_Contig69	gi|16283637|gb|BI945657.1|BI945657	97.37	380	6	2	1	376	494	115	0	668.5
UG-TDS_Contig75	gi|20812894|gb|BQ297372.1|BQ297372	93.17	498	34	0	47	544	539	42	0	718.1
UG-TDS_Contig85	gi|151409567|gb|EV279375.1|EV279375	87.33	655	83	0	74	728	96	750	0	640.8
UG-TDS_Contig95	gi|151393031|gb|EV262906.1|EV262906	87.92	662	79	1	60	721	87	747	0	670.5
UG-TDS_Contig97	gi|171662443|gb|FE692378.1|FE692378	88.33	780	90	1	22	801	106	884	0	817.2
BULK2-1_P1_H07_H7_049	gi|151395057|gb|EV264928.1|EV264928	91.26	492	43	0	87	578	69	560	1e-180	634.8
BULK2-1_P2_E06_E6_040	gi|151393201|gb|EV263076.1|EV263076	90.65	524	47	2	10	533	276	797	1e-180	634.8
UG-TDS_Contig582	gi|51337756|gb|CO981622.1|CO981622	90.5	516	49	0	10	525	651	136	1e-180	634.8
AB1-1_8046-034_B05	gi|58017779|gb|CX704521.1|CX704521	93.11	450	28	2	186	634	269	716	6e-180	632.9
AR2-1_8039-083_1_C11	gi|192297768|gb|FG989974.1|FG989974	90	560	48	5	125	679	765	209	7e-180	632.9
AB1-1_1029-008_H01	gi|58024116|gb|CX710857.1|CX710857	87.84	625	75	1	71	694	160	784	1e-178	628.9
UG-TDS_Contig236	gi|8827562|gb|BE211292.1|BE211292	88.62	580	66	0	3	582	594	15	3e-178	626.9
AB1-1_1029-015_G02	gi|12773567|gb|BG238494.1|BG238494	89.29	560	59	1	117	675	639	80	4e-178	626.9
AS2-1_P10_B08	gi|192319863|gb|FK012939.1|FK012939	90.97	554	50	0	28	581	658	105	4e-178	626.9
UG-TDS_Contig484	gi|31464340|gb|CD406368.1|CD406368	89.42	548	58	0	116	663	138	685	4e-178	626.9
AB1-1_8029-140_D04	gi|19271257|gb|BM887513.1|BM887513	88.99	563	62	0	8	570	1	563	2e-177	624.9
UG-TDS_Contig83	gi|24136788|gb|BU927298.1|BU927298	90.06	523	52	0	163	685	527	5	2e-177	624.9
AB1-1_8044-028_D04	gi|10710085|gb|BF009809.1|BF009809	89.92	526	53	0	111	636	7	532	6e-177	623
AS1-1_P10_E06	gi|192312514|gb|FK005000.1|FK005000	91.29	482	42	0	28	509	56	537	7e-177	623
AS1-1_P10_H01	gi|171555632|gb|FE688432.1|FE688432	87.48	663	83	0	19	681	691	29	7e-177	623
UG-TDS_Contig465	gi|151400167|gb|EV269981.1|EV269981	90.48	504	48	0	110	613	573	70	9e-176	619
AR2-1-P9-F4	gi|192322571|gb|FK014692.1|FK014692	86.14	700	97	0	48	747	2	701	1e-175	619
UG-TDS_Contig297	gi|120493441|gb|EH221608.1|EH221608	85.71	728	104	0	511	1238	772	45	2e-175	619
UG-TDS_Contig619	gi|192307398|gb|FK000754.1|FK000754	91.51	471	40	0	5	475	175	645	3e-175	617
UG-TDS_Contig131	gi|14205733|gb|BG839411.1|BG839411	85.97	713	97	1	98	810	106	815	5e-175	617
AR1-1_4725(H11)	gi|192298527|gb|FG988498.1|FG988498	89.92	526	52	1	46	570	55	580	1e-174	615
UG-TDS_Contig262	gi|58016680|gb|CX703422.1|CX703422	87.87	602	73	0	259	860	187	788	2e-174	615
UG-TDS_Contig335	gi|151400751|gb|EV270565.1|EV270565	89	591	63	2	164	754	757	169	2e-174	615
BULK1-1_P5_C02_C2_012	gi|58019748|gb|CX706490.1|CX706490	90.93	485	44	0	16	500	673	189	5e-174	613
UG-TDS_Contig266	gi|171578487|gb|FE688824.1|FE688824	87.28	629	80	0	79	707	175	803	6e-174	613
UG-TDS_Contig153	gi|151409821|gb|EV279629.1|EV279629	87.94	597	72	0	194	790	623	27	8e-174	613
AR2-1_AR2-1_P7_H04	gi|7478633|gb|AW666342.1|AW666342	91.02	479	43	0	9	487	493	15	2e-173	611.1
BULK1-1_P4_D05_D5_041	gi|22525461|gb|BU084272.1|BU084272	90.15	538	52	1	20	557	1	537	2e-173	611.1
UG-TDS_Contig45	gi|120529970|gb|EH258104.1|EH258104	90.4	500	48	0	39	538	671	172	2e-173	611.1
AR1-1_AR1-1_P7_B01	gi|27446327|gb|CA953450.1|CA953450	96.69	363	10	2	1	363	15	375	7e-173	609.1
AB1-1_8044-067_1_C09	gi|58015033|gb|CX701775.1|CX701775	88.73	559	63	0	25	583	740	182	9e-173	609.1
BULK1-1_P5_B07_B7_061	gi|20814833|gb|BQ299311.1|BQ299311	88.44	571	51	3	82	640	3	570	9e-173	609.1
UG-TDS_Contig113	gi|4313534|gb|AI460653.1|AI460653	89.11	542	59	0	257	798	560	19	4e-172	607.1
UG-TDS_Contig171	gi|51344695|gb|CO985428.1|CO985428	87.63	590	73	0	66	655	181	770	4e-172	607.1
AR1-1_AR1-1_P6_D12	gi|15813522|gb|BI785797.1|BI785797	89.75	517	53	0	8	524	520	4	1e-171	605.1
AR2-1_8038-066_B09	gi|17153415|gb|BM143348.1|BM143348	90.47	493	47	0	1	493	515	23	1e-171	605.1
BULK2-1_P4_B02_B2_014	gi|17519441|gb|BM188483.1|BM188483	90.22	501	49	0	2	502	16	516	1e-171	605.1
UG-TDS_Contig293	gi|192302600|gb|FG994866.1|FG994866	88.61	588	62	4	147	734	79	661	2e-171	605.1
AB1-1_8043-027_1_C04	gi|58014467|gb|CX701209.1|CX701209	90.1	515	49	2	163	676	170	683	2e-170	601.1
BULK1-1_P2_A07_A7_063.2	gi|26058128|gb|CA801042.1|CA801042	87.56	603	75	0	13	615	95	697	2e-170	601.1
UG-TDS_Contig216	gi|6454894|gb|AW185504.1|AW185504	89.8	510	52	0	385	894	530	21	3e-170	601.1
UG-TDS_Contig159	gi|120530323|gb|EH258456.1|EH258456	92.24	438	34	0	2	439	314	751	6e-170	599.2
AB1-1_8046-070_1_F09	gi|22523894|gb|BU082705.1|BU082705	88.69	557	56	2	22	572	565	10	9e-170	599.2
AR2-1_AR2-1_P6_D10	gi|16283637|gb|BI945657.1|BI945657	96.32	353	9	2	438	786	115	467	4e-169	597.2
UG-TDS_Contig165	gi|9564212|gb|BE473721.1|BE473721	87.67	592	73	0	562	1153	646	55	3e-168	595.2
AR2-1-P8-G3	gi|120492733|gb|EH220900.1|EH220900	91.14	463	41	0	21	483	1	463	4e-168	593.2
AB2-1-P6-B6	gi|16282076|gb|BI944824.1|BI944824	90.61	479	45	0	102	580	29	507	5e-168	593.2
AS2-1_P6_D10	gi|16283637|gb|BI945657.1|BI945657	97.08	342	6	2	513	850	115	456	7e-168	593.2
UG-TDS_Contig188	gi|192321789|gb|FK013195.1|FK013195	88.43	605	68	2	202	806	699	97	7e-168	593.2
AR2-1_8048-022_F03	gi|151405360|gb|EV275174.1|EV275174	88.75	542	61	0	5	546	124	665	2e-167	591.2
AR2-1_AR2-1_P7_D05	gi|171540092|gb|FE690116.1|FE690116	85.97	677	89	1	10	680	690	14	2e-167	591.2
AB1-1_8029-120_H01	gi|18735665|gb|BM528901.1|BM528901	88.13	573	67	1	71	642	573	1	9e-167	589.3
AB2-1-P3-B3	gi|15664583|gb|BI701954.1|BI701954	92.05	453	33	3	31	483	28	477	9e-167	589.3
UG-TDS_Contig99	gi|58017541|gb|CX704283.1|CX704283	89.69	524	50	3	19	539	863	341	9e-167	589.3
UG-TDS_Contig561	gi|7685334|gb|AW755982.1|AW755982	87.44	597	75	0	9	605	613	17	1e-166	589.3
AB1-1_8029-192_F05	gi|192310462|gb|FG999177.1|FG999177	89.45	512	54	0	74	585	96	607	3e-166	587.3
AB1-1_8045-064_1_H08	gi|192315505|gb|FK009685.1|FK009685	88.57	560	62	2	66	623	110	669	3e-166	587.3
AB1-1_8029-179_C09	gi|151412868|gb|EV282680.1|EV282680	92.11	431	34	0	129	559	577	147	1e-165	585.3
UG-TDS_Contig128	gi|163923334|gb|EH039674.1|EH039674	85.78	703	98	2	144	845	105	806	2e-165	585.3
UG-TDS_Contig329	gi|171548642|gb|FE678290.1|FE678290	87.48	591	74	0	188	778	240	830	2e-165	585.3
UG-TDS_Contig529	gi|6914774|gb|AW396304.1|AW396304	89.76	498	51	0	1	498	506	9	5e-165	583.3
AB1-1_8046-069_1_E09	gi|22522273|gb|BU081084.1|BU081084	88.69	557	60	3	108	661	574	18	2e-164	581.3
AR2-1_P10_C12	gi|171653340|gb|FE675624.1|FE675624	97.58	330	4	2	461	786	356	27	2e-164	581.3
AS1-1_3570(D9)	gi|51336189|gb|CO980055.1|CO980055	87.03	617	79	1	33	649	685	70	2e-164	581.3
BULK1-1_P3_C03_C3_027	gi|9986389|gb|BE660497.1|BE660497	96.03	353	13	1	177	529	390	39	2e-164	581.3
BULK2-1_P2_D02_D2_010	gi|151393059|gb|EV262934.1|EV262934	87.33	592	75	0	1	592	7	598	7e-164	579.3
AB1-1_8044-037_E05	gi|192295561|gb|FG988135.1|FG988135	87.39	587	74	0	23	609	114	700	3e-163	577.4
UG-TDS_Contig625	gi|9205193|gb|BE331417.1|BE331417	92.04	427	34	0	40	466	543	117	3e-163	577.4
UG-TDS_Contig348	gi|171554660|gb|FE679969.1|FE679969	85.86	679	80	4	77	741	794	118	4e-163	577.4
AB2-1-P6-D11	gi|23062483|gb|BU578511.1|BU578511	90.43	470	45	0	24	493	502	33	9e-163	575.4
UG-TDS_Contig352	gi|16283637|gb|BI945657.1|BI945657	97.84	324	3	2	536	855	115	438	2e-162	575.4
BULK2-1_P1_C04_C4_028	gi|16281789|gb|BI944670.1|BI944670	89.88	484	49	0	1	484	1	484	4e-162	573.4
BULK2-1_P3_F03_F3_021.2	gi|9983147|gb|BE657255.1|BE657255	89.58	518	54	0	1	518	554	37	4e-162	573.4
AB1-1_8044-079_1_G10	gi|19053008|gb|BM731675.1|BM731675	90.41	469	45	0	163	631	544	76	5e-162	573.4
AS2-1_P7_H12	gi|171630171|gb|FE704432.1|FE704432	89.19	509	55	0	79	587	645	137	5e-162	573.4
BULK1-1_P5_E01_E1_007	gi|192297700|gb|FG989590.1|FG989590	89.39	509	53	1	137	644	654	146	5e-162	573.4
AB2-1-P6-F3	gi|192296528|gb|FG991634.1|FG991634	91.37	452	37	2	260	709	681	230	2e-161	571.4
AR1-1_AR1-1_P7_D11	gi|6846978|gb|AW349268.1|AW349268	90.85	448	41	0	156	603	232	679	2e-161	571.4
UG-TDS_Contig600	gi|192306313|gb|FG996885.1|FG996885	88.91	532	48	4	1	532	596	76	6e-161	569.4
AB1-1_8045-036_1_D05	gi|58019568|gb|CX706310.1|CX706310	89.56	517	48	4	1	514	31	544	7e-161	569.4
BULK2-1_P3_G07_G7_051.2	gi|171598145|gb|FE683627.1|FE683627	89.38	499	53	0	10	508	499	1	7e-161	569.4
AR1-1_4743(B2)_2008-03-05	gi|37994953|gb|CF806542.1|CF806542	91.03	446	40	0	42	487	454	9	3e-160	567.4
BULK2-1_P4_G05_G5_035	gi|7588668|gb|AW704459.1|AW704459	88.49	530	61	0	16	545	1	530	3e-160	567.4
BULK2-1_P5_B06_B6_046	gi|58014531|gb|CX701273.1|CX701273	87.16	584	75	0	18	601	886	303	4e-159	563.5
BULK2-1_P5_D01_D1_009	gi|171659353|gb|FE692339.1|FE692339	89.33	506	50	2	10	514	140	642	4e-159	563.5
UG-TDS_Contig635	gi|33387686|gb|CA850893.1|CA850893	91.59	428	36	0	515	942	687	260	7e-159	563.5
BULK1-1_P1D5	gi|120533757|gb|EH261890.1|EH261890	93.13	422	26	1	113	531	1	422	1e-158	561.5
AR1-1_4681()D6	gi|26058156|gb|CA801070.1|CA801070	87.22	579	74	0	90	668	733	155	2e-158	561.5
UG-TDS_Contig410	gi|51337806|gb|CO981672.1|CO981672	90.39	458	44	0	20	477	585	128	6e-158	559.5
UG-TDS_Contig79	gi|24136345|gb|BU926855.1|BU926855	93.85	374	23	0	216	589	595	222	7e-158	559.5
AS1-1_P6_G03	gi|16283637|gb|BI945657.1|BI945657	94.84	349	14	2	444	788	115	463	9e-158	559.5
AS2-1_P10_G06	gi|16283637|gb|BI945657.1|BI945657	96.93	326	6	2	447	768	115	440	9e-158	559.5
UG-TDS_Contig222	gi|151408935|gb|EV278743.1|EV278743	84.5	774	117	3	95	868	96	866	1e-157	559.5
AR1-1_AR1-1_P7_B10	gi|21677261|gb|BQ629612.1|BQ629612	92.5	400	30	0	67	466	66	465	1e-156	555.6
UG-TDS_Contig330	gi|38193730|gb|CF922936.1|CF922936	85.85	650	89	1	23	672	1	647	1e-156	555.6
UG-TDS_Contig536	gi|151404453|gb|EV274267.1|EV274267	87.68	552	68	0	112	663	153	704	1e-156	555.6
BULK1-1_P1B7	gi|120530683|gb|EH258816.1|EH258816	91.81	415	34	0	19	433	40	454	3e-156	553.6
UG-TDS_Contig5	gi|51343669|gb|CO984402.1|CO984402	87.3	575	72	1	154	728	149	722	5e-156	553.6
AR2-1_AR2-1_P6_F07	gi|41145452|gb|CK605663.1|CK605663	98.64	294	4	0	27	320	138	431	9e-156	551.6
BULK1-1_P4_D07_D7_057	gi|151396887|gb|EV266760.1|EV266760	87.68	552	65	1	66	614	725	174	2e-155	551.6
BULK1-1_P1G3	gi|171631944|gb|FE701551.1|FE701551	88.71	505	57	0	16	520	116	620	7e-155	549.6
AB1-1_8045-067_C09	gi|151398017|gb|EV267895.1|EV267895	87.78	540	66	0	80	619	713	174	3e-154	547.6
AR1-1_4676()G5	gi|58021625|gb|CX708366.1|CX708366	90.64	438	41	0	47	484	931	494	8e-154	545.6
BULK2-1_P1_F08_F8_054	gi|171521960|gb|FE694532.1|FE694532	88.14	548	65	0	1	548	143	690	9e-154	545.6
UG-TDS_Contig218	gi|26057172|gb|CA800086.1|CA800086	87.22	579	72	2	207	785	776	200	1e-153	545.6
UG-TDS_Contig269	gi|192297553|gb|FG989904.1|FG989904	91.57	415	35	0	56	470	216	630	1e-153	545.6
UG-TDS_Contig467	gi|151401015|gb|EV270829.1|EV270829	91.7	446	37	0	50	495	539	94	3e-153	543.7
AB1-1_8044-066_1_B09	gi|171641747|gb|FE682243.1|FE682243	91.95	410	32	1	245	654	744	336	4e-153	543.7
BULK2-1_P3_B12_B12_094.2	gi|192293913|gb|FG986122.1|FG986122	90.1	495	48	1	83	577	716	223	4e-153	543.7
AB1-1_8045-028_1_D04	gi|192296865|gb|FG991906.1|FG991906	87.35	577	69	3	25	601	189	761	5e-153	543.7
AR2-1_8047-093_1_E12	gi|151398029|gb|EV267907.1|EV267907	89.33	478	51	0	158	635	708	231	5e-153	543.7
AR1-1_AR1-1_P6_D04	gi|171522440|gb|FE686415.1|FE686415	86.24	603	77	1	18	620	196	792	2e-152	541.7
BULK1-1_P1F4	gi|192324882|gb|FK016083.1|FK016083	88.59	517	57	2	10	525	687	172	2e-152	541.7
BULK2-1_P3_F06_F6_038.2	gi|16996440|gb|BM085812.1|BM085812	90.48	441	42	0	98	538	475	35	2e-152	541.7
BULK1-1_P1B2	gi|171480709|gb|FE698208.1|FE698208	90.04	452	45	0	51	502	28	479	5e-152	539.7
AB2-1-P5-A12	gi|42722483|gb|CK768382.1|CK768382	89.91	456	46	0	26	481	517	62	6e-152	539.7
AR2-1_8038-021_E03	gi|192300630|gb|FG989632.1|FG989632	92.16	408	30	2	267	672	628	221	7e-152	539.7
UG-TDS_Contig421	gi|15203224|gb|BI425992.1|BI425992	87.88	528	64	0	220	747	528	1	8e-152	539.7
UG-TDS_Contig579	gi|171546824|gb|FE710220.1|FE710220	90.64	438	38	1	410	847	1	435	9e-152	539.7
AB1-1_8043-061_E08	gi|38193636|gb|CF922842.1|CF922842	90.97	443	37	3	229	668	567	125	3e-151	537.7
AB2-1-P6-G2	gi|171607240|gb|FE684259.1|FE684259	93.02	387	25	2	234	619	669	284	3e-151	537.7
AR1-1_4906(E10)	gi|22927855|gb|BU544994.1|BU544994	91	422	38	0	1	422	561	140	7e-151	535.7
AR2-1_8048-045_E06	gi|192294780|gb|FG986629.1|FG986629	89.62	472	47	2	33	504	833	364	1e-149	531.8
AR2-1_AR2-1_P10-G1	gi|171536274|gb|FE702486.1|FE702486	85.14	666	96	1	67	732	1	663	2e-149	531.8
UG-TDS_Contig247	gi|31311176|gb|CD396379.1|CD396379	92.8	375	27	0	126	500	181	555	5e-149	529.8
AR2-1_AR2-1_P6_A06	gi|15203462|gb|BI426230.1|BI426230	86.86	563	74	0	137	699	16	578	7e-149	529.8
BULK2-1_P4_C07_C7_059	gi|151395952|gb|EV265829.1|EV265829	91.54	402	34	0	21	422	593	192	2e-148	527.8
AR2-1-P8-D10	gi|192298719|gb|FG990985.1|FG990985	86.79	598	75	4	22	619	12	605	3e-148	527.8
UG-TDS_Contig537	gi|151398211|gb|EV268089.1|EV268089	87.52	529	66	0	29	557	37	565	9e-148	525.8
BULK1-1_P3_D04_D4_026	gi|151405525|gb|EV275339.1|EV275339	87.38	539	65	1	68	606	141	676	1e-147	525.8
UG-TDS_Contig531	gi|163921205|gb|EH039507.1|EH039507	90.53	433	40	1	234	666	252	683	1e-147	525.8
AS1-1_P10_H11	gi|16284788|gb|BI946271.1|BI946271	87.7	496	61	0	42	537	498	3	3e-147	523.8
AR2-1_P10_H10	gi|16283637|gb|BI945657.1|BI945657	97.65	298	3	2	493	786	115	412	5e-147	523.8
UG-TDS_Contig340	gi|19270890|gb|BM887146.1|BM887146	87.59	548	65	3	422	969	545	1	7e-147	523.8
AS1-1_P6_A12	gi|120534674|gb|EH262807.1|EH262807	87.48	527	66	0	2	528	539	13	1e-146	521.9
UG-TDS_Contig125	gi|192301139|gb|FG990149.1|FG990149	87.77	515	63	0	165	679	537	23	2e-146	521.9
BULK1-1_P5_A08_A8_064	gi|171611410|gb|FE693562.1|FE693562	88.26	494	58	0	27	520	341	834	5e-146	519.9
AR2-1-P9-B12	gi|192316966|gb|FK006137.1|FK006137	85.92	639	82	5	22	660	7	637	7e-146	519.9
UG-TDS_Contig404	gi|151395475|gb|EV265352.1|EV265352	90.09	434	43	0	197	630	470	37	7e-146	519.9
AB2-1-P1-D4	gi|19053203|gb|BM731870.1|BM731870	91.37	417	33	3	5	420	499	85	2e-145	517.9
AR2-1_AR2-1_P7_A08	gi|18848898|gb|BM568008.1|BM568008	87.52	521	65	0	10	530	543	23	2e-145	517.9
AS1-1_P7_D04	gi|171520107|gb|FE677869.1|FE677869	87.68	495	61	0	14	508	668	174	2e-145	517.9
AB1-1_8029-048_H02	gi|19268944|gb|BM885200.1|BM885200	91.11	405	36	0	5	409	8	412	3e-145	517.9
AR1-1_4661(H3)	gi|192306179|gb|FG996821.1|FG996821	90.53	433	39	2	40	471	548	117	3e-145	517.9
AS1-1_P3_F12	gi|58014885|gb|CX701627.1|CX701627	86.38	580	77	1	22	601	272	849	3e-145	517.9
BULK1-1_P4_F09_F9_069	gi|16278529|gb|BI942952.1|BI942952	86.89	549	72	0	94	642	14	562	3e-145	517.9
AR2-1-P9-D12	gi|16348830|gb|BI974425.1|BI974425	88.89	468	52	0	65	532	16	483	9e-145	515.9
AR2-1_AR2-1_P10-E7	gi|19052483|gb|BM731150.1|BM731150	87.29	527	67	0	2	528	538	12	9e-145	515.9
AB2-1-P2-C1	gi|151402081|gb|EV271894.1|EV271894	86.78	681	71	16	10	687	671	7	1e-144	515.9
BULK1-1_P5_D03_D3_025	gi|58018755|gb|CX705497.1|CX705497	88.31	496	57	1	44	539	751	257	1e-144	515.9
AR2-1_8039-054_F07	gi|37997062|gb|CF808651.1|CF808651	87.25	541	60	3	19	559	546	15	4e-144	513.9
AS2-1_P9_G09	gi|9986547|gb|BE660655.1|BE660655	89.56	450	46	1	265	713	478	29	4e-144	513.9
BULK1-1_P4_D08_D8_058	gi|7146757|gb|AW508679.1|AW508679	89.77	440	42	1	194	633	24	460	1e-143	511.9
AB1-1_8044-029_E04	gi|192322479|gb|FK014960.1|FK014960	86.65	562	74	1	78	639	40	600	2e-143	511.9
AR1-1_4806(A10)_2008-03-01	gi|7028907|gb|AW458690.1|AW458690	91.69	385	32	0	37	421	53	437	5e-143	510
BULK2-1_P5_D09_D9_073	gi|192329072|gb|FK021425.1|FK021425	86.08	589	81	1	4	591	58	646	6e-143	510
AR2-1_AR2-1_P10-B8	gi|171627552|gb|FE697808.1|FE697808	84.78	657	100	0	34	690	122	778	7e-143	510
UG-TDS_Contig7	gi|26047694|gb|CA784407.1|CA784407	91.35	393	34	0	191	583	429	37	7e-143	510
AS2-1_F2(3862)	gi|58023226|gb|CX709967.1|CX709967	87.48	519	62	1	29	547	890	375	8e-143	510
AB2-1-P2-B11	gi|33388037|gb|CA851244.1|CA851244	95.14	329	13	3	2	327	554	226	8e-142	506
AR2-1-P9-E9	gi|192300282|gb|FG988789.1|FG988789	88.89	459	51	0	39	497	688	230	1e-141	506
UG-TDS_Contig376	gi|14990120|gb|BI315793.1|BI315793	90.05	422	42	0	43	464	491	70	3e-141	504
UG-TDS_Contig80	gi|42723183|gb|CK769082.1|CK769082	89.37	442	47	0	19	460	262	703	5e-141	504
UG-TDS_Contig264	gi|38193406|gb|CF922612.1|CF922612	85.48	606	88	0	125	730	33	638	6e-141	504
AS2-1_G2(3863)	gi|117557777|gb|EG702162.1|EG702162	91.55	438	31	6	506	941	39	472	2e-140	502
AR2-1_P10_E06	gi|7478498|gb|AW666290.1|AW666290	88.91	451	50	0	17	467	67	517	6e-140	500
UG-TDS_Contig535	gi|16348157|gb|BI973752.1|BI973752	92.1	367	29	0	25	391	73	439	1e-139	498.1
BULK1-1_P3_A12_A12_096	gi|5126501|gb|AI748237.1|AI748237	88.87	467	50	2	117	581	6	472	2e-139	498.1
BULK1-1_P4_B09_B9_077	gi|31474770|gb|CD416798.1|CD416798	88.24	493	53	3	78	565	50	542	2e-139	498.1
AR2-1_8038-012_D02	gi|151401044|gb|EV270858.1|EV270858	91.71	374	31	0	12	385	115	488	5e-139	496.1
UG-TDS_Contig133	gi|17021946|gb|BM092980.1|BM092980	88.13	497	55	3	1	497	504	12	7e-139	496.1
BULK2-1_P3_F07_F7_053.2	gi|22930873|gb|BU548012.1|BU548012	92.86	350	25	0	203	552	151	500	8e-139	496.1
UG-TDS_Contig187	gi|58021386|gb|CX708127.1|CX708127	86.79	530	70	0	387	916	873	344	2e-138	496.1
BULK2-1_P2_H03_H3_017	gi|58016533|gb|CX703275.1|CX703275	88.96	444	49	0	94	537	835	392	3e-138	494.1
BULK1-1_P5_D08_D8_058	gi|23055062|gb|BU577652.1|BU577652	89.38	433	46	0	57	489	30	462	4e-138	494.1
UG-TDS_Contig228	gi|192327160|gb|FK015552.1|FK015552	90.62	405	37	1	135	538	133	537	4e-138	494.1
AR2-1-P9-G4	gi|171612325|gb|FE693579.1|FE693579	89.09	440	48	0	59	498	1	440	1e-137	492.1
BULK1-1_P3_B02_B2_014	gi|51336852|gb|CO980718.1|CO980718	89.91	436	38	1	144	579	353	782	1e-137	492.1
AB1-1_8045-012_1_D02	gi|192306703|gb|FG998857.1|FG998857	88.41	492	53	4	190	677	559	68	2e-137	492.1
AR1-1_4724(G11)	gi|7686643|gb|AW757300.1|AW757300	90.05	412	41	0	318	729	6	417	2e-137	492.1
UG-TDS_Contig166	gi|171620531|gb|FE699474.1|FE699474	88.21	475	55	1	229	703	543	70	2e-137	492.1
UG-TDS_Contig198	gi|27424822|gb|CA936342.1|CA936342	86.07	560	78	0	286	845	590	31	2e-137	492.1
BULK1-1_P3_D01_D1_009	gi|51334822|gb|CO978688.1|CO978688	90.1	404	40	0	158	561	745	342	5e-137	490.1
UG-TDS_Contig590	gi|23725677|gb|BU760801.1|BU760801	87.67	511	60	3	4	514	583	76	5e-137	490.1
AB1-1_8046-055_G07	gi|21888832|gb|BQ742045.1|BQ742045	89.07	439	48	0	133	571	6	444	6e-137	490.1
UG-TDS_Contig248	gi|58020754|gb|CX707496.1|CX707496	85.59	583	84	0	251	833	246	828	7e-137	490.1
AB1-1_8044-076_1_D10	gi|151395024|gb|EV264895.1|EV264895	89.09	440	45	1	3	442	44	480	2e-136	488.2
BULK1-1_P5_C06_C6_044	gi|171546823|gb|FE710219.1|FE710219	86.83	524	66	1	3	526	49	569	2e-136	488.2
AS2-1_P9_B03	gi|56201071|gb|CV998031.1|CV998031	95.9	293	10	2	555	845	313	21	3e-136	488.2
AR1-1_4825(D12)	gi|171523744|gb|FE711518.1|FE711518	86.94	513	67	0	73	585	229	741	8e-136	486.2
UG-TDS_Contig363	gi|56201071|gb|CV998031.1|CV998031	97.73	264	6	0	586	849	313	50	1e-135	486.2
AR2-1-P8-A4	gi|151409421|gb|EV279229.1|EV279229	94.13	341	20	0	22	362	519	179	2e-135	484.2
AS1-1_P4_E04	gi|17519568|gb|BM188610.1|BM188610	88.03	468	56	0	1	468	473	6	3e-135	484.2
UG-TDS_Contig22	gi|51341768|gb|CO983085.1|CO983085	85.62	584	83	1	154	736	81	664	4e-135	484.2
AS2-1_P7_B03	gi|24205957|gb|BU965210.1|BU965210	92.31	351	27	0	18	368	405	55	8e-135	482.2
AB1-1_8029-040_H01	gi|171640428|gb|FE693021.1|FE693021	85.64	571	82	0	5	575	682	112	1e-134	482.2
AB1-1_8044-007_G01	gi|19271091|gb|BM887347.1|BM887347	91.37	371	32	0	47	417	7	377	1e-134	482.2
UG-TDS_Contig17	gi|24135767|gb|BU926277.1|BU926277	88.71	443	50	0	41	483	67	509	1e-134	482.2
UG-TDS_Contig596	gi|151412958|gb|EV282770.1|EV282770	87.58	483	60	0	56	538	65	547	1e-134	482.2
BULK2-1_P2_H09_H9_065	gi|171617978|gb|FE709935.1|FE709935	88.21	458	54	0	1	458	146	603	4e-134	480.2
BULK2-1_P3_C05_C5_043.2	gi|58018645|gb|CX705387.1|CX705387	87.55	482	60	0	121	602	142	623	5e-134	480.2
AR2-1_8038-047_G06	gi|27423449|gb|CA934969.1|CA934969	89.73	409	42	0	268	676	586	178	2e-133	478.2
AS1-1_P9_H09	gi|192308090|gb|FK000418.1|FK000418	84.55	673	85	7	28	691	809	147	2e-133	478.2
UG-TDS_Contig211	gi|7796292|gb|AW781689.1|AW781689	89.34	441	44	3	234	673	439	1	2e-133	478.2
UG-TDS_Contig338	gi|171608848|gb|FE698187.1|FE698187	91.6	369	30	1	365	733	566	199	2e-133	478.2
AS1-1_P14_D04	gi|13481886|gb|BG511229.1|BG511229	90.46	388	37	0	19	406	443	56	6e-133	476.3
AR1-1_4893(H8)	gi|192332044|gb|FK024546.1|FK024546	88.76	436	49	0	43	478	272	707	8e-133	476.3
BULK2-1_P5_C07_C7_059	gi|18039861|gb|BM308155.1|BM308155	85.71	560	80	0	41	600	11	570	8e-133	476.3
BULK1-1_P3_E06_E6_040	gi|17023065|gb|BM094099.1|BM094099	86.64	524	69	1	59	581	1	524	9e-133	476.3
BULK1-1_P1F7	gi|19348114|gb|BM892646.1|BM892646	88.99	427	47	0	23	449	106	532	2e-132	474.3
UG-TDS_Contig286	gi|7285596|gb|AW598083.1|AW598083	89.13	423	46	0	210	632	117	539	3e-132	474.3
AR2-1_AR2-1_P10-F2	gi|171580337|gb|FE704237.1|FE704237	88.11	454	54	0	19	472	570	117	1e-131	472.3
AS2-1_P4_G11	gi|192294803|gb|FG987492.1|FG987492	83.62	690	113	0	95	784	750	61	2e-131	472.3
AR1-1-P8-E11	gi|10237561|gb|BE806449.1|BE806449	86.64	509	68	0	175	683	1	509	6e-131	470.3
AR1-1_4665(D4)	gi|9903129|gb|BE612097.1|BE612097	90.08	393	39	0	350	742	105	497	6e-131	470.3
AR2-1_AR2-1_P6_F10	gi|18041056|gb|BM309350.1|BM309350	89.9	396	40	0	267	662	449	54	2e-130	468.3
AB1-1_8044-047_G06	gi|37995156|gb|CF806745.1|CF806745	87.91	455	55	0	11	465	142	596	6e-130	466.3
BULK1-1_P4_A08_A8_064	gi|19348018|gb|BM892550.1|BM892550	89.87	395	40	0	243	637	166	560	8e-130	466.3
AR2-1-P8-A1	gi|8403502|gb|BE059136.1|BE059136	87.91	455	55	0	190	644	7	461	1e-129	466.3
AR1-1-P8-C12	gi|57575435|gb|CX548410.1|CX548410	90.98	366	33	0	40	405	639	274	3e-129	464.4
AR1-1-P9-F10	gi|192294357|gb|FG987286.1|FG987286	87.83	460	53	1	39	495	201	660	3e-129	464.4
AB2-1-P6-G11	gi|57574290|gb|CX547265.1|CX547265	88.22	450	52	1	200	648	288	737	3e-129	464.4
AR2-1_AR2-1_P10-F5	gi|51336117|gb|CO979983.1|CO979983	87.69	455	56	0	278	732	167	621	4e-129	464.4
UG-TDS_Contig589	gi|171493548|gb|FE699277.1|FE699277	84.96	585	88	0	136	720	1	585	5e-129	464.4
BULK2-1_P2_G08_G8_052	gi|51336144|gb|CO980010.1|CO980010	91.88	345	28	0	1	345	515	171	1e-128	462.4
UG-TDS_Contig87	gi|171656614|gb|FE688924.1|FE688924	84.35	620	97	0	35	654	179	798	2e-128	462.4
AS1-1_P13_E03	gi|6914277|gb|AW395807.1|AW395807	87.66	462	54	1	89	547	471	10	4e-128	460.4
AS1-1_P9_C12	gi|171613226|gb|FE692588.1|FE692588	89.65	396	41	0	46	441	455	60	4e-128	460.4
AR2-1_8038-044_D06	gi|192308164|gb|FK000492.1|FK000492	91.84	343	28	0	18	360	618	276	1e-127	458.4
AS2-1_P7_F09	gi|31467893|gb|CD409921.1|CD409921	88.52	427	49	0	31	457	622	196	1e-127	458.4
AR2-1_AR2-1_P10-B6	gi|58020483|gb|CX707225.1|CX707225	88.74	453	48	1	171	623	189	638	2e-127	458.4
BULK1-1_P4_B10_B10_078	gi|192305977|gb|FG996493.1|FG996493	86.3	511	70	0	3	513	150	660	2e-127	458.4
UG-TDS_Contig205	gi|6848533|gb|AW350823.1|AW350823	88.4	431	50	0	173	603	126	556	2e-127	458.4
BULK1-1_P5_D12_D12_090	gi|15287259|gb|BI471150.1|BI471150	86.27	517	70	1	49	565	39	554	3e-126	454.5
UG-TDS_Contig257	gi|171598185|gb|FE686938.1|FE686938	89.82	393	39	1	12	403	82	474	4e-126	454.5
AB2-1-P5-D12	gi|57575906|gb|CX548877.1|CX548877	87.08	480	61	1	8	486	369	848	9e-126	452.5
BULK1-1_P4_G03_G3_019	gi|120532459|gb|EH260592.1|EH260592	91.38	348	30	0	20	367	236	583	9e-126	452.5
AR2-1-P8-B12	gi|15203951|gb|BI426728.1|BI426728	88.07	436	52	0	11	446	134	569	1e-125	452.5
AB1-1_8044-021_E03	gi|151405035|gb|EV274849.1|EV274849	89.16	406	41	1	40	442	93	498	1e-125	452.5
AR2-1_8039-036_D05	gi|151393589|gb|EV263464.1|EV263464	91.38	348	30	0	1	348	352	699	1e-125	452.5
AS1-1_P6_D05	gi|6915150|gb|AW396611.1|AW396611	88.15	422	50	0	271	692	550	129	1e-125	452.5
BULK2-1_P1_A08_A8_064	gi|58014979|gb|CX701721.1|CX701721	87.95	473	57	0	1	473	700	228	1e-125	452.5
UG-TDS_Contig57	gi|37994686|gb|CF806325.1|CF806325	90.66	364	34	0	43	406	327	690	2e-125	452.5
AR2-1-P8-B4	gi|58014515|gb|CX701257.1|CX701257	91.35	347	30	0	43	389	475	821	3e-125	450.5
BULK2-1_P4_D04_D4_026	gi|31312468|gb|CD397671.1|CD397671	88.94	407	45	0	13	419	518	112	4e-125	450.5
AS2-1_P3_F12	gi|8284211|gb|BE021770.1|BE021770	91.33	346	30	0	1	346	373	28	1e-124	448.5
AB1-1_8029-093_E08	gi|58014329|gb|CX701071.1|CX701071	88.92	406	45	0	107	512	171	576	2e-124	448.5
AS1-1_1-1_84	gi|120532155|gb|EH260288.1|EH260288	87.45	462	57	1	28	489	247	707	2e-124	448.5
AS1-1_P5_D05	gi|8670035|gb|BE191142.1|BE191142	86.08	467	65	0	105	571	91	557	2e-124	448.5
BULK2-1_P3_E12_E12_088.2	gi|20448315|gb|BQ252439.1|BQ252439	86.75	483	61	1	62	541	71	553	7e-124	446.5
BULK2-1_P5_E03_E3_023	gi|51336661|gb|CO980527.1|CO980527	84.34	613	75	5	1	610	717	123	7e-124	446.5
AR2-1_AR2-1_P7_E06	gi|171535268|gb|FE707609.1|FE707609	89.81	373	38	0	313	685	536	164	8e-124	446.5
AB1-1_8044-004_D01	gi|22932970|gb|BU550109.1|BU550109	85.42	528	77	0	8	535	99	626	2e-123	444.5
AB1-1_8029-143_G04	gi|11412699|gb|BF424710.1|BF424710	84.75	564	77	1	68	631	555	1	3e-123	444.5
AR2-1_8048-007_G01	gi|57575006|gb|CX547981.1|CX547981	85.11	564	78	2	4	564	732	172	3e-123	444.5
AR2-1_8048-037_E05	gi|21677237|gb|BQ629588.1|BQ629588	88.73	408	46	0	8	415	96	503	3e-123	444.5
AR2-1_AR2-1_P7_F01	gi|171514956|gb|FE678188.1|FE678188	85.25	556	76	2	18	570	108	660	3e-123	444.5
AS2-1_P6_E03	gi|58018458|gb|CX705200.1|CX705200	85.92	497	70	0	237	733	394	890	3e-123	444.5
AS2-1_P3_A02	gi|58014170|gb|CX700912.1|CX700912	89.87	375	38	0	13	387	796	422	7e-123	442.6
BULK2-1_P5_F10_F10_070	gi|18732794|gb|BM527252.1|BM527252	90.19	367	36	0	2	368	59	425	8e-123	442.6
AR2-1-P9-A3	gi|9899539|gb|BE608507.1|BE608507	85.34	539	79	0	22	560	47	585	1e-122	442.6
AR1-1_4704(C9)	gi|9819285|gb|BE554798.1|BE554798	87.82	435	53	0	19	453	14	448	1e-122	442.6
UG-TDS_Contig235	gi|37995714|gb|CF807303.1|CF807303	88.7	407	46	0	10	416	418	12	1e-122	442.6
UG-TDS_Contig381	gi|16344432|gb|BI970027.1|BI970027	87.32	473	55	3	7	479	180	647	2e-122	442.6
AR1-1_AR1-1_P7_B04	gi|7684962|gb|AW755610.1|AW755610	93.71	302	18	1	191	492	340	40	3e-122	440.6
UG-TDS_Contig539	gi|120530256|gb|EH258390.1|EH258390	93.14	306	21	0	163	468	8	313	3e-122	440.6
AS2-1_P5_B09	gi|17022367|gb|BM093401.1|BM093401	90.43	397	29	4	188	583	403	15	4e-122	440.6
AB2-1-P1-F11	gi|120491692|gb|EH219859.1|EH219859	85.16	566	82	2	16	580	656	92	5e-122	440.6
AB2-1-P6-D9	gi|151412450|gb|EV282262.1|EV282262	85.5	607	76	9	100	705	88	683	5e-122	440.6
AR1-1_AR1-1_P6_F05	gi|21887893|gb|BQ741106.1|BQ741106	88.54	410	47	0	285	694	481	72	5e-122	440.6
UG-TDS_Contig31	gi|22541736|gb|BU091579.1|BU091579	90.08	373	35	1	248	620	410	40	5e-122	440.6
AB2-1-P6-A2	gi|14009183|gb|BG725796.1|BG725796	91.18	340	30	0	98	437	361	22	1e-121	438.6
AR2-1_AR2-1_P7_H06	gi|11274213|gb|BF324581.1|BF324581	91.01	378	34	0	2	379	395	18	1e-121	438.6
AS2-1_P10_C03	gi|31467953|gb|CD409981.1|CD409981	85.62	459	66	0	152	610	157	615	3e-120	434.6
UG-TDS_Contig480	gi|171650303|gb|FE700618.1|FE700618	88.31	419	47	2	246	663	602	185	3e-120	434.6
UG-TDS_Contig115	gi|162286178|gb|FC456626.1|FC456626	85.54	567	77	5	258	823	778	216	4e-120	434.6
BULK2-1_P3_G09_G9_067.2	gi|20812519|gb|BQ296997.1|BQ296997	86	500	67	1	1	497	502	3	1e-119	432.6
UG-TDS_Contig268	gi|18040132|gb|BM308434.1|BM308434	87.56	450	54	2	19	468	109	556	1e-119	432.6
UG-TDS_Contig584	gi|171653405|gb|FE683333.1|FE683333	90.57	350	33	0	126	475	498	149	1e-119	432.6
BULK1-1_P1A10	gi|26058787|gb|CA801701.1|CA801701	92.79	305	22	0	8	312	210	514	2e-119	430.7
UG-TDS_Contig15	gi|21995195|gb|BQ786723.1|BQ786723	88.86	395	41	1	44	435	176	570	3e-119	430.7
BULK2-1_P3_G06_G6_036.2	gi|171491144|gb|FE674294.1|FE674294	85.13	538	76	1	1	538	70	603	4e-119	430.7
BULK2-1_P4_G01_G1_003	gi|151397757|gb|EV267630.1|EV267630	87.65	429	53	0	86	514	143	571	4e-119	430.7
AS1-1_P15_F03	gi|16344877|gb|BI970472.1|BI970472	88.53	401	46	0	8	408	604	204	5e-119	430.7
AB1-1_8029-132_D03	gi|4296333|gb|AI442460.1|AI442460	90.49	347	33	0	1	347	431	85	1e-118	428.7
AS2-1_2-1_28	gi|22541625|gb|BU091468.1|BU091468	89.95	388	35	4	3	388	136	521	1e-118	428.7
AB1-1_8044-014_F02	gi|193389473|gb|FK356794.1|FK356794	95.45	264	12	0	80	343	267	4	2e-118	428.7
AR2-1_8048-057_A08	gi|23730127|gb|BU763174.1|BU763174	92.31	312	24	0	328	639	314	3	2e-118	428.7
BULK2-1_P1_B07_B7_061	gi|9440243|gb|BE440752.1|BE440752	89.06	384	42	0	1	384	64	447	2e-118	428.7
BULK2-1_P4_B05_B5_045	gi|26057252|gb|CA800166.1|CA800166	87.27	440	56	0	31	470	230	669	2e-118	428.7
UG-TDS_Contig175	gi|10232078|gb|BE800966.1|BE800966	86	500	69	1	28	526	44	543	2e-118	428.7
UG-TDS_Contig290	gi|21889538|gb|BQ742751.1|BQ742751	84.72	576	86	2	69	643	605	31	2e-118	428.7
UG-TDS_Contig148	gi|58016354|gb|CX703096.1|CX703096	83.72	651	102	3	667	1315	843	195	4e-118	428.7
UG-TDS_Contig519	gi|171572017|gb|FE679699.1|FE679699	92.33	313	21	1	305	617	611	302	7e-118	426.7
AR1-1_AR1-1_P7_C11	gi|19270684|gb|BM886940.1|BM886940	86.13	483	67	0	196	678	5	487	8e-118	426.7
UG-TDS_Contig37	gi|27446214|gb|CA953337.1|CA953337	86.57	469	60	1	445	913	119	584	1e-117	426.7
AR2-1-P9-C11	gi|22929555|gb|BU546694.1|BU546694	92.58	310	22	1	251	560	182	490	3e-117	424.7
UG-TDS_Contig304	gi|192295074|gb|FG986793.1|FG986793	94.24	278	16	0	367	644	218	495	3e-117	424.7
AR2-1_8038-035_C05	gi|151411030|gb|EV280841.1|EV280841	89.24	381	40	1	114	494	187	566	9e-117	422.7
UG-TDS_Contig167	gi|26059519|gb|CA802433.1|CA802433	88.98	381	42	0	123	503	423	43	9e-117	422.7
AS1-1_P7_B06	gi|51343724|gb|CO984457.1|CO984457	88.69	389	44	0	101	489	600	212	1e-116	422.7
AB2-1-P2-D8	gi|171649240|gb|FE681920.1|FE681920	91.21	364	26	6	1	364	509	152	3e-116	420.8
AB1-1_8043-070_F09	gi|7690965|gb|AW759100.1|AW759100	86.84	456	59	1	167	621	15	470	4e-116	420.8
BULK2-1_P1_C05_C5_043	gi|171532552|gb|FE701038.1|FE701038	90.34	352	33	1	293	643	513	162	4e-116	420.8
BULK2-1_P1_H12_H12_082	gi|151397181|gb|EV267054.1|EV267054	87.05	440	57	0	50	489	2	441	4e-116	420.8
AB1-1_8043-050_B07	gi|7285308|gb|AW597795.1|AW597795	90	360	35	1	270	629	61	419	5e-116	420.8
AR2-1_8038-009_A02	gi|151410494|gb|EV280309.1|EV280309	89.4	368	39	0	84	451	371	4	5e-116	420.8
AS1-1_P8_F06	gi|37995865|gb|CF807454.1|CF807454	92.18	307	24	0	1	307	354	48	8e-116	418.8
AR2-1_8047-016_1_H02	gi|57574689|gb|CX547664.1|CX547664	89.86	355	36	0	76	430	228	582	1e-115	418.8
BULK1-1_P5_E02_E2_008	gi|51336996|gb|CO980862.1|CO980862	89.69	388	40	0	3	390	660	273	1e-115	418.8
UG-TDS_Contig150	gi|192298776|gb|FG988627.1|FG988627	88.21	407	47	1	85	491	795	390	1e-115	418.8
AS2-1_P5_C03	gi|31462358|gb|CD404386.1|CD404386	86.46	458	62	0	1	458	533	76	5e-115	416.8
BULK2-1_P2_G10_G10_068	gi|21677062|gb|BQ629413.1|BQ629413	94.74	266	14	0	317	582	389	124	6e-115	416.8
BULK1-1_P3_D03_D3_025	gi|171639922|gb|FE706705.1|FE706705	87.41	421	53	0	168	588	7	427	7e-115	416.8
AS1-1_P11_E08	gi|192298527|gb|FG988498.1|FG988498	90.05	372	33	4	410	781	55	422	8e-115	416.8
AS1-1_3534(H4)	gi|31310043|gb|CD395246.1|CD395246	88.86	377	42	0	38	414	613	237	2e-114	414.8
BULK1-1_P3_H05_H5_033	gi|15813160|gb|BI785435.1|BI785435	90.14	345	34	0	27	371	419	75	2e-114	414.8
BULK2-1_P2_A03_A3_031	gi|12773588|gb|BG238515.1|BG238515	88.55	393	44	1	87	478	45	437	2e-114	414.8
UG-TDS_Contig614	gi|6846257|gb|AW348547.1|AW348547	91.69	313	26	0	143	455	189	501	2e-114	414.8
UG-TDS_Contig585	gi|31456542|gb|CD398570.1|CD398570	88.19	432	45	5	207	636	172	599	3e-114	414.8
UG-TDS_Contig610	gi|23058879|gb|BU578341.1|BU578341	85.43	501	73	0	194	694	64	564	3e-114	414.8
AS2-1_P3_H06	gi|17963820|gb|BM270564.1|BM270564	91.46	316	27	0	57	372	99	414	6e-114	412.8
BULK2-1_P3_B10_B10_078.2	gi|19053553|gb|BM732220.1|BM732220	90.53	338	29	1	125	459	114	451	7e-114	412.8
AS1-1_3540(F5)	gi|7326535|gb|AW620333.1|AW620333	90.85	328	30	0	298	625	410	83	1e-113	412.8
UG-TDS_Contig1	gi|192302368|gb|FG997336.1|FG997336	84.34	562	85	1	91	649	11	572	2e-113	412.8
AB1-1_8044-061_E08	gi|192321462|gb|FK011748.1|FK011748	88.37	387	45	0	1	387	506	120	3e-113	410.8
AS1-1_P4_A02	gi|24205133|gb|BU964386.1|BU964386	89.74	351	36	0	32	382	444	94	3e-113	410.8
AS1-1_P8_B07	gi|10231645|gb|BE800533.1|BE800533	91.22	319	28	0	1	319	16	334	3e-113	410.8
UG-TDS_Contig196	gi|9259152|gb|BE347299.1|BE347299	90.09	343	34	0	54	396	109	451	3e-113	410.8
UG-TDS_Contig447	gi|31468751|gb|CD410779.1|CD410779	86.71	459	59	2	1	458	694	237	3e-113	410.8
AB1-1_8046-071_1_G09	gi|6847487|gb|AW349848.1|AW349848	89.26	363	39	0	250	612	66	428	4e-113	410.8
BULK2-1_P5_F04_F4_022	gi|20815189|gb|BQ299667.1|BQ299667	84.46	547	85	0	50	596	35	581	4e-113	410.8
UG-TDS_Contig255	gi|18732531|gb|BM527096.1|BM527096	86.14	505	69	1	18	522	19	522	4e-113	410.8
UG-TDS_Contig580	gi|192312324|gb|FK005328.1|FK005328	86.47	451	61	0	113	563	3	453	4e-113	410.8
BULK2-1_P5_D08_D8_058	gi|27425888|gb|CA937408.1|CA937408	89.13	368	37	1	7	374	170	534	9e-113	408.9
AB1-1_8043-054_F07	gi|171512294|gb|FE676469.1|FE676469	88.34	386	45	0	30	415	505	120	1e-112	408.9
AS2-1_P10_C02	gi|171642635|gb|FE695065.1|FE695065	87.56	410	51	0	84	493	88	497	1e-112	408.9
AS2-1_P8_D04	gi|16344865|gb|BI970460.1|BI970460	90.06	342	34	0	17	358	568	227	1e-112	408.9
BULK2-1_P3_H02_H2_002.2	gi|58016848|gb|CX703590.1|CX703590	88.34	386	45	0	146	531	154	539	1e-112	408.9
UG-TDS_Contig452	gi|151402210|gb|EV272023.1|EV272023	90.03	351	32	2	86	434	634	285	1e-112	408.9
AB1-1_8045-066_B09	gi|14990676|gb|BI316349.1|BI316349	84.72	530	81	0	136	665	548	19	2e-112	408.9
AB1-1_8045-068_D09	gi|22525797|gb|BU084608.1|BU084608	86.65	442	59	0	10	451	442	1	2e-112	408.9
UG-TDS_Contig502	gi|37997493|gb|CF809082.1|CF809082	87.41	413	49	1	220	632	201	610	2e-112	408.9
UG-TDS_Contig607	gi|151397573|gb|EV267446.1|EV267446	85.99	514	62	6	195	702	214	723	2e-112	408.9
UG-TDS_Contig633	gi|57576040|gb|CX549011.1|CX549011	85.68	482	69	0	64	545	829	348	2e-112	408.9
AB2-1-P3-H4	gi|41146271|gb|CK606482.1|CK606482	84.08	584	91	2	24	607	1	582	7e-112	406.9
AB1-1_8045-059_1_C08	gi|171595848|gb|FE687226.1|FE687226	89.17	360	39	0	1	360	433	74	2e-111	404.9
BULK2-1_P3_H03_H3_017.2	gi|9984017|gb|BE658125.1|BE658125	91.35	312	27	0	4	315	480	169	2e-111	404.9
AR2-1_AR2-1_P10-A11	gi|16348272|gb|BI973867.1|BI973867	93.98	266	16	0	376	641	554	289	3e-111	404.9
UG-TDS_Contig179	gi|31306342|gb|CD391545.1|CD391545	86.18	456	63	0	91	546	204	659	3e-111	404.9
UG-TDS_Contig380	gi|163926114|gb|EH039120.1|EH039120	83.92	572	92	0	234	805	597	26	3e-111	404.9
UG-TDS_Contig636	gi|171502095|gb|FE704892.1|FE704892	90.55	328	31	0	458	785	428	755	3e-111	404.9
AS2-1_P5_G05	gi|57574550|gb|CX547525.1|CX547525	87.59	403	50	0	1	403	393	795	6e-111	402.9
BULK1-1_P4_D04_D4_026	gi|192316425|gb|FK009278.1|FK009278	89.63	347	36	0	56	402	601	255	6e-111	402.9
AR2-1_8039-003_C01	gi|15285770|gb|BI469661.1|BI469661	89.3	355	38	0	127	481	355	1	8e-111	402.9
BULK2-1_P5_G04_G4_020	gi|22930999|gb|BU548138.1|BU548138	87.38	428	45	4	111	536	1	421	8e-111	402.9
AR1-1_4731(F12)	gi|151411889|gb|EV281700.1|EV281700	87.8	451	48	7	31	476	88	536	1e-110	402.9
BULK2-1_P5_F02_F2_006	gi|24136010|gb|BU926520.1|BU926520	88.65	370	42	0	36	405	133	502	4e-110	400.9
AB2-1-P2-G4	gi|171504213|gb|FE707960.1|FE707960	92.86	280	20	0	8	287	546	267	1e-109	398.9
AR2-1_P10_D03	gi|17021524|gb|BM092558.1|BM092558	84.8	513	78	0	22	534	530	18	1e-109	398.9
AS2-1_P3_F09	gi|16342678|gb|BI968273.1|BI968273	90.09	333	33	0	104	436	314	646	1e-109	398.9
AB1-1_8045-025_1_A04	gi|20814527|gb|BQ299005.1|BQ299005	88.59	377	42	1	407	783	376	1	2e-109	398.9
UG-TDS_Contig109	gi|171513686|gb|FE683085.1|FE683085	88.19	381	45	0	78	458	47	427	2e-109	398.9
AS2-1_P3_H09	gi|31472795|gb|CD414823.1|CD414823	87.72	391	48	0	5	395	344	734	4e-109	397
AS2-1_P7_A04	gi|15338218|gb|BI498882.1|BI498882	87.5	400	50	0	1	400	484	85	4e-109	397
AB1-1_8029-077_E06	gi|192306575|gb|FG996237.1|FG996237	87.62	412	49	2	102	513	768	359	5e-109	397
AB1-1_8043-023_1_G03	gi|5509529|gb|AI856087.1|AI856087	85.5	476	69	0	1	476	139	614	6e-109	397
BULK2-1_P2_G04_G4_020	gi|151409476|gb|EV279284.1|EV279284	88.16	380	45	0	3	382	774	395	6e-109	397
UG-TDS_Contig9	gi|7233680|gb|AW569024.1|AW569024	89.2	352	38	0	68	419	21	372	6e-109	397
UG-TDS_Contig296	gi|58021358|gb|CX708099.1|CX708099	83.69	607	96	3	59	663	165	770	7e-109	397
BULK2-1_P4_F03_F3_021	gi|4287428|gb|AI441188.1|AI441188	89.68	339	35	0	44	382	59	397	1e-108	395
BULK2-1_P3_C04_C4_028.2	gi|171484129|gb|FE699917.1|FE699917	93.92	263	16	0	368	630	127	389	2e-108	395
AB1-1_8046-027_C04	gi|120492971|gb|EH221138.1|EH221138	87.92	389	44	1	196	584	531	146	3e-108	395
UG-TDS_Contig164	gi|192323058|gb|FK016309.1|FK016309	85.75	428	61	0	4	431	428	1	3e-108	395
AR1-1_4670()A5	gi|171655209|gb|FE710418.1|FE710418	86.41	434	59	0	43	476	244	677	7e-108	393
BULK2-1_P2_F08_F8_054	gi|192309453|gb|FG999834.1|FG999834	87.19	406	52	0	149	554	4	409	8e-108	393
BULK2-1_P4_H12_H12_082	gi|171524594|gb|FE686461.1|FE686461	87.56	394	49	0	117	510	249	642	8e-108	393
UG-TDS_Contig595	gi|51335912|gb|CO979778.1|CO979778	89.3	327	35	0	195	521	468	142	8e-108	393
AB1-1_8046-080_1_H10	gi|58018454|gb|CX705196.1|CX705196	91.18	306	27	0	153	458	319	624	1e-107	393
AS2-1_2-1_30	gi|31306054|gb|CD391257.1|CD391257	90	350	32	3	187	536	175	521	1e-107	393
UG-TDS_Contig334	gi|171668232|gb|FE705711.1|FE705711	87.82	386	47	0	273	658	439	54	1e-107	393
UG-TDS_Contig394	gi|151406601|gb|EV276416.1|EV276416	86	443	62	0	276	718	505	63	1e-107	393
UG-TDS_Contig603	gi|7685555|gb|AW756203.1|AW756203	85.96	463	63	2	34	495	101	562	1e-107	393
UG-TDS_Contig91	gi|15663985|gb|BI701356.1|BI701356	86.27	437	60	0	853	1289	575	139	2e-107	393
UG-TDS_Contig217	gi|16345323|gb|BI970918.1|BI970918	87.76	384	41	1	70	453	211	588	3e-107	391
AR1-1-P9-B7	gi|15663985|gb|BI701356.1|BI701356	85.89	475	62	3	80	553	60	530	4e-107	391
AB2-1-P6-A11	gi|37994814|gb|CF806403.1|CF806403	87.02	493	54	10	192	683	150	633	4e-107	391
AB1-1_8044-093_1_E12	gi|26058824|gb|CA801738.1|CA801738	88.92	352	39	0	1	352	561	210	8e-107	389
AS1-1_P10_C08	gi|31312296|gb|CD397499.1|CD397499	89.75	322	33	0	234	555	246	567	1e-106	389
AR2-1_8048-046_F06	gi|22523814|gb|BU082625.1|BU082625	89.05	347	38	0	41	387	547	201	4e-106	387.1
AR2-1_AR2-1_P6_G10	gi|192303675|gb|FG998657.1|FG998657	87.14	381	48	1	84	464	680	301	4e-106	387.1
BULK1-1_P2_C01_C1_011.2	gi|7691672|gb|AW759795.1|AW759795	91.3	299	26	0	33	331	5	303	4e-106	387.1
AR2-1-P9-E3	gi|15814013|gb|BI786288.1|BI786288	87.53	393	46	1	153	545	47	436	5e-106	387.1
UG-TDS_Contig472	gi|26047713|gb|CA784421.1|CA784421	92.23	283	22	0	20	302	405	687	5e-106	387.1
UG-TDS_Contig76	gi|20498623|gb|BQ273553.1|BQ273553	88.14	371	44	0	89	459	372	2	5e-106	387.1
BULK2-1_P5_D04_D4_026	gi|15286131|gb|BI470022.1|BI470022	88.89	351	39	0	3	353	38	388	6e-106	387.1
UG-TDS_Contig598	gi|9985767|gb|BE659875.1|BE659875	83.14	599	101	0	7	605	702	104	6e-106	387.1
AS1-1_P7_C11	gi|10846203|gb|BF071284.1|BF071284	89.2	324	35	0	308	631	367	44	7e-106	387.1
AR1-1_4752(C3)_2008-03-05	gi|33388335|gb|CA851542.1|CA851542	92.07	290	22	1	46	334	27	316	1e-105	385.1
AR2-1_AR2-1_P7_B07	gi|151393100|gb|EV262975.1|EV262975	92.96	270	19	0	19	288	625	356	1e-105	385.1
BULK1-1_P4_C11_C11_091	gi|6848461|gb|AW350751.1|AW350751	88.19	381	43	2	10	388	471	91	2e-105	385.1
UG-TDS_Contig533	gi|171521956|gb|FE694528.1|FE694528	84.82	514	76	2	24	536	320	832	2e-105	385.1
UG-TDS_Contig281	gi|9986728|gb|BE660836.1|BE660836	90.85	306	28	0	461	766	163	468	3e-105	385.1
UG-TDS_Contig46	gi|7924190|gb|AW830216.1|AW830216	90.65	310	29	0	43	352	161	470	3e-105	385.1
AS2-1_P9_C01	gi|6913842|gb|AW395372.1|AW395372	87.24	392	50	0	41	432	433	42	6e-105	383.1
AR1-1-P8-G11	gi|16996919|gb|BM086291.1|BM086291	92.67	273	20	0	23	295	273	1	7e-105	383.1
UG-TDS_Contig234	gi|6072045|gb|AW101492.1|AW101492	84.48	509	79	0	7	515	520	12	8e-105	383.1
AB2-1-P4-B11	gi|192323683|gb|FK015989.1|FK015989	87.79	385	46	1	259	643	236	619	1e-104	383.1
AR1-1_4638(A1)	gi|51342123|gb|CO983385.1|CO983385	85.84	445	63	0	292	736	725	281	1e-104	383.1
AS2-1_P6_H06	gi|192306758|gb|FG998884.1|FG998884	87.9	372	45	0	6	377	639	268	2e-104	381.1
AR1-1_4854(A4)	gi|171604459|gb|FE698106.1|FE698106	84.38	512	80	0	45	556	817	306	3e-104	381.1
AS2-1_P6_B01	gi|12773285|gb|BG238212.1|BG238212	92.91	268	19	0	175	442	1	268	3e-104	381.1
AB1-1_8043-005_1_E01	gi|151394151|gb|EV264022.1|EV264022	83.81	556	89	1	6	560	577	22	4e-104	381.1
UG-TDS_Contig449	gi|171506049|gb|FE679916.1|FE679916	89.97	319	32	0	18	336	363	45	9e-104	379.1
AR2-1-P8-H8	gi|151411228|gb|EV281039.1|EV281039	88.27	375	42	2	160	534	324	696	1e-103	379.1
AB2-1-P3-B6	gi|17021879|gb|BM092913.1|BM092913	87.87	371	45	0	20	390	502	132	1e-103	379.1
AB2-1-P6-A9	gi|9987486|gb|BE661594.1|BE661594	86.29	423	58	0	1	423	539	117	1e-103	379.1
AR2-1_8038-048_H06	gi|21602011|gb|BQ612342.1|BQ612342	86.73	407	54	0	33	439	414	8	2e-103	379.1
AB1-1_8029-169_A08	gi|58017959|gb|CX704701.1|CX704701	86.25	429	57	1	1	427	655	227	5e-103	377.1
BULK2-1_P2_A09_A9_079	gi|10254472|gb|BE822238.1|BE822238	94	250	15	0	325	574	187	436	5e-103	377.1
AS1-1_P13_C08	gi|31308353|gb|CD393556.1|CD393556	89.36	329	35	0	193	521	286	614	6e-103	377.1
UG-TDS_Contig557	gi|151400678|gb|EV270492.1|EV270492	85.65	446	64	0	110	555	85	530	6e-103	377.1
AS1-1_P9_H06	gi|58015135|gb|CX701877.1|CX701877	87.31	386	49	0	139	524	275	660	7e-103	377.1
UG-TDS_Contig403	gi|56201071|gb|CV998031.1|CV998031	98.98	197	2	0	653	849	313	117	8e-103	377.1
AS1-1_P10_C10	gi|19934951|gb|BQ079981.1|BQ079981	89.72	321	33	0	1	321	348	28	1e-102	375.2
UG-TDS_Contig353	gi|6724716|gb|AW309049.1|AW309049	90.37	322	29	2	356	675	363	42	1e-102	377.1
AR1-1-P8-G4	gi|171589954|gb|FE694936.1|FE694936	87.81	402	49	0	57	458	121	522	2e-102	375.2
AS1-1_P10_A05	gi|33389439|gb|CA852646.1|CA852646	89.19	333	36	0	218	550	666	334	2e-102	375.2
AS1-1_P8_C01	gi|31306357|gb|CD391560.1|CD391560	88.24	357	42	0	87	443	507	151	2e-102	375.2
UG-TDS_Contig609	gi|21677857|gb|BQ630208.1|BQ630208	85.19	466	60	2	1	457	35	500	2e-102	375.2
UG-TDS_Contig182	gi|19935747|gb|BQ080568.1|BQ080568	90.91	297	27	0	162	458	187	483	3e-102	375.2
UG-TDS_Contig190	gi|19935079|gb|BQ080109.1|BQ080109	86.55	409	55	0	507	915	491	83	3e-102	375.2
AR2-1_AR2-1_P7_G03	gi|171479834|gb|FE710032.1|FE710032	91.32	288	25	0	2	289	508	221	4e-102	373.2
UG-TDS_Contig359	gi|26046001|gb|CA783375.1|CA783375	87.11	388	50	0	19	406	616	229	6e-102	373.2
UG-TDS_Contig492	gi|6848209|gb|AW350499.1|AW350499	88.82	340	38	0	20	359	156	495	6e-102	373.2
AS1-1_P11_A03	gi|17401005|gb|BM177787.1|BM177787	87.74	367	45	0	120	486	547	181	7e-102	373.2
AR2-1_AR2-1_P7_A12	gi|192322108|gb|FK012212.1|FK012212	93.57	249	16	0	270	518	252	4	8e-102	373.2
BULK1-1_P3_G06_G6_036	gi|19271282|gb|BM887538.1|BM887538	86.75	400	53	0	3	402	492	93	8e-102	373.2
UG-TDS_Contig454	gi|24135677|gb|BU926187.1|BU926187	91.1	292	26	0	1	292	456	165	9e-102	373.2
AB1-1_8046-014_F02	gi|192299656|gb|FG987759.1|FG987759	88.92	352	37	2	350	699	142	493	1e-101	373.2
UG-TDS_Contig138	gi|58018864|gb|CX705606.1|CX705606	84.3	516	80	1	123	638	304	818	1e-101	373.2
AR1-1_4631(B12)	gi|20449069|gb|BQ253193.1|BQ253193	91.29	287	25	0	141	427	435	149	2e-101	371.2
BULK1-1_P1C5	gi|31307062|gb|CD392265.1|CD392265	86.93	436	48	6	26	454	77	510	2e-101	371.2
BULK2-1_P2_B08_B8_062	gi|6845907|gb|AW348197.1|AW348197	87.21	383	49	0	75	457	481	99	2e-101	371.2
AR2-1_8039-078_F10	gi|58023846|gb|CX710587.1|CX710587	86.87	396	43	2	118	513	280	666	3e-101	371.2
BULK2-1_P3_E01_E1_007.2	gi|16345200|gb|BI970795.1|BI970795	90.23	307	30	0	252	558	315	621	3e-101	371.2
UG-TDS_Contig327	gi|192323058|gb|FK016309.1|FK016309	84.81	428	65	0	4	431	428	1	3e-101	371.2
AB2-1-P6-F7	gi|22929060|gb|BU546199.1|BU546199	89.37	367	33	6	278	644	215	575	4e-101	371.2
AR1-1_4887(B8)	gi|6455177|gb|AW185860.1|AW185860	89.71	340	34	1	51	390	367	29	8e-101	369.2
AR2-1_P10_E03	gi|5752515|gb|AI959802.1|AI959802	92.48	266	20	0	103	368	500	235	8e-101	369.2
UG-TDS_Contig242	gi|10236564|gb|BE805452.1|BE805452	86.41	412	49	2	2	407	2	412	9e-101	369.2
AB1-1_8029-034_B01	gi|58016967|gb|CX703709.1|CX703709	87.19	406	49	3	241	643	248	653	1e-100	369.2
AR1-1_4667()F4	gi|192316553|gb|FK009322.1|FK009322	84.89	470	71	0	84	553	35	504	1e-100	369.2
UG-TDS_Contig382	gi|171587926|gb|FE693228.1|FE693228	82.94	586	100	0	3	588	633	48	1e-100	369.2
UG-TDS_Contig140	gi|17400953|gb|BM177735.1|BM177735	87.7	382	45	2	238	618	480	100	2e-100	369.2
AS2-1_P4_A03	gi|31463850|gb|CD405878.1|CD405878	93.88	245	15	0	131	375	196	440	3e-100	367.2
AS1-1_P9_D01	gi|51335246|gb|CO979112.1|CO979112	85.22	460	67	1	2	461	179	637	4e-100	367.2
BULK2-1_P3_B03_B3_029.2	gi|58016639|gb|CX703381.1|CX703381	88.3	359	38	2	1	356	731	374	4e-100	367.2
BULK2-1_P2_H06_H6_034	gi|10256053|gb|BE823819.1|BE823819	91.94	273	22	0	3	275	455	183	5e-100	367.2
AB1-1_8043-090_B12	gi|22929878|gb|BU547017.1|BU547017	89.06	329	36	0	346	674	103	431	6e-100	367.2
AR1-1_4564(G3)_2008-02-17	gi|6846588|gb|AW348878.1|AW348878	92.97	256	18	0	45	300	420	165	1.1e-99	365.2
AS1-1_P12_D05	gi|58020111|gb|CX706853.1|CX706853	86.55	394	47	1	2	395	814	427	1.4e-99	365.2
AS1-1_P5_A05	gi|192322775|gb|FK014466.1|FK014466	92.97	256	18	0	221	476	277	22	1.6e-99	365.2
UG-TDS_Contig183	gi|19453351|gb|BM954761.1|BM954761	86.86	388	51	0	199	586	533	146	2e-99	365.2
BULK1-1_P1E4	gi|9898615|gb|BE607583.1|BE607583	86.06	416	58	0	31	446	430	15	2.1e-99	365.2
BULK2-1_P3_D11_D11_089.2	gi|151400153|gb|EV269967.1|EV269967	89.74	312	32	0	304	615	1	312	2.1e-99	365.2
UG-TDS_Contig553	gi|10255698|gb|BE823513.1|BE823513	89.3	327	28	2	117	439	87	410	2.2e-99	365.2
UG-TDS_Contig302	gi|171658319|gb|FE692325.1|FE692325	85.06	462	66	1	497	958	56	514	3.4e-99	365.2
UG-TDS_Contig20	gi|33388677|gb|CA851884.1|CA851884	87.33	371	47	0	32	402	27	397	7.2e-99	363.3
UG-TDS_Contig627	gi|24205904|gb|BU965157.1|BU965157	84.1	503	80	0	40	542	57	559	8.1e-99	363.3
AB1-1_8029-078_F06	gi|58018627|gb|CX705369.1|CX705369	86.05	423	58	1	248	670	248	669	9e-99	363.3
AS1-1_P3_A09	gi|151409373|gb|EV279181.1|EV279181	90.91	286	26	0	5	290	339	624	1.5e-98	361.3
AR2-1-P8-H1	gi|192327915|gb|FK022460.1|FK022460	88.46	338	39	0	42	379	495	158	3.2e-98	361.3
UG-TDS_Contig25	gi|15663985|gb|BI701356.1|BI701356	86.06	409	57	0	368	776	575	167	4.3e-98	361.3
AS1-1_P6_H07	gi|24205139|gb|BU964392.1|BU964392	91.1	281	25	0	1	281	519	239	5.9e-98	359.3
UG-TDS_Contig356	gi|9987554|gb|BE661662.1|BE661662	90.24	297	29	0	80	376	1	297	1e-97	359.3
AS2-1_P6_B11	gi|6914335|gb|AW395865.1|AW395865	87.4	365	46	0	72	436	23	387	1.1e-97	359.3
AR1-1-P9-B5	gi|192330423|gb|FK022624.1|FK022624	87.04	378	45	1	63	440	250	623	1.4e-97	359.3
BULK1-1_P3_H11_H11_081	gi|24205228|gb|BU964481.1|BU964481	89.41	321	33	1	30	350	45	364	1.4e-97	359.3
AB1-1_8046-063_G08	gi|9986588|gb|BE660696.1|BE660696	86.57	402	52	2	302	702	648	248	1.5e-97	359.3
UG-TDS_Contig260	gi|22931301|gb|BU548440.1|BU548440	89.73	331	28	4	445	773	87	413	1.6e-97	359.3
UG-TDS_Contig177	gi|10233571|gb|BE802459.1|BE802459	86.06	409	57	0	130	538	2	410	2.6e-97	359.3
AR2-1_AR2-1_P7_G10	gi|22928346|gb|BU545485.1|BU545485	88.43	337	38	1	49	384	234	570	3.3e-97	357.3
UG-TDS_Contig221	gi|192300944|gb|FG993004.1|FG993004	89.69	320	31	2	1	320	226	543	4.7e-97	357.3
BULK1-1_P4_E03_E3_023	gi|4291303|gb|AI441742.1|AI441742	86.1	410	54	1	13	419	14	423	5e-97	357.3
AR2-1_P10_E05	gi|151402835|gb|EV272648.1|EV272648	82.41	506	89	0	96	601	507	2	5.1e-97	357.3
AR1-1-P9-A5	gi|13788751|gb|BG651342.1|BG651342	87.78	352	43	0	18	369	1	352	5.6e-97	357.3
AB2-1-P5-H1	gi|58020340|gb|CX707082.1|CX707082	83.21	548	92	0	164	711	773	226	5.9e-97	357.3
UG-TDS_Contig499	gi|31307361|gb|CD392564.1|CD392564	84.53	472	73	0	242	713	35	506	8.5e-97	357.3
UG-TDS_Contig197	gi|192294058|gb|FG987227.1|FG987227	86.4	456	48	4	19	469	559	113	1.6e-96	355.3
UG-TDS_Contig185	gi|37996928|gb|CF808517.1|CF808517	87.9	347	42	0	263	609	439	93	2e-96	355.3
BULK1-1_P1G10	gi|23725809|gb|BU760871.1|BU760871	92.55	255	19	0	377	631	202	456	2.1e-96	355.3
AB1-1_8043-071_G09	gi|12773827|gb|BG238754.1|BG238754	86.81	379	50	0	39	417	392	14	2.2e-96	355.3
AB1-1_8029-101_E09	gi|171609674|gb|FE705004.1|FE705004	89.2	361	39	0	7	367	449	89	2.3e-96	355.3
UG-TDS_Contig366	gi|171610591|gb|FE701883.1|FE701883	81.96	643	116	0	44	686	658	16	2.3e-96	355.3
AS1-1_P7_E03	gi|16995661|gb|BM085033.1|BM085033	89.51	305	32	0	43	347	307	3	5.3e-96	353.4
AS2-1_P3_A06	gi|19269277|gb|BM885533.1|BM885533	90.56	286	27	0	148	433	411	126	5.6e-96	353.4
AR2-1_AR2-1_P10-F4	gi|22930350|gb|BU547489.1|BU547489	85.93	391	55	0	161	551	200	590	7.2e-96	353.4
BULK2-1_P1_F04_F4_022	gi|14011175|gb|BG726106.1|BG726106	89.17	314	34	0	1	314	132	445	7.8e-96	353.4
AB1-1_1029-022_F03	gi|21994949|gb|BQ786477.1|BQ786477	90.28	360	28	7	195	549	585	228	8.8e-96	353.4
AR1-1-P9-D1	gi|9834971|gb|BE584022.1|BE584022	91.95	261	21	0	38	298	42	302	1.5e-95	351.4
BULK2-1_P3_C12_C12_092.2	gi|58020166|gb|CX706908.1|CX706908	86.99	369	48	0	2	370	778	410	1.9e-95	351.4
AR2-1_8038-050_B07	gi|58015124|gb|CX701866.1|CX701866	86.28	401	49	2	1	398	455	852	2.1e-95	351.4
UG-TDS_Contig331	gi|6073149|gb|AW102536.1|AW102536	90.64	299	23	3	215	509	352	55	2.7e-95	351.4
AR2-1_AR2-1_P7_A03	gi|10709994|gb|BF009718.1|BF009718	86.99	369	48	0	170	538	371	3	3.1e-95	351.4
AB2-1-P6-C8	gi|15664849|gb|BI702220.1|BI702220	84.8	487	68	4	179	661	569	85	3.4e-95	351.4
AR2-1_8047-041_1_A06	gi|26048756|gb|CA785209.1|CA785209	93.97	232	14	0	1	232	364	133	4.5e-95	349.4
AB1-1_8045-086_F11	gi|23731100|gb|BU763661.1|BU763661	86.95	383	47	2	44	423	386	4	9.2e-95	349.4
AR2-1_8038-067_C09	gi|26048924|gb|CA785377.1|CA785377	87.79	344	42	0	1	344	193	536	1e-94	349.4
BULK1-1_P4_A01_A1_015	gi|171632655|gb|FE680084.1|FE680084	85.94	448	61	2	32	478	682	236	1.1e-94	349.4
UG-TDS_Contig377	gi|31311951|gb|CD397154.1|CD397154	89.6	298	31	0	239	536	134	431	1.1e-94	349.4
BULK1-1_P2_F05_F5_037.2	gi|6846617|gb|AW348907.1|AW348907	88.25	332	39	0	40	371	574	243	1.2e-94	349.4
AS2-1_P10_A01	gi|171522387|gb|FE677486.1|FE677486	88.15	346	39	2	297	641	435	91	1.4e-94	349.4
UG-TDS_Contig144	gi|151399032|gb|EV268903.1|EV268903	82.75	568	98	0	293	860	3	570	1.7e-94	349.4
BULK1-1_P4_G07_G7_051	gi|41146281|gb|CK606492.1|CK606492	90.03	291	29	0	3	293	125	415	2.3e-94	347.4
BULK2-1_P2_E11_E11_087	gi|31474369|gb|CD416397.1|CD416397	86.26	393	51	1	30	422	575	186	4.3e-94	347.4
BULK1-1_P1C1	gi|19269812|gb|BM886068.1|BM886068	87.76	343	42	0	1	343	235	577	4.4e-94	347.4
BULK1-1_P1C6	gi|192314208|gb|FK011580.1|FK011580	90.46	283	27	0	8	290	364	646	4.6e-94	347.4
AB2-1-P6-F8	gi|192312930|gb|FK005486.1|FK005486	88.06	335	40	0	9	343	411	77	5.7e-94	347.4
AR2-1-P9-E12	gi|192333244|gb|FK026125.1|FK026125	84.06	483	77	0	266	748	195	677	6e-94	347.4
UG-TDS_Contig509	gi|31312352|gb|CD397555.1|CD397555	90.24	287	28	0	394	680	40	326	6.4e-94	347.4
AS1-1_1-1_5	gi|22523241|gb|BU082052.1|BU082052	86.15	426	55	4	34	459	117	538	1.4e-93	345.4
AR2-1_AR2-1_P6_C02	gi|151404774|gb|EV274588.1|EV274588	85.35	430	62	1	19	447	57	486	1.5e-93	345.4
BULK2-1_P1_H06_H6_034	gi|16343682|gb|BI969277.1|BI969277	83.92	485	75	1	42	526	285	766	1.8e-93	345.4
AB2-1-P3-E7	gi|19935633|gb|BQ080522.1|BQ080522	88.85	314	35	0	8	321	474	161	2.1e-93	345.4
UG-TDS_Contig428	gi|21888132|gb|BQ741345.1|BQ741345	86.29	394	53	1	161	554	518	126	2.1e-93	345.4
AB1-1_8043-077_E10	gi|58018789|gb|CX705531.1|CX705531	86.7	376	47	1	10	382	332	707	2.2e-93	345.4
AR2-1_8039-055_G07	gi|17153916|gb|BM143849.1|BM143849	89.97	289	29	0	30	318	506	218	4e-93	343.4
AR2-1-P8-D11	gi|51336149|gb|CO980015.1|CO980015	87.68	341	42	0	18	358	378	718	4.6e-93	343.4
UG-TDS_Contig569	gi|15286822|gb|BI470713.1|BI470713	91.32	265	23	0	11	275	172	436	6.8e-93	343.4
AR2-1_8047-025_1_A04	gi|15202983|gb|BI425751.1|BI425751	87.83	337	41	0	195	531	29	365	7.5e-93	343.4
AR1-1_4626(E11)	gi|20812243|gb|BQ296721.1|BQ296721	92.65	245	18	0	45	289	558	314	8.5e-93	343.4
AR2-1_8048-056_H07	gi|192302814|gb|FG998496.1|FG998496	84.38	493	74	3	19	511	573	84	8.7e-93	343.4
BULK1-1_P5_B09_B9_077	gi|26058460|gb|CA801374.1|CA801374	91.18	272	23	1	31	302	185	455	1.5e-92	341.5
AS1-1_P15_A08	gi|37994771|gb|CF806360.1|CF806360	87.5	344	43	0	42	385	89	432	2e-92	341.5
BULK2-1_P3_B01_B1_013.2	gi|14011636|gb|BG726558.1|BG726558	88.78	312	35	0	1	312	106	417	2e-92	341.5
UG-TDS_Contig276	gi|11273737|gb|BF324113.1|BF324113	90.81	272	25	0	187	458	301	30	2.3e-92	341.5
BULK1-1_P2_E07_E7_055.2	gi|171513864|gb|FE697205.1|FE697205	85.44	412	60	0	167	578	635	224	2.8e-92	341.5
BULK2-1_P5_D11_D11_089	gi|171645751|gb|FE686315.1|FE686315	90.14	284	28	0	292	575	279	562	2.8e-92	341.5
BULK1-1_P2_E03_E3_023.2	gi|9203501|gb|BE329725.1|BE329725	90.58	276	26	0	2	277	123	398	3.2e-92	341.5
AB1-1_8046-032_H04	gi|171533488|gb|FE685489.1|FE685489	81.32	680	127	0	10	689	692	13	3.5e-92	341.5
AB1-1_8045-076_D10	gi|51335568|gb|CO979434.1|CO979434	90.59	287	20	3	121	403	6	289	8e-92	339.5
AS2-1_P9_D12	gi|15664438|gb|BI701809.1|BI701809	85.11	423	63	0	1	423	423	1	8.6e-92	339.5
UG-TDS_Contig316	gi|171504892|gb|FE707969.1|FE707969	87.46	343	43	0	216	558	426	84	1.1e-91	339.5
BULK2-1_P3_C07_C7_059.2	gi|192323442|gb|FK017083.1|FK017083	89.26	298	32	0	1	298	81	378	2.2e-91	337.5
UG-TDS_Contig451	gi|31307545|gb|CD392748.1|CD392748	89.63	299	30	1	93	391	13	310	2.2e-91	339.5
BULK2-1_P2_D12_D12_090	gi|23735065|gb|BU765797.1|BU765797	87.15	358	45	1	1	358	237	593	2.7e-91	337.5
BULK2-1_P3_E11_E11_087.2	gi|171671616|gb|FE708678.1|FE708678	86.61	366	49	0	1	366	362	727	4.1e-91	337.5
UG-TDS_Contig587	gi|16995598|gb|BM084970.1|BM084970	87.14	350	45	0	168	517	405	56	4.3e-91	337.5
AB1-1_8029-124_D02	gi|193718222|gb|FK653030.1|FK653030	92	250	20	0	356	605	250	1	4.7e-91	337.5
AS2-1_P5_G11	gi|18732750|gb|BM527226.1|BM527226	89.04	301	33	0	27	327	8	308	9.9e-91	335.5
AR1-1-P8-C5	gi|19270764|gb|BM887020.1|BM887020	86.97	353	46	0	94	446	405	53	1.3e-90	335.5
UG-TDS_Contig127	gi|6482181|gb|AW201452.1|AW201452	92.22	257	18	2	260	516	375	121	1.6e-90	335.5
UG-TDS_Contig360	gi|22540312|gb|BU090155.1|BU090155	90.71	269	25	0	20	288	421	153	1.7e-90	335.5
UG-TDS_Contig375	gi|10254723|gb|BE822489.1|BE822489	85.93	391	52	1	105	495	490	103	1.7e-90	335.5
BULK2-1_P3_A10_A10_080.2	gi|192323612|gb|FK017478.1|FK017478	84.85	429	65	0	84	512	294	722	1.9e-90	335.5
AR1-1_4572(G4)	gi|51338422|gb|CO982288.1|CO982288	90.48	273	26	0	414	686	568	840	2.2e-90	335.5
AB1-1_8046-095_1_G12	gi|22523442|gb|BU082253.1|BU082253	93.1	232	16	0	1	232	451	220	2.6e-90	333.5
AR2-1_AR2-1_P10-D11	gi|19269775|gb|BM886031.1|BM886031	89.79	284	29	0	5	288	483	200	3.3e-90	333.5
AR2-1_AR2-1_P10-A12	gi|15814013|gb|BI786288.1|BI786288	86.61	366	46	1	1	366	409	47	5.7e-90	333.5
AB2-1-P1-G4	gi|19453293|gb|BM954703.1|BM954703	90.4	302	28	1	1	302	453	153	5.8e-90	333.5
AB2-1-P1-D12	gi|37995094|gb|CF806683.1|CF806683	89.3	299	31	1	10	307	382	680	8.5e-90	333.5
UG-TDS_Contig26	gi|24136925|gb|BU927435.1|BU927435	88.46	312	36	0	172	483	19	330	9e-90	333.5
UG-TDS_Contig240	gi|192322573|gb|FK014694.1|FK014694	87.07	348	45	0	32	379	197	544	1e-89	333.5
AS1-1_P15_G05	gi|21285430|gb|BQ473301.1|BQ473301	87.46	335	42	0	19	353	441	107	2.3e-89	331.5
AS1-1_P7_A08	gi|18733876|gb|BM527863.1|BM527863	90.64	267	25	0	23	289	383	117	2.3e-89	331.5
BULK1-1_P3_D09_D9_073	gi|192304430|gb|FG996738.1|FG996738	85.57	395	57	0	26	420	603	209	2.4e-89	331.5
UG-TDS_Contig574	gi|58021210|gb|CX707952.1|CX707952	88.78	303	34	0	1	303	832	530	3e-89	331.5
AR2-1_8038-082_B11	gi|31307545|gb|CD392748.1|CD392748	89.3	299	31	1	8	306	310	13	3.3e-89	331.5
AB1-1_8029-057_A04	gi|192323644|gb|FK015950.1|FK015950	82.82	547	93	1	69	615	303	848	3.4e-89	331.5
AS1-1_P10_F01	gi|26047788|gb|CA784463.1|CA784463	89.51	286	30	0	11	296	90	375	5.5e-89	329.6
BULK2-1_P1_E09_E9_071	gi|22525244|gb|BU084055.1|BU084055	83.54	486	80	0	75	560	82	567	1.1e-88	329.6
UG-TDS_Contig328	gi|8669992|gb|BE191099.1|BE191099	84.72	432	63	1	287	718	484	56	1.4e-88	329.6
BULK2-1_P2_C11_C11_091	gi|171667367|gb|FE702347.1|FE702347	84.51	439	65	1	19	457	20	455	3.8e-88	327.6
BULK2-1_P2_D03_D3_025	gi|18039580|gb|BM307874.1|BM307874	85.6	389	56	0	155	543	79	467	4e-88	327.6
AR2-1_AR2-1_P10-G6	gi|21602167|gb|BQ612498.1|BQ612498	86.74	377	50	0	1	377	400	24	5.1e-88	327.6
AB1-1_8043-038_1_F05	gi|19271091|gb|BM887347.1|BM887347	90.03	301	26	4	411	707	377	77	5.2e-88	327.6
AB1-1_8046-078_1_F10	gi|8826520|gb|BE210250.1|BE210250	85.71	385	55	0	176	560	15	399	5.2e-88	327.6
AR2-1_AR2-1_P7_C01	gi|7692926|gb|AW761025.1|AW761025	84.99	413	62	0	217	629	417	5	5.3e-88	327.6
AR2-1_AR2-1_P7_E03	gi|6134805|gb|AW133198.1|AW133198	91.53	248	21	0	2	249	253	6	1e-87	325.6
AS2-1_P4_F02	gi|57574957|gb|CX547932.1|CX547932	87.05	363	41	4	31	392	114	471	1.2e-87	325.6
BULK2-1_P2_D07_D7_057	gi|23726999|gb|BU761513.1|BU761513	90.3	268	26	0	149	416	4	271	1.2e-87	325.6
AR2-1-P9-B9	gi|22930209|gb|BU547348.1|BU547348	87.2	336	43	0	109	444	202	537	1.4e-87	325.6
UG-TDS_Contig160	gi|56201071|gb|CV998031.1|CV998031	99.4	167	1	0	1	167	147	313	1.6e-87	325.6
AR2-1_AR2-1_P7_G05	gi|31309534|gb|CD394737.1|CD394737	86.14	368	51	0	14	381	481	114	1.7e-87	325.6
BULK2-1_P4_F05_F5_037	gi|22933686|gb|BU550825.1|BU550825	88.93	298	30	1	304	598	153	450	1.7e-87	325.6
AS1-1_P7_H08	gi|16349430|gb|BI975025.1|BI975025	83.65	471	71	1	54	524	490	26	1.8e-87	325.6
UG-TDS_Contig389	gi|16349430|gb|BI975025.1|BI975025	83.65	471	71	1	71	541	490	26	1.9e-87	325.6
AB1-1_8029-138_B04	gi|22930097|gb|BU547236.1|BU547236	83.65	477	77	1	186	661	87	563	2e-87	325.6
AB1-1_8046-088_1_H11	gi|192324549|gb|FK018705.1|FK018705	84.86	416	63	0	9	424	436	21	2e-87	325.6
AS1-1_P6_H11	gi|16349430|gb|BI975025.1|BI975025	83.65	471	71	1	267	737	490	26	2.3e-87	325.6
UG-TDS_Contig306	gi|38192437|gb|CF921643.1|CF921643	83.99	456	73	0	73	528	63	518	2.5e-87	325.6
UG-TDS_Contig172	gi|171585629|gb|FE687593.1|FE687593	83.47	496	81	1	223	718	83	577	3e-87	325.6
BULK1-1_P2_H04_H4_018.2	gi|9258974|gb|BE347121.1|BE347121	85.64	383	55	0	17	399	102	484	4.9e-87	323.6
AS2-1_P5_B08	gi|6848660|gb|AW350950.1|AW350950	93.27	223	15	0	318	540	192	414	6.5e-87	323.6
AR2-1-P8-H6	gi|192325203|gb|FK017559.1|FK017559	87.16	335	43	0	335	669	287	621	8.1e-87	323.6
UG-TDS_Contig399	gi|24136666|gb|BU927176.1|BU927176	88.45	303	35	0	41	343	22	324	8.3e-87	323.6
AR1-1_4747(F2)_2008-03-05	gi|9898896|gb|BE607864.1|BE607864	87.77	319	39	0	44	362	128	446	8.6e-87	323.6
AS2-1_P7_F04	gi|192334477|gb|FK024464.1|FK024464	91.74	242	20	0	7	248	587	346	1.1e-86	321.6
AS2-1_A1(3849)_2007-11-20	gi|26056322|gb|CA799236.1|CA799236	88.78	294	33	0	42	335	538	245	1.5e-86	321.6
UG-TDS_Contig564	gi|23725456|gb|BU760682.1|BU760682	88.59	298	34	0	5	302	588	291	1.9e-86	321.6
AR2-1_AR2-1_P6_F09	gi|192301566|gb|FG994778.1|FG994778	84.78	414	63	0	19	432	604	191	2.1e-86	321.6
AR2-1-P8-B5	gi|51341341|gb|CO982658.1|CO982658	88.81	295	32	1	238	531	1	295	2.4e-86	321.6
BULK1-1_P3_H02_H2_002	gi|10236540|gb|BE805428.1|BE805428	85.14	397	59	0	62	458	134	530	2.6e-86	321.6
AS2-1_P10_D08	gi|171581012|gb|FE686201.1|FE686201	85.87	368	52	0	247	614	561	194	2.9e-86	321.6
UG-TDS_Contig53	gi|26047705|gb|CA784416.1|CA784416	89.78	274	28	0	41	314	229	502	3.1e-86	321.6
UG-TDS_Contig227	gi|13787945|gb|BG650537.1|BG650537	88.06	310	37	0	751	1060	482	173	5e-86	321.6
BULK2-1_P3_F11_F11_085.2	gi|171495545|gb|FE699304.1|FE699304	88.74	293	33	0	1	293	6	298	5.4e-86	319.7
BULK1-1_P5_B01_B1_013	gi|171609779|gb|FE711589.1|FE711589	88.93	289	32	0	115	403	25	313	7.3e-86	319.7
AR2-1_AR2-1_P6_F06	gi|192301566|gb|FG994778.1|FG994778	87.86	313	38	0	83	395	540	228	8.2e-86	319.7
BULK1-1_P2_C08_C8_060.2	gi|58014622|gb|CX701364.1|CX701364	85.79	373	53	0	150	522	355	727	9.3e-86	319.7
UG-TDS_Contig514	gi|117557936|gb|EG702321.1|EG702321	83.7	460	69	1	92	551	191	644	1.1e-85	319.7
UG-TDS_Contig158	gi|21256548|gb|BQ453436.1|BQ453436	86.15	361	50	0	397	757	514	154	1.4e-85	319.7
UG-TDS_Contig326	gi|56201071|gb|CV998031.1|CV998031	98.8	167	2	0	596	762	313	147	1.4e-85	319.7
UG-TDS_Contig424	gi|171508075|gb|FE678499.1|FE678499	88.55	297	34	0	50	346	127	423	1.4e-85	319.7
UG-TDS_Contig618	gi|22521746|gb|BU080557.1|BU080557	89.74	273	28	0	342	614	457	185	1.5e-85	319.7
AR1-1_AR1-1_P7_G04	gi|192322077|gb|FK012181.1|FK012181	89.71	272	28	0	13	284	606	335	2e-85	317.7
BULK2-1_P5_E06_E6_040	gi|16343772|gb|BI969367.1|BI969367	87.99	333	40	0	1	333	293	625	2.4e-85	317.7
AR2-1_AR2-1_P7_F12	gi|192311340|gb|FK003461.1|FK003461	82.76	522	87	1	25	543	637	116	4e-85	317.7
AB1-1_8045-075_C10	gi|151404256|gb|EV274066.1|EV274066	86.36	352	48	0	183	534	258	609	4.3e-85	317.7
UG-TDS_Contig40	gi|85056981|gb|DW585113.1|DW585113	100	159	0	0	96	254	414	572	6.8e-85	315.7
AS1-1_P14_A03	gi|41145342|gb|CK605553.1|CK605553	95.38	195	9	0	106	300	225	31	1e-84	315.7
AS1-1_P4_F03	gi|10253580|gb|BE821346.1|BE821346	87.96	299	36	0	139	437	96	394	1.3e-84	315.7
BULK2-1_P1_D12_D12_090	gi|16342513|gb|BI968108.1|BI968108	86.35	381	51	1	35	415	97	476	1.5e-84	315.7
AR2-1_8048-014_F02	gi|58024039|gb|CX710780.1|CX710780	83.1	491	83	0	10	500	161	651	1.7e-84	315.7
UG-TDS_Contig56	gi|9898896|gb|BE607864.1|BE607864	87.46	319	40	0	43	361	128	446	1.7e-84	315.7
UG-TDS_Contig136	gi|15815165|gb|BI787440.1|BI787440	82.29	542	96	0	79	620	49	590	2.1e-84	315.7
UG-TDS_Contig70	gi|22524288|gb|BU083099.1|BU083099	85.6	375	54	0	540	914	543	169	3.1e-84	315.7
AS1-1_P14_D03	gi|192296204|gb|FG989040.1|FG989040	90.08	262	26	0	2	263	678	417	3.7e-84	313.7
AR2-1-P8-H3	gi|171653524|gb|FE688871.1|FE688871	89.16	286	30	1	70	355	802	518	3.9e-84	313.7
BULK2-1_P4_C12_C12_092	gi|171630005|gb|FE689600.1|FE689600	85.91	362	51	0	44	405	10	371	4.6e-84	313.7
BULK1-1_P1C7	gi|16342375|gb|BI967970.1|BI967970	91.67	240	17	1	4	243	531	295	6e-84	313.7
AR2-1_8038-010_B02	gi|4293064|gb|AI441994.1|AI441994	87.27	322	41	0	20	341	86	407	6.2e-84	313.7
AS2-1_2-1_45	gi|10255459|gb|BE823225.1|BE823225	93.12	218	15	0	17	234	485	268	6.4e-84	313.7
AS2-1_2-1_32	gi|31470985|gb|CD413013.1|CD413013	91.48	270	18	5	95	362	202	468	7.1e-84	313.7
AS2-1_P7_H09	gi|151412075|gb|EV281887.1|EV281887	85.95	363	42	2	17	379	224	577	8e-84	313.7
AR2-1_8038-063_G08	gi|6847704|gb|AW349994.1|AW349994	91.85	233	19	0	8	240	407	175	1e-83	311.7
AB1-1_8029-139_C04	gi|22931253|gb|BU548392.1|BU548392	92.14	229	18	0	14	242	279	507	1.1e-83	311.7
AS2-1_P4_A04	gi|8284161|gb|BE021720.1|BE021720	85.43	357	52	0	5	361	513	157	1.6e-83	311.7
UG-TDS_Contig339	gi|151395120|gb|EV264991.1|EV264991	89.53	277	28	1	77	353	83	358	1.9e-83	311.7
AS1-1_3582(H10)	gi|192330520|gb|FK021237.1|FK021237	86.38	345	47	0	64	408	202	546	2e-83	311.7
AB1-1_8044-060_D08	gi|171627465|gb|FE691018.1|FE691018	83.23	477	80	0	6	482	538	62	2.3e-83	311.7
UG-TDS_Contig357	gi|192330520|gb|FK021237.1|FK021237	86.38	345	47	0	79	423	546	202	2.6e-83	311.7
UG-TDS_Contig315	gi|192330520|gb|FK021237.1|FK021237	86.38	345	47	0	73	417	546	202	2.7e-83	311.7
UG-TDS_Contig336	gi|192330520|gb|FK021237.1|FK021237	86.38	345	47	0	146	490	546	202	3e-83	311.7
AB2-1-P1-H12	gi|38191878|gb|CF921084.1|CF921084	83.3	485	80	1	89	573	58	541	3.1e-83	311.7
UG-TDS_Contig32	gi|24136454|gb|BU926964.1|BU926964	83.16	481	81	0	167	647	540	60	3.5e-83	311.7
UG-TDS_Contig292	gi|192330520|gb|FK021237.1|FK021237	86.38	345	47	0	122	466	546	202	4e-83	311.7
AB1-1_8044-035_C05	gi|192296247|gb|FG992263.1|FG992263	90.98	244	22	0	105	348	186	429	5.9e-83	309.7
AS1-1_P3_C05	gi|16344226|gb|BI969821.1|BI969821	87.79	303	37	0	160	462	196	498	8.4e-83	309.7
AR1-1_AR1-1_P7_H03	gi|33387794|gb|CA851001.1|CA851001	84.63	423	62	2	30	449	149	571	8.7e-83	309.7
AR2-1-P9-F9	gi|12773914|gb|BG238841.1|BG238841	88.93	280	31	0	39	318	244	523	9.4e-83	309.7
BULK1-1_P4_B06_B6_046	gi|151402779|gb|EV272592.1|EV272592	86.17	347	42	1	237	577	23	369	9.9e-83	309.7
AB1-1_8029-130_C03	gi|22933241|gb|BU550380.1|BU550380	91.25	240	21	0	190	429	257	496	1.1e-82	309.7
AB1-1_8045-026_1_B04	gi|192299962|gb|FG992160.1|FG992160	89.34	272	29	0	364	635	249	520	1.1e-82	309.7
AR1-1_4753(D3)_2008-03-05	gi|5752870|gb|AI960157.1|AI960157	87.31	323	39	1	42	362	609	287	1.1e-82	309.7
AR1-1_4805(H9)_2008-03-01	gi|10232575|gb|BE801463.1|BE801463	88.89	279	31	0	52	330	186	464	1.1e-82	309.7
AR1-1-P8-H8	gi|192319762|gb|FK011886.1|FK011886	90.39	281	27	0	310	590	312	592	1.2e-82	309.7
AB1-1_8029-107_C10	gi|21888619|gb|BQ741832.1|BQ741832	89.04	292	30	2	357	647	415	125	1.3e-82	309.7
AS1-1_P9_C07	gi|16349430|gb|BI975025.1|BI975025	83.23	471	73	1	172	642	490	26	1.3e-82	309.7
UG-TDS_Contig12	gi|21255664|gb|BQ452552.1|BQ452552	92.11	228	18	0	246	473	316	89	1.3e-82	309.7
UG-TDS_Contig379	gi|23726299|gb|BU761138.1|BU761138	84.11	428	68	0	281	708	480	53	1.5e-82	309.7
AS2-1_P5_C06	gi|14205428|gb|BG839106.1|BG839106	91.49	235	20	0	124	358	134	368	2.9e-82	307.8
AR2-1_AR2-1_P6_A10	gi|57575183|gb|CX548158.1|CX548158	84.25	419	66	0	22	440	237	655	3.1e-82	307.8
BULK2-1_P3_F08_F8_054.2	gi|6847222|gb|AW349512.1|AW349512	89.38	273	26	1	14	283	529	257	3.4e-82	307.8
AB2-1-P2-E2	gi|171541267|gb|FE675794.1|FE675794	91.54	272	14	7	483	749	314	47	5.1e-82	307.8
AS2-1_P4_C06	gi|22927875|gb|BU545014.1|BU545014	89.92	258	26	0	78	335	274	531	9.1e-82	305.8
AR1-1_4870(A6)	gi|14205340|gb|BG839018.1|BG839018	90	270	25	2	150	419	423	156	1.1e-81	305.8
BULK2-1_P2_C07_C7_059	gi|20075929|gb|BQ094712.1|BQ094712	87.75	302	37	0	214	515	200	501	1.4e-81	305.8
BULK2-1_P3_G05_G5_035.2	gi|7926393|gb|AW832419.1|AW832419	87.87	305	36	1	200	504	1	304	1.4e-81	305.8
AS1-1_P10_D10	gi|31306080|gb|CD391283.1|CD391283	85.24	393	55	2	152	544	167	556	1.6e-81	305.8
BULK1-1_P5_H03_H3_017	gi|151399921|gb|EV269792.1|EV269792	87.26	314	40	0	292	605	209	522	1.6e-81	305.8
AR1-1_4632(C12)	gi|33388900|gb|CA852107.1|CA852107	85.88	354	50	0	56	409	40	393	1.7e-81	305.8
AB2-1-P3-H6	gi|21257085|gb|BQ453973.1|BQ453973	90.16	254	25	0	8	261	286	539	1.8e-81	305.8
AB2-1-P3-E11	gi|18041093|gb|BM309387.1|BM309387	87.92	298	36	0	7	304	1	298	1.9e-81	305.8
AS2-1_P6_D01	gi|56201071|gb|CV998031.1|CV998031	98.16	163	3	0	601	763	313	151	2.1e-81	305.8
AB1-1_8043-058_B08	gi|6847954|gb|AW350244.1|AW350244	89.51	267	25	1	1	267	549	286	2.8e-81	303.8
BULK2-1_P3_A09_A9_079.2	gi|23734608|gb|BU765541.1|BU765541	85.96	349	49	0	1	349	242	590	4.4e-81	303.8
AS2-1_P10_A09	gi|56201071|gb|CV998031.1|CV998031	99.36	156	1	0	361	516	313	158	5.5e-81	303.8
AR1-1_AR1-1_P7_H04	gi|26059734|gb|CA802648.1|CA802648	91.15	226	20	0	377	602	295	70	6.4e-81	303.8
AS1-1_P7_E06	gi|192330520|gb|FK021237.1|FK021237	86.09	345	48	0	36	380	546	202	6.5e-81	303.8
AS1-1_P12_B11	gi|6846563|gb|AW348853.1|AW348853	89.66	261	27	0	42	302	415	155	6.8e-81	303.8
AB2-1-P1-F5	gi|37994686|gb|CF806325.1|CF806325	88.61	281	32	0	2	282	410	690	7.2e-81	303.8
AB1-1_8029-180_D09	gi|58014856|gb|CX701598.1|CX701598	86.15	361	38	4	141	501	160	508	7.3e-81	303.8
AB1-1_8045-095_G12	gi|171492601|gb|FE707194.1|FE707194	92.31	221	17	0	391	611	1	221	7.6e-81	303.8
AR2-1_AR2-1_P6_G03	gi|193358970|gb|FK325400.1|FK325400	93.2	250	15	2	281	528	254	5	7.7e-81	303.8
AB2-1-P6-F5	gi|24136454|gb|BU926964.1|BU926964	82.95	481	82	0	152	632	60	540	8e-81	303.8
AR2-1-P9-F10	gi|10254863|gb|BE822629.1|BE822629	87.84	296	36	0	43	338	539	244	1.4e-80	301.8
AS1-1_P8_A05	gi|171520103|gb|FE677865.1|FE677865	83.29	407	66	2	5	411	464	60	1.7e-80	301.8
AS1-1_1-1_24	gi|31311363|gb|CD396566.1|CD396566	87.75	302	36	1	153	454	161	461	1.9e-80	301.8
AS2-1_P3_A11	gi|192323265|gb|FK015271.1|FK015271	86.45	332	45	0	52	383	367	698	2e-80	301.8
AB2-1-P6-E9	gi|38192422|gb|CF921628.1|CF921628	87.84	329	40	0	118	446	87	415	3e-80	301.8
AS1-1_1-1_71	gi|9264518|gb|BE352665.1|BE352665	88.45	355	30	10	64	418	98	441	3.1e-80	301.8
UG-TDS_Contig103	gi|9902459|gb|BE611427.1|BE611427	84.28	407	58	1	32	438	423	23	3.2e-80	301.8
AS2-1_P5_F09	gi|171617929|gb|FE708151.1|FE708151	88.28	290	33	1	25	314	337	49	5.1e-80	299.8
UG-TDS_Contig427	gi|27445974|gb|CA953097.1|CA953097	85.75	372	51	2	1060	1430	455	85	6.8e-80	301.8
AB1-1_8044-050_B07	gi|17964030|gb|BM270771.1|BM270771	87.22	313	37	1	324	633	415	103	1.1e-79	299.8
AB1-1_8045-072_H09	gi|171561671|gb|FE682756.1|FE682756	82.44	524	87	2	110	633	699	181	1.1e-79	299.8
AR2-1_8039-052_D07	gi|21285440|gb|BQ473311.1|BQ473311	86.3	343	46	1	254	595	412	70	1.1e-79	299.8
UG-TDS_Contig193	gi|37995094|gb|CF806683.1|CF806683	84.96	379	57	0	42	420	94	472	1.1e-79	299.8
AB1-1_8045-011_1_C02	gi|16349308|gb|BI974903.1|BI974903	89.8	255	26	0	3	257	542	288	1.2e-79	299.8
UG-TDS_Contig337	gi|6341940|gb|AW164764.1|AW164764	83.76	431	70	0	165	595	3	433	1.3e-79	299.8
AB1-1_8044-087_1_G11	gi|11274630|gb|BF324967.1|BF324967	85.84	353	48	1	1	353	370	20	2.4e-79	297.8
AS1-1_3524(F3)	gi|6747471|gb|AW317927.1|AW317927	88.49	278	32	0	64	341	111	388	2.5e-79	297.8
AR2-1_AR2-1_P10-A1	gi|7589627|gb|AW705397.1|AW705397	87.93	290	35	0	174	463	4	293	3.3e-79	297.8
UG-TDS_Contig575	gi|6665872|gb|AW277322.1|AW277322	83.64	440	69	1	66	502	11	450	3.3e-79	297.8
UG-TDS_Contig307	gi|10847795|gb|BF071600.1|BF071600	87.42	302	38	0	22	323	549	248	3.9e-79	297.8
UG-TDS_Contig354	gi|16342340|gb|BI967935.1|BI967935	87.25	306	39	0	48	353	192	497	4.6e-79	297.8
AB2-1-P3-E4	gi|171552311|gb|FE699404.1|FE699404	89.88	257	25	1	20	275	700	444	4.7e-79	297.8
AB2-1-P3-B9	gi|15336904|gb|BI497560.1|BI497560	87.54	297	37	0	39	335	58	354	4.8e-79	297.8
UG-TDS_Contig107	gi|151403360|gb|EV273170.1|EV273170	81.82	572	100	2	358	928	744	176	7.4e-79	297.8
UG-TDS_Contig525	gi|6845917|gb|AW348207.1|AW348207	92.49	213	16	0	164	376	140	352	9.7e-79	295.9
AR1-1-P9-D2	gi|10237334|gb|BE806222.1|BE806222	89.49	257	27	0	121	377	111	367	9.8e-79	295.9
BULK1-1_P5_A01_A1_015	gi|15662704|gb|BI700075.1|BI700075	86.49	333	44	1	109	440	166	498	1.5e-78	295.9
AS1-1_P8_F07	gi|19347586|gb|BM892466.1|BM892466	82.68	456	79	0	187	642	544	89	1.7e-78	295.9
AR2-1_8048-060_D08	gi|58022013|gb|CX708754.1|CX708754	82.35	612	99	8	20	625	328	936	1.8e-78	295.9
UG-TDS_Contig258	gi|6072336|gb|AW101723.1|AW101723	86.16	354	49	0	101	454	491	138	2e-78	295.9
AB1-1_8029-099_C09	gi|15815667|gb|BI787942.1|BI787942	88.03	284	34	0	2	285	364	81	3e-78	293.9
AS1-1_P13_E09	gi|8402921|gb|BE058555.1|BE058555	89.62	260	26	1	23	282	203	461	4e-78	293.9
AB1-1_8044-069_1_E09	gi|21256665|gb|BQ453553.1|BQ453553	92.45	212	16	0	1	212	168	379	4.9e-78	293.9
AS1-1_P7_F06	gi|22929391|gb|BU546530.1|BU546530	86.54	327	43	1	149	474	55	381	5.1e-78	293.9
UG-TDS_Contig408	gi|9902707|gb|BE611675.1|BE611675	86.71	316	42	0	105	420	30	345	5.7e-78	293.9
AR1-1-P9-H10	gi|171566800|gb|FE690529.1|FE690529	89.23	260	28	0	40	299	84	343	5.9e-78	293.9
UG-TDS_Contig548	gi|151407799|gb|EV277614.1|EV277614	91.52	224	19	0	197	420	383	160	6.5e-78	293.9
UG-TDS_Contig390	gi|7233381|gb|AW568728.1|AW568728	85.63	348	50	0	56	403	401	54	6.9e-78	293.9
UG-TDS_Contig126	gi|151395388|gb|EV265259.1|EV265259	81.69	568	103	1	340	907	791	225	9.7e-78	293.9
AS1-1_P15_D02	gi|19937976|gb|BQ081503.1|BQ081503	90.38	239	23	0	6	244	304	66	1.3e-77	291.9
AS2-1_P7_B05	gi|19270095|gb|BM886351.1|BM886351	88.14	312	37	0	2	313	376	65	1.3e-77	291.9
BULK2-1_P3_H04_H4_018.2	gi|9983200|gb|BE657308.1|BE657308	89.19	259	28	0	45	303	444	186	1.8e-77	291.9
UG-TDS_Contig256	gi|171669103|gb|FE706073.1|FE706073	86.67	315	42	0	182	496	600	286	2.1e-77	291.9
AR2-1_8048-050_B07	gi|15203511|gb|BI426279.1|BI426279	89.19	259	28	0	373	631	98	356	2.7e-77	291.9
AS1-1_P10_H07	gi|171665462|gb|FE685394.1|FE685394	82.79	401	69	0	233	633	784	384	2.7e-77	291.9
UG-TDS_Contig289	gi|4299660|gb|AI442936.1|AI442936	88.93	298	27	5	195	492	522	231	2.8e-77	291.9
UG-TDS_Contig280	gi|6846313|gb|AW348603.1|AW348603	84.8	408	55	4	17	420	605	201	2.9e-77	291.9
BULK2-1_P3_B09_B9_077.2	gi|171605063|gb|FE685188.1|FE685188	90.87	230	21	0	1	230	381	610	5.6e-77	289.9
AR2-1-P9-B1	gi|151407819|gb|EV277634.1|EV277634	86.62	314	42	0	66	379	353	666	6e-77	289.9
AR2-1_8038-043_C06	gi|9565625|gb|BE475134.1|BE475134	85.93	334	47	0	3	336	422	89	6.7e-77	289.9
AS2-1_A11(3929)	gi|6848474|gb|AW350764.1|AW350764	93.43	198	13	0	44	241	275	78	7.1e-77	289.9
AR2-1_8038-004_D01	gi|192298776|gb|FG988627.1|FG988627	91.03	234	20	1	197	429	477	710	8e-77	289.9
BULK2-1_P1_B01_B1_013	gi|193538922|gb|FK497276.1|FK497276	92.34	209	16	0	124	332	1	209	1e-76	289.9
UG-TDS_Contig44	gi|19452370|gb|BM953780.1|BM953780	84.76	374	57	0	38	411	445	72	1.3e-76	289.9
AS2-1_P8_A01	gi|7233670|gb|AW569015.1|AW569015	93.4	197	13	0	105	301	320	124	1.9e-76	287.9
AR1-1_4846(A3)	gi|9983999|gb|BE658107.1|BE658107	90.32	248	21	2	128	372	97	344	2.3e-76	287.9
BULK1-1_P2_E10_E10_072.2	gi|171527148|gb|FE686082.1|FE686082	86.83	334	44	0	83	416	279	612	2.7e-76	287.9
AB2-1-P2-A4	gi|171489166|gb|FE674278.1|FE674278	85.25	400	53	5	1	398	609	214	3e-76	287.9
UG-TDS_Contig615	gi|33389770|gb|CA852977.1|CA852977	92.02	213	17	0	299	511	543	331	3.2e-76	287.9
BULK1-1_P2_H07_H7_049.2	gi|20812444|gb|BQ296922.1|BQ296922	83.78	413	67	0	32	444	422	10	3.6e-76	287.9
BULK2-1_P5_E10_E10_072	gi|193476091|gb|FK439918.1|FK439918	90.87	230	17	1	254	483	6	231	3.7e-76	287.9
UG-TDS_Contig372	gi|16342863|gb|BI968458.1|BI968458	83.33	414	63	1	219	626	220	633	4e-76	287.9
AB2-1-P6-C3	gi|192327436|gb|FK018168.1|FK018168	86.27	335	42	2	117	451	621	291	4.3e-76	287.9
AS1-1_P12_F08	gi|31463718|gb|CD405746.1|CD405746	81.86	474	84	2	200	673	109	580	4.3e-76	287.9
UG-TDS_Contig8	gi|22521682|gb|BU080493.1|BU080493	89.27	261	27	1	389	649	160	419	4.3e-76	287.9
UG-TDS_Contig157	gi|58018318|gb|CX705060.1|CX705060	86.01	336	46	1	53	388	799	465	4.6e-76	287.9
UG-TDS_Contig219	gi|58021652|gb|CX708393.1|CX708393	82.24	501	89	0	201	701	185	685	4.6e-76	287.9
AR2-1_AR2-1_P6_D03	gi|151393953|gb|EV263824.1|EV263824	92.02	213	17	0	306	518	416	204	4.7e-76	287.9
UG-TDS_Contig601	gi|192331671|gb|FK022802.1|FK022802	81.96	521	94	0	258	778	606	86	5.4e-76	287.9
AS2-1_P8_A09	gi|151402284|gb|EV272097.1|EV272097	88.03	284	33	1	20	303	580	298	8e-76	286
BULK2-1_P1_D11_D11_089	gi|171515727|gb|FE689000.1|FE689000	89.06	256	28	0	9	264	88	343	1.4e-75	286
AR2-1_AR2-1_P7_A09	gi|31310833|gb|CD396036.1|CD396036	84.3	363	57	0	205	567	134	496	1.7e-75	286
AB1-1_8045-047_1_G06	gi|10253709|gb|BE821475.1|BE821475	89.71	243	25	0	117	359	176	418	3.7e-75	284
AR2-1-P8-D7	gi|13562401|gb|BG550621.1|BG550621	85.93	327	46	0	46	372	337	11	3.8e-75	284
AR1-1_4831(B1)	gi|9984276|gb|BE658384.1|BE658384	91.94	211	17	0	35	245	374	164	3.8e-75	284
AS1-1_1-1_36	gi|31560959|gb|CD486797.1|CD486797	88.17	279	32	1	30	308	147	424	3.9e-75	284
AS2-1_P3_G08	gi|23733010|gb|BU764686.1|BU764686	89.67	242	25	0	167	408	226	467	4e-75	284
AS1-1_P12_G05	gi|192323058|gb|FK016309.1|FK016309	81.31	428	80	0	4	431	428	1	5.4e-75	284
AS1-1_P6_G02	gi|171582208|gb|FE704595.1|FE704595	86.21	319	44	0	39	357	184	502	5.5e-75	284
UG-TDS_Contig81	gi|151405296|gb|EV275110.1|EV275110	86.96	299	39	0	281	579	6	304	5.9e-75	284
UG-TDS_Contig223	gi|14206296|gb|BG839974.1|BG839974	83.7	411	67	0	82	492	491	81	6.2e-75	284
AS2-1_P10_B01	gi|171504866|gb|FE703161.1|FE703161	86.35	359	39	6	29	383	464	816	6.4e-75	284
UG-TDS_Contig14	gi|18039477|gb|BM307771.1|BM307771	84.85	363	55	0	291	653	510	148	6.7e-75	284
AB2-1-P5-D4	gi|10254835|gb|BE822601.1|BE822601	93.02	215	12	3	203	417	196	407	6.8e-75	284
AR1-1_4653(H2)	gi|14125951|gb|BG790389.1|BG790389	88.15	270	32	0	39	308	295	26	1.5e-74	282
AR2-1_8039-002_B01	gi|48575215|gb|CO036292.1|CO036292	90.17	234	23	0	268	501	245	12	1.9e-74	282
BULK1-1_P2_D09_D9_073.2	gi|7590094|gb|AW705854.1|AW705854	88.35	266	31	0	231	496	277	12	1.9e-74	282
UG-TDS_Contig543	gi|15812332|gb|BI784607.1|BI784607	88.98	254	28	0	28	281	2	255	2.2e-74	282
UG-TDS_Contig199	gi|171522110|gb|FE711464.1|FE711464	86.02	322	45	0	55	376	368	47	2.7e-74	282
AR2-1_8048-013_E02	gi|171530535|gb|FE704123.1|FE704123	85.43	350	50	1	212	561	72	420	2.8e-74	282
UG-TDS_Contig395	gi|7233563|gb|AW568968.1|AW568968	82.76	464	77	1	203	663	516	53	3.2e-74	282
AS2-1_P3_B05	gi|10255546|gb|BE823312.1|BE823312	90.95	221	20	0	20	240	272	52	5.4e-74	280
AS1-1_3560(B8)_2007-10-28	gi|31307058|gb|CD392261.1|CD392261	89.39	245	26	0	136	380	262	506	6.5e-74	280
AS1-1_P8_D02	gi|10254728|gb|BE822494.1|BE822494	85.15	357	47	2	9	359	389	33	7.2e-74	280
AR2-1_8039-031_G04	gi|22931697|gb|BU548836.1|BU548836	89.16	249	27	0	203	451	35	283	7.5e-74	280
AB1-1_8046-008_H01	gi|15589580|gb|BI674196.1|BI674196	95.48	177	7	1	420	595	116	292	1e-73	280
AR2-1_8039-070_F09	gi|41146271|gb|CK606482.1|CK606482	83.83	433	67	3	106	536	669	238	1e-73	280
AB1-1_8043-003_1_C01	gi|37994686|gb|CF806325.1|CF806325	89.8	245	24	1	460	703	138	382	1.1e-73	280
AB2-1-P4-C11	gi|151396541|gb|EV266418.1|EV266418	83.71	442	68	4	65	506	248	685	1.1e-73	280
UG-TDS_Contig345	gi|192330520|gb|FK021237.1|FK021237	85.22	345	51	0	173	517	546	202	1.2e-73	280
BULK1-1_P1E1	gi|16342093|gb|BI967688.1|BI967688	94.02	184	11	0	127	310	399	582	1.9e-73	278
AB1-1_8029-187_C10	gi|10253162|gb|BE820928.1|BE820928	89.58	240	25	0	262	501	188	427	3.3e-73	278
AB2-1-P6-F6	gi|151403984|gb|EV273794.1|EV273794	84.9	351	53	0	135	485	541	191	3.7e-73	278
UG-TDS_Contig544	gi|16105752|gb|BI893492.1|BI893492	82.81	448	77	0	136	583	1	448	3.7e-73	278
AB2-1-P6-E2	gi|31475938|gb|CD417966.1|CD417966	89.3	243	26	0	338	580	274	516	4e-73	278
AS1-1_P13_G08	gi|7233381|gb|AW568728.1|AW568728	85.06	348	52	0	137	484	402	55	4.3e-73	278
UG-TDS_Contig361	gi|7233231|gb|AW568579.1|AW568579	85.76	323	46	0	194	516	510	188	4.4e-73	278
AR2-1-P9-C6	gi|16345079|gb|BI970674.1|BI970674	88.64	264	29	1	297	559	305	568	4.6e-73	278
AS2-1_C3(3867)	gi|19348308|gb|BM892840.1|BM892840	89.54	239	25	0	45	283	545	307	7e-73	276
AS1-1_P5_B12	gi|22928463|gb|BU545602.1|BU545602	86.83	281	37	0	57	337	93	373	8.2e-73	276
BULK1-1_P5_F10_F10_070	gi|7685882|gb|AW756530.1|AW756530	84.57	363	56	0	170	532	71	433	1.3e-72	276
BULK2-1_P3_G10_G10_068.2	gi|31466333|gb|CD408361.1|CD408361	86.78	295	39	0	161	455	471	177	1.4e-72	276
AR1-1-P9-G3	gi|10256400|gb|BE824166.1|BE824166	87.46	279	35	0	23	301	446	168	1.6e-72	276
BULK1-1_P3_B07_B7_061	gi|192325884|gb|FK016561.1|FK016561	85.76	323	46	0	148	470	114	436	1.6e-72	276
AB2-1-P1-E6	gi|26268871|gb|CA819934.1|CA819934	88.55	262	29	1	143	403	263	524	1.7e-72	276
AR1-1-P9-D7	gi|11688976|gb|BF596582.1|BF596582	90.27	226	22	0	28	253	32	257	3.3e-72	274.1
AR2-1_P10_E12	gi|192311873|gb|FK004518.1|FK004518	86.17	311	41	2	163	473	579	271	4.7e-72	274.1
AS2-1_2-1_73	gi|10231563|gb|BE800451.1|BE800451	88.18	296	29	5	45	340	319	30	4.8e-72	274.1
UG-TDS_Contig623	gi|6847055|gb|AW349345.1|AW349345	87.59	274	34	0	126	399	490	217	5.5e-72	274.1
BULK2-1_P4_D06_D6_042	gi|7640658|gb|AW734955.1|AW734955	91.43	210	18	0	147	356	47	256	6.1e-72	274.1
AR1-1_4910(A11)	gi|10234694|gb|BE803582.1|BE803582	86.58	298	40	0	282	579	328	31	6.8e-72	274.1
UG-TDS_Contig504	gi|171544441|gb|FE680668.1|FE680668	81.61	522	96	0	210	731	546	25	7.4e-72	274.1
AS2-1_P8_H02	gi|6848150|gb|AW350440.1|AW350440	91.39	209	18	0	1	209	341	133	1.1e-71	272.1
AR2-1-P8-D9	gi|37994627|gb|CF806298.1|CF806298	88	275	29	2	184	457	613	342	1.7e-71	272.1
AR2-1_AR2-1_P6_D12	gi|10255585|gb|BE823351.1|BE823351	92.04	201	16	0	16	216	379	179	1.8e-71	272.1
AS1-1_P9_E09	gi|151409248|gb|EV279056.1|EV279056	85.36	321	47	0	173	493	659	339	1.9e-71	272.1
AS2-1_P4_A06	gi|31308522|gb|CD393725.1|CD393725	87.55	273	34	0	141	413	473	201	2.1e-71	272.1
UG-TDS_Contig365	gi|171624714|gb|FE676613.1|FE676613	89.91	228	23	0	69	296	787	560	4.8e-71	270.1
UG-TDS_Contig34	gi|16348779|gb|BI974374.1|BI974374	90.45	220	21	0	43	262	246	465	5e-71	270.1
UG-TDS_Contig156	gi|171528514|gb|FE684799.1|FE684799	90.74	216	20	0	222	437	606	391	6.5e-71	270.1
AS2-1_2-1_57	gi|10252788|gb|BE820554.1|BE820554	86.81	288	38	0	197	484	272	559	8.5e-71	270.1
AB2-1-P4-B2	gi|192324424|gb|FK015775.1|FK015775	81.68	535	96	2	12	545	635	102	9.9e-71	270.1
AR2-1-P8-C3	gi|58014302|gb|CX701044.1|CX701044	89.41	236	25	0	18	253	521	286	1.1e-70	270.1
UG-TDS_Contig507	gi|10253332|gb|BE821098.1|BE821098	83.95	380	61	0	374	753	126	505	1.1e-70	270.1
AS2-1_P7_D01	gi|5605889|gb|AI899987.1|AI899987	88.19	254	30	0	67	320	5	258	2e-70	268.1
AS2-1_P9_H03	gi|58020770|gb|CX707512.1|CX707512	88.03	259	31	0	124	382	311	569	2.3e-70	268.1
AS2-1_P8_B11	gi|31456782|gb|CD398810.1|CD398810	87.27	275	35	0	191	465	620	346	2.7e-70	268.1
BULK2-1_P1_A07_A7_063	gi|22929370|gb|BU546509.1|BU546509	88.24	255	30	0	50	304	416	162	2.9e-70	268.1
BULK2-1_P4_D10_D10_074	gi|16344029|gb|BI969624.1|BI969624	91	211	19	0	341	551	312	522	3.2e-70	268.1
AS2-1_P4_C12	gi|58018481|gb|CX705223.1|CX705223	83.51	376	62	0	205	580	201	576	3.4e-70	268.1
BULK1-1_P5_G06_G6_036	gi|18733846|gb|BM527845.1|BM527845	87.27	275	35	0	345	619	275	1	3.7e-70	268.1
AR2-1_AR2-1_P6_A02	gi|9900872|gb|BE609840.1|BE609840	89.79	235	23	1	41	275	306	73	4.4e-70	268.1
UG-TDS_Contig511	gi|31459156|gb|CD401184.1|CD401184	82.76	435	75	0	413	847	140	574	6.6e-70	268.1
AR1-1_4784(C7)	gi|192306179|gb|FG996821.1|FG996821	90.99	222	18	2	86	306	117	337	7.1e-70	266.1
UG-TDS_Contig208	gi|31309604|gb|CD394807.1|CD394807	85.15	330	49	0	24	353	641	312	9e-70	266.1
AS2-1_P4_A09	gi|192302250|gb|FG995846.1|FG995846	87.68	276	27	3	139	408	297	23	1.1e-69	266.1
AR2-1_8039-021_E03	gi|14125262|gb|BG789700.1|BG789700	93.01	186	13	0	296	481	229	44	1.3e-69	266.1
BULK1-1_P3_E10_E10_072	gi|5770859|gb|AI974033.1|AI974033	84.25	362	57	0	27	388	22	383	1.3e-69	266.1
BULK2-1_P5_D03_D3_025	gi|26268604|gb|CA819667.1|CA819667	84.8	342	52	0	122	463	218	559	1.4e-69	266.1
AB1-1_8029-145_E03	gi|9264559|gb|BE352706.1|BE352706	89.38	273	22	6	306	572	267	538	1.6e-69	266.1
AB2-1-P2-G7	gi|33389180|gb|CA852387.1|CA852387	86.09	302	42	0	19	320	587	286	1.6e-69	266.1
BULK1-1_P5_G02_G2_004	gi|7233941|gb|AW569283.1|AW569283	85.95	306	43	0	12	317	314	9	1.6e-69	266.1
AS2-1_P10_E02	gi|57575369|gb|CX548344.1|CX548344	88.31	248	23	1	21	268	357	116	2.7e-69	264.1
BULK1-1_P3_F01_F1_005	gi|192324058|gb|FK019349.1|FK019349	86.83	281	37	0	34	314	353	633	2.8e-69	264.1
AR2-1_8038-032_H04	gi|171668998|gb|FE700245.1|FE700245	90.05	221	22	0	145	365	644	424	3.3e-69	264.1
AB2-1-P5-G12	gi|171490239|gb|FE680544.1|FE680544	87.36	269	34	0	9	277	420	688	4e-69	264.1
UG-TDS_Contig291	gi|193514532|gb|FK467978.1|FK467978	90.3	237	20	3	146	382	273	40	4.2e-69	264.1
UG-TDS_Contig631	gi|15001220|gb|BI322034.1|BI322034	85.71	315	42	1	69	380	500	186	5.1e-69	264.1
UG-TDS_Contig448	gi|31306824|gb|CD392027.1|CD392027	90	220	21	1	363	582	439	221	5.7e-69	264.1
UG-TDS_Contig139	gi|26060237|gb|CA803151.1|CA803151	84.4	327	50	1	255	581	477	152	6.4e-69	264.1
AB1-1_8045-057_1_A08	gi|171561204|gb|FE706925.1|FE706925	87.89	256	31	0	1	256	140	395	1.3e-68	262.2
AB1-1_8044-018_B03	gi|10233980|gb|BE802868.1|BE802868	82.01	478	83	1	228	705	501	27	2.6e-68	262.2
AR1-1_4639(B1)	gi|4289918|gb|AI441544.1|AI441544	85.14	323	48	0	415	737	115	437	2.7e-68	262.2
AS2-1_P4_F10	gi|6846042|gb|AW348332.1|AW348332	83.69	325	53	0	145	469	135	459	6.6e-68	260.2
UG-TDS_Contig73	gi|6848442|gb|AW350732.1|AW350732	85.27	319	47	0	200	518	110	428	8.3e-68	260.2
AB1-1_8044-025_A04	gi|6848913|gb|AW351203.1|AW351203	86.41	287	39	0	11	297	199	485	8.9e-68	260.2
AB2-1-P2-H10	gi|17401315|gb|BM178097.1|BM178097	90.41	219	20	1	130	348	443	226	9.2e-68	260.2
UG-TDS_Contig350	gi|19269036|gb|BM885292.1|BM885292	81.06	491	93	0	185	675	509	19	9.7e-68	260.2
UG-TDS_Contig51	gi|6848442|gb|AW350732.1|AW350732	85.27	319	47	0	161	479	428	110	9.8e-68	260.2
AR2-1_8048-015_G02	gi|16342121|gb|BI967709.1|BI967709	84.66	339	52	0	4	342	292	630	1e-67	260.2
UG-TDS_Contig74	gi|6848442|gb|AW350732.1|AW350732	85.27	319	47	0	353	671	428	110	1.2e-67	260.2
AS2-1_P9_D01	gi|31466830|gb|CD408858.1|CD408858	86.15	296	38	1	32	324	526	231	1.9e-67	258.2
AS1-1_P6_F01	gi|151409016|gb|EV278824.1|EV278824	85.91	298	42	0	21	318	315	18	2e-67	258.2
AB1-1_8029-087_G07	gi|6455239|gb|AW185922.1|AW185922	94.58	166	9	0	4	169	166	1	2.4e-67	258.2
AR2-1_8038-078_F10	gi|8825816|gb|BE209546.1|BE209546	86.69	278	37	0	1	278	55	332	2.4e-67	258.2
UG-TDS_Contig491	gi|31308330|gb|CD393533.1|CD393533	89.91	218	22	0	3	220	550	333	2.6e-67	258.2
BULK2-1_P2_C12_C12_092	gi|6848648|gb|AW350938.1|AW350938	90.48	210	20	0	4	213	448	239	3.1e-67	258.2
UG-TDS_Contig630	gi|193515786|gb|FK474342.1|FK474342	90.65	214	19	1	1	214	23	235	3.5e-67	258.2
AR1-1_4710(A10)	gi|192333804|gb|FK025065.1|FK025065	83.42	386	64	0	62	447	14	399	3.7e-67	258.2
AB1-1_8029-090_B08	gi|9258635|gb|BE346782.1|BE346782	85.84	332	41	4	290	621	326	1	3.8e-67	258.2
UG-TDS_Contig517	gi|171634486|gb|FE680109.1|FE680109	88.52	244	27	1	263	506	499	257	6.2e-67	258.2
AS2-1_P5_B01	gi|31310810|gb|CD396013.1|CD396013	88.35	266	24	4	53	316	105	365	7.5e-67	256.2
UG-TDS_Contig298	gi|7145754|gb|AW507676.1|AW507676	87.17	265	34	0	138	402	334	70	9.5e-67	256.2
AS1-1_P4_E12	gi|33387815|gb|CA851022.1|CA851022	87.84	255	28	1	7	258	497	243	9.8e-67	256.2
AB2-1-P5-A6	gi|15814771|gb|BI787046.1|BI787046	85.34	341	47	3	20	358	392	53	1.1e-66	256.2
UG-TDS_Contig278	gi|22930209|gb|BU547348.1|BU547348	86.48	281	38	0	32	312	482	202	1.2e-66	256.2
AS1-1_3563(E8)	gi|192330520|gb|FK021237.1|FK021237	84.35	345	54	0	73	417	546	202	1.4e-66	256.2
UG-TDS_Contig414	gi|192330520|gb|FK021237.1|FK021237	84.35	345	54	0	246	590	202	546	1.6e-66	256.2
AB1-1_8046-039_G05	gi|192298551|gb|FG989227.1|FG989227	91	200	18	0	48	247	561	760	3.1e-66	254.2
BULK1-1_P3_C05_C5_043	gi|120492395|gb|EH220562.1|EH220562	88.79	232	26	0	142	373	226	457	3.2e-66	254.2
AS2-1_P10_A07	gi|16345747|gb|BI971342.1|BI971342	84.32	370	40	7	8	371	251	608	3.3e-66	254.2
AR2-1_8039-093_1_E12	gi|171605910|gb|FE697015.1|FE697015	90.38	208	20	0	127	334	596	389	3.9e-66	254.2
AR2-1_8039-080_H10	gi|151412666|gb|EV282478.1|EV282478	83.51	376	62	0	12	387	498	123	4.3e-66	254.2
AS2-1_G9(3919)	gi|38191067|gb|CF920273.1|CF920273	83.99	381	55	3	53	430	411	34	4.8e-66	254.2
AB1-1_8044-013_E02	gi|37995738|gb|CF807327.1|CF807327	81.5	492	91	0	21	512	711	220	5.8e-66	254.2
UG-TDS_Contig58	gi|38191883|gb|CF921089.1|CF921089	80.48	584	114	0	51	634	132	715	5.9e-66	254.2
AR1-1_4614(A10)	gi|10253826|gb|BE821592.1|BE821592	94.97	159	8	0	124	282	263	421	1e-65	252.3
AR1-1_4695()B8	gi|6846143|gb|AW348433.1|AW348433	93.14	175	12	0	47	221	466	292	1.9e-65	252.3
UG-TDS_Contig333	gi|10252553|gb|BE820319.1|BE820319	87.55	249	31	0	176	424	119	367	1.9e-65	252.3
AS1-1_1-1_44	gi|19936423|gb|BQ080857.1|BQ080857	85.42	343	46	4	145	486	94	433	2e-65	252.3
AS2-1_2-1_5	gi|56201071|gb|CV998031.1|CV998031	95.76	165	4	3	442	604	313	150	2.1e-65	252.3
UG-TDS_Contig581	gi|192324858|gb|FK016074.1|FK016074	85.34	307	45	0	33	339	392	698	2.2e-65	252.3
AB2-1-P2-D12	gi|171647597|gb|FE694693.1|FE694693	88.99	227	25	0	41	267	33	259	2.4e-65	252.3
UG-TDS_Contig39	gi|22929171|gb|BU546310.1|BU546310	82.79	401	69	0	44	444	614	214	2.4e-65	252.3
AB1-1_8029-046_F02	gi|192297900|gb|FG993194.1|FG993194	85.93	327	42	4	377	702	706	383	2.5e-65	252.3
AB1-1_8029-086_F07	gi|192304844|gb|FG996046.1|FG996046	84.24	349	52	1	9	357	438	783	2.5e-65	252.3
AB1-1_8029-113_H02	gi|6719447|gb|AW307094.1|AW307094	85.91	291	41	0	262	552	298	8	2.5e-65	252.3
AB2-1-P1-H9	gi|192301186|gb|FG990166.1|FG990166	83.65	367	60	0	3	369	584	218	2.5e-65	252.3
UG-TDS_Contig19	gi|33388218|gb|CA851425.1|CA851425	84.26	343	54	0	150	492	83	425	2.7e-65	252.3
AS2-1_P4_H09	gi|15203257|gb|BI426025.1|BI426025	90.29	206	20	0	1	206	56	261	2.9e-65	250.3
AB1-1_8046-003_C01	gi|10236123|gb|BE804941.1|BE804941	88.94	226	25	0	1	226	266	41	3.4e-65	250.3
AR2-1-P8-H7	gi|19270603|gb|BM886859.1|BM886859	86.83	281	29	3	41	321	82	354	4.4e-65	250.3
AR1-1_AR1-1_P6_H04	gi|192300766|gb|FG991133.1|FG991133	89.57	230	22	2	96	324	255	27	4.4e-65	250.3
BULK2-1_P4_H04_H4_018	gi|151400160|gb|EV269974.1|EV269974	90.91	198	18	0	362	559	463	266	7.9e-65	250.3
UG-TDS_Contig30	gi|10255069|gb|BE822835.1|BE822835	89.4	217	23	0	48	264	319	103	2.1e-64	248.3
UG-TDS_Contig396	gi|6845905|gb|AW348195.1|AW348195	91.19	193	17	0	111	303	405	213	2.3e-64	248.3
UG-TDS_Contig455	gi|6848121|gb|AW350411.1|AW350411	86.86	274	31	2	201	469	104	377	2.8e-64	248.3
AS2-1_P8_G02	gi|13791689|gb|BG654280.1|BG654280	88.73	213	24	0	309	521	385	173	3e-64	248.3
UG-TDS_Contig498	gi|16342722|gb|BI968317.1|BI968317	86.82	258	34	0	9	266	570	313	8.4e-64	246.3
UG-TDS_Contig461	gi|15664946|gb|BI702317.1|BI702317	86.92	260	34	0	22	281	131	390	8.9e-64	246.3
AB1-1_8044-055_G07	gi|27426080|gb|CA937600.1|CA937600	83.42	368	61	0	1	368	584	217	1.1e-63	246.3
AR2-1_AR2-1_P6_D05	gi|193717075|gb|FK655571.1|FK655571	90.2	204	20	0	17	220	65	268	1.1e-63	246.3
AS2-1_P7_F03	gi|192316868|gb|FK010841.1|FK010841	82.38	420	74	0	119	538	139	558	1.2e-63	246.3
BULK2-1_P3_B06_B6_046.2	gi|192330953|gb|FK021666.1|FK021666	85.96	292	40	1	251	541	123	414	1.2e-63	246.3
UG-TDS_Contig346	gi|22929001|gb|BU546140.1|BU546140	84.57	324	50	0	23	346	52	375	1.3e-63	246.3
AR2-1-P9-F6	gi|9987043|gb|BE661151.1|BE661151	87.11	256	33	0	450	705	269	14	1.5e-63	246.3
AS1-1_P6_H02	gi|151411346|gb|EV281157.1|EV281157	83.14	350	59	0	235	584	400	51	1.5e-63	246.3
AR2-1_8039-095_1_G12	gi|151397593|gb|EV267466.1|EV267466	85.87	283	40	0	1	283	298	16	2.3e-63	244.3
UG-TDS_Contig401	gi|7234345|gb|AW569683.1|AW569683	87.11	256	33	0	605	860	267	12	2.3e-63	246.3
AB1-1_8043-087_G11	gi|151409496|gb|EV279304.1|EV279304	87.45	247	31	0	177	423	64	310	3.6e-63	244.3
AR1-1_4822(A12)_2008-03-01	gi|192333804|gb|FK025065.1|FK025065	83.2	375	63	0	52	426	14	388	3.6e-63	244.3
UG-TDS_Contig146	gi|7146706|gb|AW508628.1|AW508628	82.2	427	76	0	2	428	485	59	4.2e-63	244.3
AS1-1_P9_C09	gi|120530712|gb|EH258845.1|EH258845	83.38	367	61	0	220	586	144	510	5.5e-63	244.3
AS2-1_2-1_76	gi|6482181|gb|AW201452.1|AW201452	90.11	263	17	9	275	536	375	121	6e-63	244.3
AB1-1_8029-128_H02	gi|58017322|gb|CX704064.1|CX704064	86.24	298	38	3	73	367	691	394	1.3e-62	242.3
AS2-1_P10_H03	gi|171482048|gb|FE709730.1|FE709730	90	200	20	0	166	365	415	216	1.3e-62	242.3
BULK1-1_P3_E09_E9_071	gi|17023051|gb|BM094085.1|BM094085	85.23	298	44	0	167	464	206	503	1.5e-62	242.3
UG-TDS_Contig591	gi|22927199|gb|BU544338.1|BU544338	86.67	270	30	2	127	390	395	126	1.6e-62	242.3
AS2-1_P8_E04	gi|151397796|gb|EV267669.1|EV267669	84.04	307	49	0	202	508	373	67	2.1e-62	242.3
UG-TDS_Contig343	gi|26047203|gb|CA784072.1|CA784072	81.91	470	83	2	30	498	68	536	2.5e-62	242.3
AB1-1_8043-014_1_F02	gi|120530280|gb|EH258414.1|EH258414	85.61	285	41	0	1	285	626	342	3.9e-62	240.4
UG-TDS_Contig483	gi|6963728|gb|AW432421.1|AW432421	89.47	209	22	0	103	311	444	236	4.9e-62	240.4
AS1-1_P3_H12	gi|151403425|gb|EV273235.1|EV273235	86.42	265	36	0	108	372	70	334	5.6e-62	240.4
BULK2-1_P2_E05_E5_039	gi|15337492|gb|BI498148.1|BI498148	91.35	185	16	0	49	233	68	252	6.6e-62	240.4
BULK1-1_P4_B12_B12_094	gi|193338190|gb|FK304293.1|FK304293	91.71	181	15	0	387	567	238	58	7.5e-62	240.4
AR2-1_AR2-1_P10-D4	gi|37995401|gb|CF806990.1|CF806990	87.15	249	32	0	27	275	456	208	9.8e-62	240.4
AS1-1_P3_D06	gi|10253901|gb|BE821716.1|BE821716	88.99	218	21	1	103	317	205	422	1.8e-61	238.4
AR1-1_4606(A9)	gi|16283555|gb|BI945612.1|BI945612	91.3	184	16	0	24	207	343	526	2.1e-61	238.4
AS2-1_P9_F04	gi|171487253|gb|FE686713.1|FE686713	90.43	188	18	0	108	295	660	473	2.4e-61	238.4
AR2-1_AR2-1_P6_F04	gi|193345370|gb|FK312949.1|FK312949	87.3	244	31	0	136	379	19	262	3.5e-61	238.4
AB1-1_8046-091_1_C12	gi|9203397|gb|BE329683.1|BE329683	88.16	228	27	0	36	263	353	126	3.7e-61	238.4
AB1-1_8044-038_F05	gi|192315413|gb|FK009649.1|FK009649	90.91	187	17	0	92	278	193	379	5.6e-61	236.4
BULK2-1_P1_G09_G9_067	gi|18734290|gb|BM528097.1|BM528097	84.05	326	46	1	5	324	104	429	6.9e-61	236.4
AS1-1_P3_C04	gi|9203344|gb|BE329630.1|BE329630	87.45	239	30	0	8	246	507	269	7e-61	236.4
AB1-1_8043-031_1_G04	gi|18848619|gb|BM567766.1|BM567766	84.82	303	46	0	98	400	448	146	8.3e-61	236.4
AS2-1_P8_D11	gi|171531621|gb|FE708746.1|FE708746	84.97	306	44	1	75	380	536	233	8.9e-61	236.4
AS1-1_P11_H07	gi|120492351|gb|EH220518.1|EH220518	84.98	293	44	0	265	557	358	650	1.2e-60	236.4
AS1-1_1-1_55	gi|17023851|gb|BM094885.1|BM094885	81.9	431	78	0	72	502	99	529	1.3e-60	236.4
AR2-1-P8-A9	gi|8283041|gb|BE020602.1|BE020602	86.55	275	35	2	304	578	433	161	1.4e-60	236.4
AR1-1_4717(H10)	gi|192333804|gb|FK025065.1|FK025065	82.46	399	70	0	140	538	1	399	1.6e-60	236.4
AS2-1_P10_B02	gi|10255809|gb|BE823575.1|BE823575	87.39	222	28	0	155	376	101	322	3.1e-60	234.4
AS2-1_P6_C07	gi|5509711|gb|AI856269.1|AI856269	88.79	214	24	0	25	238	445	232	3.1e-60	234.4
AB2-1-P3-D7	gi|171639772|gb|FE695684.1|FE695684	86.38	257	35	0	3	259	758	502	3.8e-60	234.4
BULK2-1_P1_A02_A2_016	gi|11274402|gb|BF324755.1|BF324755	88.29	222	26	0	327	548	272	51	4.5e-60	234.4
AB1-1_8046-028_D04	gi|7145644|gb|AW507566.1|AW507566	83.47	363	45	4	3	365	104	451	5.1e-60	234.4
AR2-1_8039-037_E05	gi|151396449|gb|EV266326.1|EV266326	87.8	246	28	2	372	615	490	735	5.9e-60	234.4
AR2-1-P9-H4	gi|22524101|gb|BU082912.1|BU082912	83.43	350	58	0	31	380	141	490	6.2e-60	234.4
AB2-1-P4-G8	gi|23062963|gb|BU578533.1|BU578533	90.81	185	17	0	102	286	497	313	1.1e-59	232.4
AR1-1_AR1-1_P6_C10	gi|192294878|gb|FG987567.1|FG987567	88.48	217	25	0	19	235	356	572	1.1e-59	232.4
AR2-1_AR2-1_P10-E11	gi|192329812|gb|FK023008.1|FK023008	86.94	245	32	0	92	336	318	562	1.1e-59	232.4
BULK1-1_P5_E10_E10_072	gi|57575041|gb|CX548016.1|CX548016	85.19	297	38	2	16	312	552	262	1.1e-59	232.4
AS1-1_P10_D12	gi|171660286|gb|FE687305.1|FE687305	88	225	27	0	1	225	354	578	1.2e-59	232.4
UG-TDS_Contig528	gi|12773502|gb|BG238429.1|BG238429	85.56	277	40	0	11	287	54	330	1.2e-59	232.4
AR2-1-P9-B6	gi|21994596|gb|BQ786124.1|BQ786124	86.38	257	35	0	277	533	454	198	1.7e-59	232.4
BULK1-1_P5_E09_E9_071	gi|120494252|gb|EH222419.1|EH222419	89.55	201	21	0	218	418	517	317	1.8e-59	232.4
BULK2-1_P2_G01_G1_003	gi|171539244|gb|FE689750.1|FE689750	84.59	305	47	0	1	305	153	457	1.9e-59	232.4
UG-TDS_Contig443	gi|17519633|gb|BM188675.1|BM188675	87.34	237	30	0	159	395	438	202	1.9e-59	232.4
UG-TDS_Contig112	gi|22927144|gb|BU544283.1|BU544283	85.41	281	41	0	300	580	21	301	2.2e-59	232.4
UG-TDS_Contig540	gi|21888955|gb|BQ742168.1|BQ742168	86.28	277	36	2	1	276	446	171	2.3e-59	232.4
AR2-1_8047-060_1_D08	gi|151408458|gb|EV278266.1|EV278266	91.86	172	14	0	20	191	334	505	3.7e-59	230.4
BULK1-1_P3_A05_A5_047	gi|24205502|gb|BU964755.1|BU964755	84.8	329	50	0	100	428	1	329	5.4e-59	230.4
AS2-1_P5_D11	gi|9985508|gb|BE659616.1|BE659616	87.18	234	30	0	257	490	169	402	6.3e-59	230.4
AB1-1_8029-167_G07	gi|31456317|gb|CD398345.1|CD398345	89.22	204	22	0	393	596	350	553	7.8e-59	230.4
AB1-1_8029-118_F01	gi|120496674|gb|EH224841.1|EH224841	83.73	332	54	0	120	451	281	612	9e-59	230.4
UG-TDS_Contig254	gi|31307517|gb|CD392720.1|CD392720	82.97	364	62	0	358	721	141	504	1e-58	230.4
BULK1-1_P3_C09_C9_075	gi|171522481|gb|FE693101.1|FE693101	87.89	223	27	0	15	237	1	223	1.1e-58	228.5
AR1-1_4619(F10)	gi|151411204|gb|EV281015.1|EV281015	87.45	231	29	0	47	277	348	578	2.1e-58	228.5
AS1-1_P3_F01	gi|151409400|gb|EV279208.1|EV279208	87.45	231	29	0	169	399	547	317	2.1e-58	228.5
UG-TDS_Contig458	gi|31561273|gb|CD487111.1|CD487111	89.45	199	21	0	232	430	273	75	2.1e-58	228.5
AB1-1_8043-092_D12	gi|24205506|gb|BU964759.1|BU964759	84.38	461	57	8	1	453	42	495	2.5e-58	228.5
BULK2-1_P4_D12_D12_090	gi|23734278|gb|BU765362.1|BU765362	88.37	215	25	0	203	417	307	93	2.7e-58	228.5
AS1-1_P10_G01	gi|58014811|gb|CX701553.1|CX701553	93.04	158	11	0	3	160	605	448	3.1e-58	226.5
AB2-1-P5-F2	gi|41146271|gb|CK606482.1|CK606482	82.13	431	75	2	159	588	683	254	3.4e-58	228.5
AR1-1-P8-H6	gi|16995733|gb|BM085105.1|BM085105	86.64	247	33	0	289	535	2	248	3.9e-58	228.5
UG-TDS_Contig300	gi|192312645|gb|FK004333.1|FK004333	81.42	479	87	2	140	617	78	555	3.9e-58	228.5
AS2-1_P10_C10	gi|10253506|gb|BE821272.1|BE821272	89.95	189	19	0	1	189	253	65	7.2e-58	226.5
AR1-1_AR1-1_P7_D04	gi|31311418|gb|CD396621.1|CD396621	84.69	294	45	0	26	319	552	259	7.4e-58	226.5
UG-TDS_Contig486	gi|6847968|gb|AW350258.1|AW350258	92.59	162	12	0	1	162	499	338	8.2e-58	226.5
AB1-1_8029-067_C05	gi|21595818|gb|BQ610610.1|BQ610610	83.33	378	60	3	103	477	419	42	9.9e-58	226.5
AS2-1_B3(3866)	gi|192315538|gb|FK009256.1|FK009256	85.11	282	42	0	49	330	215	496	1e-57	226.5
AS2-1_P9_H02	gi|16345297|gb|BI970892.1|BI970892	84.85	264	34	1	56	313	567	304	1.1e-57	226.5
AR2-1_8047-051_1_C07	gi|16341866|gb|BI967461.1|BI967461	90.32	186	18	0	200	385	211	396	1.3e-57	226.5
BULK1-1_P3_D06_D6_042	gi|192296224|gb|FG989765.1|FG989765	84.97	286	43	0	3	288	93	378	1.3e-57	226.5
BULK2-1_P1_C06_C6_044	gi|37997712|gb|CF809301.1|CF809301	81.61	446	81	1	165	609	28	473	1.3e-57	226.5
AB2-1-P4-H11	gi|171567850|gb|FE708832.1|FE708832	82.75	458	72	7	95	552	585	135	1.4e-57	226.5
UG-TDS_Contig415	gi|6845952|gb|AW348242.1|AW348242	89.05	201	22	0	37	237	455	255	2.7e-57	224.5
BULK1-1_P5_B03_B3_029	gi|18041301|gb|BM309595.1|BM309595	85.66	265	38	0	43	307	116	380	3.2e-57	224.5
AB1-1_8043-032_1_H04	gi|9983858|gb|BE657966.1|BE657966	88.52	209	24	0	209	417	187	395	3.4e-57	224.5
AS1-1_3551(A7)_2007-10-28	gi|26048034|gb|CA784645.1|CA784645	85.05	281	42	0	151	431	629	349	3.4e-57	224.5
AR1-1_4869(H5)	gi|58019288|gb|CX706030.1|CX706030	83.01	359	58	1	49	407	577	222	3.6e-57	224.5
AR2-1_AR2-1_P7_B12	gi|22931955|gb|BU549094.1|BU549094	87.22	227	25	1	233	455	368	594	3.9e-57	224.5
AB2-1-P2-E11	gi|151410096|gb|EV279904.1|EV279904	85.66	265	38	0	114	378	8	272	4e-57	224.5
AS2-1_P3_C05	gi|171538823|gb|FE683752.1|FE683752	83.91	317	48	1	133	449	556	243	4e-57	224.5
AS2-1_P5_A09	gi|31475962|gb|CD417990.1|CD417990	85.88	255	36	0	250	504	213	467	4e-57	224.5
BULK2-1_P1_B03_B3_029	gi|9564955|gb|BE474464.1|BE474464	87.78	221	27	0	1	221	66	286	4.6e-57	224.5
BULK2-1_P5_B08_B8_062	gi|151403761|gb|EV273571.1|EV273571	85.45	275	37	1	368	639	1	275	5e-57	224.5
AR2-1_AR2-1_P6_E10	gi|120533898|gb|EH262031.1|EH262031	82.83	361	62	0	294	654	575	215	5.5e-57	224.5
AB1-1_8045-034_1_B05	gi|12774785|gb|BG239733.1|BG239733	89.89	188	19	0	1	188	336	523	5.6e-57	222.5
UG-TDS_Contig191	gi|120616570|gb|EH380106.1|EH380106	82.04	401	72	0	42	442	51	451	5.9e-57	224.5
BULK1-1_P4_G09_G9_067	gi|23727923|gb|BU761999.1|BU761999	87.96	216	26	0	7	222	191	406	8.7e-57	222.5
AB1-1_8029-095_G08	gi|15001201|gb|BI322015.1|BI322015	88.21	212	25	0	1	212	141	352	1.4e-56	222.5
UG-TDS_Contig358	gi|16342907|gb|BI968502.1|BI968502	82.53	372	65	0	4	375	638	267	1.4e-56	222.5
AB2-1-P4-E11	gi|171616879|gb|FE692644.1|FE692644	85.71	287	38	3	172	457	761	477	1.5e-56	222.5
AS1-1_P6_D10	gi|151403685|gb|EV273495.1|EV273495	86.48	244	33	0	58	301	85	328	1.6e-56	222.5
AS2-1_P4_F01	gi|6848647|gb|AW350937.1|AW350937	83.33	378	52	5	138	510	55	426	1.6e-56	222.5
AB1-1_8043-013_1_E02	gi|163927079|gb|EH040094.1|EH040094	84.21	304	48	0	251	554	609	306	2e-56	222.5
AR1-1-P9-A1	gi|41146406|gb|CK606617.1|CK606617	83.96	318	48	1	125	442	123	437	2.2e-56	222.5
AB1-1_8044-094_1_F12	gi|192294229|gb|FG986318.1|FG986318	86.86	236	31	0	8	243	236	1	2.2e-56	222.5
AR2-1_P10_C02	gi|19270764|gb|BM887020.1|BM887020	88.67	203	23	0	57	259	405	203	3.3e-56	220.5
AS2-1_P10_D06	gi|6846210|gb|AW348500.1|AW348500	94.41	143	8	0	201	343	205	347	4.3e-56	220.5
AR2-1_8047-021_1_E03	gi|31309039|gb|CD394242.1|CD394242	85.39	267	39	0	162	428	160	426	5.2e-56	220.5
AS2-1_P4_F11	gi|22933303|gb|BU550442.1|BU550442	92.9	155	11	0	3	157	334	180	5.2e-56	220.5
UG-TDS_Contig474	gi|7639952|gb|AW734263.1|AW734263	85.19	270	34	1	153	422	391	128	6.1e-56	220.5
UG-TDS_Contig616	gi|192327319|gb|FK019566.1|FK019566	86.81	235	31	0	274	508	499	265	6.5e-56	220.5
UG-TDS_Contig68	gi|151396845|gb|EV266718.1|EV266718	92.45	159	12	0	3	161	270	428	7.6e-56	220.5
UG-TDS_Contig155	gi|171546646|gb|FE692184.1|FE692184	83.5	394	61	2	42	435	503	114	8.7e-56	220.5
AS1-1_1-1_73	gi|151412869|gb|EV282681.1|EV282681	90.53	190	16	2	50	239	438	251	1.2e-55	218.6
BULK1-1_P3_A10_A10_080	gi|192328027|gb|FK021773.1|FK021773	82.95	346	59	0	14	359	597	252	1.7e-55	218.6
AS2-1_P3_C07	gi|31307013|gb|CD392216.1|CD392216	82.45	302	53	0	122	423	144	445	2e-55	218.6
AS2-1_P3_A07	gi|31470322|gb|CD412290.1|CD412290	83.9	267	37	1	157	423	207	467	2.1e-55	218.6
AB1-1_8029-105_A10	gi|15001175|gb|BI321989.1|BI321989	84.18	297	41	1	234	524	382	86	2.6e-55	218.6
AS1-1_P6_A02	gi|192294790|gb|FG987479.1|FG987479	85.29	272	37	1	119	387	160	431	2.7e-55	218.6
AB2-1-P3-C5	gi|6846266|gb|AW348556.1|AW348556	88.89	198	22	0	1	198	510	313	2.9e-55	218.6
AS1-1_3509(G1)	gi|58020009|gb|CX706751.1|CX706751	90.8	174	16	0	439	612	453	626	3e-55	218.6
AR2-1_AR2-1_P6_D04	gi|192317069|gb|FK009726.1|FK009726	81.64	501	87	3	95	591	273	772	3.3e-55	218.6
AB2-1-P1-D10	gi|18732649|gb|BM527162.1|BM527162	85.83	254	36	0	44	297	448	195	3.4e-55	218.6
AB2-1-P3-H5	gi|16342121|gb|BI967709.1|BI967709	86.55	238	32	0	4	241	292	529	3.4e-55	218.6
AS2-1_P8_A05	gi|120532080|gb|EH260213.1|EH260213	87.28	228	26	1	31	255	460	687	3.4e-55	218.6
AB1-1_8046-060_D08	gi|23729771|gb|BU762987.1|BU762987	90.06	181	18	0	1	181	134	314	4.7e-55	216.6
BULK1-1_P5_A10_A10_080	gi|9258168|gb|BE346315.1|BE346315	81.29	433	81	0	2	434	456	24	8.4e-55	216.6
AS1-1_P5_D02	gi|6848580|gb|AW350870.1|AW350870	88.83	188	21	0	179	366	56	243	8.6e-55	216.6
BULK1-1_P4_H02_H2_002	gi|26048034|gb|CA784645.1|CA784645	84.84	277	42	0	255	531	629	353	1e-54	216.6
UG-TDS_Contig549	gi|151409541|gb|EV279349.1|EV279349	87.79	213	26	0	6	218	264	476	1e-54	216.6
AR2-1-P9-D10	gi|171489429|gb|FE691658.1|FE691658	82.94	340	58	0	88	427	213	552	3.3e-54	214.6
AR2-1-P8-F10	gi|192317364|gb|FK011701.1|FK011701	85.81	289	41	0	168	456	233	521	3.5e-54	214.6
AB2-1-P1-B9	gi|192334560|gb|FK024491.1|FK024491	83.13	332	56	0	88	419	204	535	3.5e-54	214.6
AB2-1-P3-A4	gi|7234464|gb|AW569801.1|AW569801	87.05	224	29	0	41	264	283	506	4.5e-54	214.6
AB2-1-P5-D7	gi|21678358|gb|BQ630709.1|BQ630709	86.44	236	32	0	177	412	190	425	4.6e-54	214.6
UG-TDS_Contig29	gi|192308386|gb|FK000910.1|FK000910	87.5	216	27	0	61	276	686	471	5.2e-54	214.6
AS1-1_P8_C07	gi|56201071|gb|CV998031.1|CV998031	85.71	203	29	0	525	727	313	111	5.6e-54	214.6
AS1-1_P13_B05	gi|17964087|gb|BM270827.1|BM270827	94.24	139	8	0	128	266	494	356	8.3e-54	212.6
BULK2-1_P5_G09_G9_067	gi|7233288|gb|AW568636.1|AW568636	83.08	331	56	0	43	373	91	421	1.1e-53	212.6
AS2-1_P4_C09	gi|26058046|gb|CA800960.1|CA800960	84.77	243	37	0	258	500	307	65	1.6e-53	212.6
BULK2-1_P3_A02_A2_016.2	gi|6916048|gb|AW397578.1|AW397578	85.02	267	40	0	297	563	20	286	1.9e-53	212.6
UG-TDS_Contig13	gi|9898746|gb|BE607714.1|BE607714	86.38	235	32	0	447	681	394	160	2.1e-53	212.6
UG-TDS_Contig397	gi|171634485|gb|FE680108.1|FE680108	87.86	206	25	0	5	210	349	144	4e-53	210.6
AB1-1_8029-069_E05	gi|57575794|gb|CX548769.1|CX548769	86.44	236	29	1	262	497	146	378	5.9e-53	210.6
UG-TDS_Contig186	gi|171522039|gb|FE705561.1|FE705561	85.95	242	34	0	46	287	118	359	5.9e-53	210.6
AR1-1_AR1-1_P7_F03	gi|6846961|gb|AW349251.1|AW349251	90.23	174	17	0	369	542	349	522	6.7e-53	210.6
AS2-1_P3_F06	gi|120529194|gb|EH257328.1|EH257328	91.3	161	14	0	240	400	239	399	7e-53	210.6
BULK2-1_P5_C08_C8_060	gi|8402247|gb|BE057881.1|BE057881	86.44	236	29	1	6	241	215	447	7.2e-53	210.6
AS1-1_P7_E05	gi|31469266|gb|CD411294.1|CD411294	84.96	266	40	0	67	332	284	549	7.7e-53	210.6
BULK1-1_P2_B08_B8_062.2	gi|15664909|gb|BI702280.1|BI702280	82.84	338	58	0	9	346	340	3	7.8e-53	210.6
AB1-1_8044-023_G03	gi|151409567|gb|EV279375.1|EV279375	86.8	250	30	3	427	673	732	483	8.5e-53	210.6
AB2-1-P1-C12	gi|37996397|gb|CF807986.1|CF807986	83.44	314	52	0	13	326	97	410	8.5e-53	210.6
AB2-1-P2-D1	gi|15664005|gb|BI701376.1|BI701376	87.1	217	28	0	1	217	399	183	2e-52	208.6
BULK1-1_P1G9	gi|10256144|gb|BE823910.1|BE823910	89.83	177	18	0	9	185	313	137	2.1e-52	208.6
AR2-1_P10_H09	gi|17021559|gb|BM092593.1|BM092593	83.44	308	51	0	5	312	141	448	2.2e-52	208.6
AS1-1_P14_G05	gi|171548093|gb|FE699325.1|FE699325	85.84	226	32	0	157	382	394	169	2.6e-52	208.6
BULK2-1_P1_B06_B6_046	gi|48575345|gb|CO036357.1|CO036357	84.48	277	43	0	1	277	28	304	2.7e-52	208.6
BULK2-1_P5_C10_C10_076	gi|10255974|gb|BE823740.1|BE823740	87.1	217	28	0	388	604	153	369	2.9e-52	208.6
AB2-1-P5-F9	gi|171537332|gb|FE693831.1|FE693831	88.6	193	22	0	225	417	726	534	3.2e-52	208.6
UG-TDS_Contig263	gi|192309739|gb|FG999910.1|FG999910	84.76	269	41	0	384	652	272	540	3.3e-52	208.6
UG-TDS_Contig351	gi|24135729|gb|BU926239.1|BU926239	83.07	378	64	0	193	570	518	141	3.3e-52	208.6
AS2-1_P3_A10	gi|120533898|gb|EH262031.1|EH262031	84.48	277	43	0	305	581	575	299	3.4e-52	208.6
AS2-1_P10_A06	gi|6847837|gb|AW350127.1|AW350127	88.14	194	23	0	64	257	123	316	4.6e-52	206.7
AS1-1_3595(E12)	gi|85056981|gb|DW585113.1|DW585113	91.8	183	8	5	763	943	414	591	4.7e-52	208.6
BULK2-1_P3_H10_H10_066.2	gi|6848033|gb|AW350323.1|AW350323	86.4	228	31	0	163	390	425	198	7.2e-52	206.7
BULK2-1_P2_G11_G11_083	gi|22932445|gb|BU549584.1|BU549584	88.27	196	23	0	5	200	339	144	8e-52	206.7
AB1-1_8044-068_1_D09	gi|193538117|gb|FK498078.1|FK498078	87.75	204	25	0	200	403	254	51	1.1e-51	206.7
BULK2-1_P4_H05_H5_033	gi|16347670|gb|BI973257.1|BI973257	83.13	320	54	0	6	325	156	475	1.2e-51	206.7
UG-TDS_Contig433	gi|6849042|gb|AW351332.1|AW351332	85.43	254	34	1	231	484	381	131	1.8e-51	206.7
AS1-1_P7_F09	gi|16344356|gb|BI969951.1|BI969951	88.52	183	21	0	226	408	241	423	3.2e-51	204.7
AS2-1_P4_B12	gi|23733542|gb|BU764969.1|BU764969	81.98	333	60	0	161	493	548	216	3.6e-51	204.7
AR2-1_8048-032_H04	gi|171560400|gb|FE697755.1|FE697755	82.99	335	56	1	14	348	571	238	3.8e-51	204.7
UG-TDS_Contig456	gi|13787534|gb|BG650126.1|BG650126	82.42	347	61	0	196	542	354	8	4.2e-51	204.7
UG-TDS_Contig628	gi|58019288|gb|CX706030.1|CX706030	82.45	359	62	1	159	517	240	597	4.2e-51	204.7
AS1-1_P3_C12	gi|16342460|gb|BI968055.1|BI968055	87.2	211	27	0	301	511	376	166	4.3e-51	204.7
AB1-1_8046-066_1_B09	gi|31465608|gb|CD407636.1|CD407636	92.52	147	11	0	310	456	440	294	4.6e-51	204.7
BULK2-1_P1_A11_A11_095	gi|10256418|gb|BE824184.1|BE824184	83.97	287	46	0	242	528	451	165	4.7e-51	204.7
UG-TDS_Contig479	gi|26057409|gb|CA800323.1|CA800323	84.7	268	38	1	352	619	523	259	4.8e-51	204.7
AS1-1_P13_B02	gi|58025016|gb|CX711757.1|CX711757	88.95	181	20	0	495	675	411	591	5.2e-51	204.7
UG-TDS_Contig341	gi|33389302|gb|CA852509.1|CA852509	85.14	249	37	0	412	660	446	198	5.5e-51	204.7
AS1-1_P6_F07	gi|15285862|gb|BI469753.1|BI469753	79.89	527	106	0	231	757	57	583	5.7e-51	204.7
AS2-1_P8_G11	gi|105631761|gb|DW246182.1|DW246182	84.19	253	40	0	76	328	84	336	9.5e-51	202.7
BULK2-1_P3_D09_D9_073.2	gi|193497206|gb|FK462890.1|FK462890	89.66	174	18	0	178	351	36	209	1e-50	202.7
AB1-1_8044-051_C07	gi|151393215|gb|EV263090.1|EV263090	86.92	214	28	0	294	507	627	414	1.5e-50	202.7
AS1-1_P15_C08	gi|7284347|gb|AW596940.1|AW596940	80.14	433	83	1	27	456	461	29	1.5e-50	202.7
AR1-1_AR1-1_P7_C10	gi|16348604|gb|BI974199.1|BI974199	91.14	158	14	0	412	569	125	282	1.6e-50	202.7
AR2-1-P9-H7	gi|171601861|gb|FE710984.1|FE710984	92.21	154	11	1	418	571	349	501	2.2e-50	202.7
AB2-1-P3-F11	gi|192312645|gb|FK004333.1|FK004333	83.92	286	46	0	222	507	553	268	2.3e-50	202.7
UG-TDS_Contig275	gi|193448607|gb|FK413332.1|FK413332	88.42	190	22	0	251	440	34	223	2.5e-50	202.7
AB1-1_8046-047_G06	gi|19054235|gb|BM732902.1|BM732902	92.91	141	10	0	130	270	165	305	4.5e-50	200.7
AR2-1_AR2-1_P7_F09	gi|22933760|gb|BU550899.1|BU550899	85.96	228	32	0	202	429	203	430	4.8e-50	200.7
BULK2-1_P3_G01_G1_003.2	gi|192301970|gb|FG995140.1|FG995140	90.68	161	15	0	13	173	466	306	5.1e-50	200.7
AB2-1-P3-D10	gi|151407961|gb|EV277776.1|EV277776	86.43	221	30	0	40	260	462	242	5.9e-50	200.7
AB1-1_8029-044_D02	gi|16348911|gb|BI974506.1|BI974506	88.65	185	21	0	314	498	189	5	6e-50	200.7
BULK2-1_P2_F10_F10_070	gi|105633128|gb|DW246638.1|DW246638	89.6	173	18	0	126	298	485	313	6.7e-50	200.7
AS2-1_2-1_64	gi|15204384|gb|BI427152.1|BI427152	84.76	269	35	2	250	518	124	386	7.3e-50	200.7
UG-TDS_Contig324	gi|16349430|gb|BI975025.1|BI975025	81.94	454	68	8	89	542	467	28	7.4e-50	200.7
AR2-1_AR2-1_P10-E5	gi|18730136|gb|BM525704.1|BM525704	83.78	296	42	2	27	319	300	8	1.4e-49	198.7
AS1-1_P13_H08	gi|22927401|gb|BU544540.1|BU544540	88.71	186	18	1	20	205	382	200	1.4e-49	198.7
AS2-1_P4_C07	gi|6848647|gb|AW350937.1|AW350937	88.42	190	19	1	17	206	426	240	1.8e-49	198.7
AR2-1_AR2-1_P7_E07	gi|7284757|gb|AW597307.1|AW597307	82.53	332	58	0	66	397	101	432	1.9e-49	198.7
AS2-1_P7_D11	gi|6847395|gb|AW349685.1|AW349685	83.94	274	44	0	120	393	260	533	1.9e-49	198.7
UG-TDS_Contig84	gi|5606735|gb|AI900833.1|AI900833	81.65	376	69	0	51	426	517	142	2.1e-49	198.7
BULK1-1_P4_D06_D6_042	gi|192312700|gb|FK004388.1|FK004388	89.2	176	19	0	143	318	92	267	2.3e-49	198.7
AR2-1-P9-A9	gi|11411764|gb|BF423706.1|BF423706	85.78	232	33	0	307	538	374	143	2.5e-49	198.7
AB2-1-P3-A7	gi|7234464|gb|AW569801.1|AW569801	86.16	224	31	0	143	366	283	506	3.1e-49	198.7
AS2-1_G8(3911)_2007-11-26	gi|171618725|gb|FE699444.1|FE699444	90.18	163	16	0	49	211	427	589	5.5e-49	196.7
AB1-1_8043-063_G08	gi|192314164|gb|FK011536.1|FK011536	87.44	199	25	0	101	299	315	117	5.6e-49	196.7
AR1-1_AR1-1_P7_F07	gi|21602440|gb|BQ612771.1|BQ612771	83.51	291	48	0	50	340	441	151	6e-49	196.7
BULK1-1_P2_H11_H11_081.2	gi|41145518|gb|CK605729.1|CK605729	81.89	359	55	2	23	371	697	339	6.7e-49	196.7
AR2-1-P9-C1	gi|192322956|gb|FK016687.1|FK016687	82.96	311	53	0	89	399	72	382	7.2e-49	196.7
AS2-1_P5_C01	gi|31307562|gb|CD392765.1|CD392765	86.51	215	29	0	230	444	233	447	8.2e-49	196.7
UG-TDS_Contig495	gi|6846453|gb|AW348743.1|AW348743	86.29	248	27	4	192	436	276	33	9.3e-49	196.7
AB2-1-P3-F7	gi|192300184|gb|FG989306.1|FG989306	90.42	167	15	1	179	345	333	168	1e-48	196.7
AS1-1_P5_A11	gi|171646798|gb|FE703704.1|FE703704	82.86	315	54	0	169	483	439	125	1e-48	196.7
AS1-1_P4_G04	gi|16343169|gb|BI968764.1|BI968764	89.94	179	16	2	14	191	559	382	1.2e-48	196.7
AS2-1_2-1_8	gi|31462180|gb|CD404208.1|CD404208	88.21	195	22	1	262	455	145	339	1.2e-48	196.7
UG-TDS_Contig145	gi|58016088|gb|CX702830.1|CX702830	82.39	335	59	0	270	604	100	434	1.2e-48	196.7
UG-TDS_Contig282	gi|9440662|gb|BE441162.1|BE441162	87.63	194	18	1	36	223	418	611	2e-48	196.7
AS1-1_P9_H10	gi|31464467|gb|CD406495.1|CD406495	84.65	254	39	0	47	300	139	392	2.2e-48	194.8
AS2-1_P4_F04	gi|171526665|gb|FE684081.1|FE684081	89.41	170	18	0	182	351	773	604	2.8e-48	194.8
UG-TDS_Contig494	gi|10252920|gb|BE820686.1|BE820686	87.62	202	24	1	12	213	330	130	2.8e-48	194.8
AS1-1_P3_D10	gi|51341685|gb|CO983002.1|CO983002	83.9	267	43	0	191	457	15	281	3.4e-48	194.8
UG-TDS_Contig42	gi|7591414|gb|AW707147.1|AW707147	85.29	238	35	0	222	459	297	60	3.4e-48	194.8
BULK1-1_P1A2	gi|6846441|gb|AW348731.1|AW348731	84.07	270	43	0	17	286	554	285	3.5e-48	194.8
BULK2-1_P1_C11_C11_091	gi|13481281|gb|BG510624.1|BG510624	82.49	337	57	1	198	532	110	446	3.7e-48	194.8
AR2-1_8047-032_1_H04	gi|171522120|gb|FE711474.1|FE711474	84.65	254	39	0	82	335	534	787	3.9e-48	194.8
BULK1-1_P2_D03_D3_025.2	gi|171631835|gb|FE689183.1|FE689183	90.12	162	16	0	391	552	549	710	3.9e-48	194.8
AB2-1-P6-G3	gi|6847151|gb|AW349441.1|AW349441	87.63	194	24	0	428	621	355	548	4.8e-48	194.8
AB2-1-P2-H5	gi|7234464|gb|AW569801.1|AW569801	86.13	238	31	2	63	300	283	518	4.9e-48	194.8
AS2-1_P8_B03	gi|16281388|gb|BI944461.1|BI944461	86.92	214	24	4	505	718	226	435	5.1e-48	194.8
UG-TDS_Contig114	gi|13789845|gb|BG652436.1|BG652436	86.45	214	29	0	470	683	18	231	5.6e-48	194.8
AS2-1_P6_C02	gi|22521908|gb|BU080719.1|BU080719	95.73	117	5	0	19	135	149	33	5.9e-48	192.8
AS2-1_P3_H05	gi|6846470|gb|AW348760.1|AW348760	88.21	212	10	6	24	225	373	167	6e-48	192.8
BULK2-1_P2_G05_G5_035	gi|171540991|gb|FE696287.1|FE696287	86.6	209	28	0	1	209	241	449	6.8e-48	192.8
AS2-1_P9_E03	gi|171488257|gb|FE680510.1|FE680510	82.28	333	59	0	4	336	198	530	9.9e-48	192.8
AS2-1_P4_B04	gi|31311374|gb|CD396577.1|CD396577	88.4	181	21	0	120	300	268	88	1e-47	192.8
BULK1-1_P1G6	gi|23732958|gb|BU764659.1|BU764659	87.56	193	24	0	166	358	336	144	1.1e-47	192.8
AB1-1_1029-023_G03	gi|23052809|gb|BU577300.1|BU577300	87.83	189	23	0	227	415	372	184	1.2e-47	192.8
AS2-1_P3_B09	gi|9986834|gb|BE660942.1|BE660942	87.3	189	24	0	208	396	255	67	1.4e-47	192.8
BULK1-1_P4_F05_F5_037	gi|19936302|gb|BQ080806.1|BQ080806	90.06	161	16	0	8	168	262	102	1.5e-47	192.8
BULK2-1_P2_A11_A11_095	gi|171550289|gb|FE709191.1|FE709191	87.56	193	24	0	327	519	1	193	1.5e-47	192.8
BULK2-1_P3_G08_G8_052.2	gi|8283488|gb|BE021047.1|BE021047	85.23	237	35	0	1	237	431	195	1.7e-47	192.8
AB2-1-P3-H12	gi|16347013|gb|BI972608.1|BI972608	82.91	357	57	4	206	562	153	505	1.9e-47	192.8
AR2-1_AR2-1_P10-F7	gi|6847578|gb|AW349787.1|AW349787	83.39	283	47	0	249	531	134	416	1.9e-47	192.8
UG-TDS_Contig617	gi|16345509|gb|BI971104.1|BI971104	85.59	229	33	0	148	376	287	515	2.6e-47	192.8
UG-TDS_Contig317	gi|37995234|gb|CF806823.1|CF806823	80.53	452	82	2	270	718	230	678	2.8e-47	192.8
AS1-1_P15_H11	gi|15204273|gb|BI427041.1|BI427041	91.55	142	12	0	142	283	319	178	3e-47	190.8
AS2-1_P5_C10	gi|10256148|gb|BE823914.1|BE823914	89.63	164	17	0	1	164	432	269	4.4e-47	190.8
AS1-1_P14_D02	gi|31467166|gb|CD409194.1|CD409194	88.33	180	21	0	289	468	423	244	5.1e-47	190.8
AB1-1_8046-073_1_A10	gi|22931178|gb|BU548317.1|BU548317	85.53	228	33	0	1	228	192	419	5.2e-47	190.8
AB2-1-P6-D3	gi|12688049|gb|BG154385.1|BG154385	86.16	224	30	1	230	452	226	3	5.3e-47	190.8
AS2-1_P6_H02	gi|151407704|gb|EV277519.1|EV277519	86.32	212	29	0	83	294	185	396	5.6e-47	190.8
UG-TDS_Contig210	gi|9259337|gb|BE347414.1|BE347414	87.24	196	25	0	164	359	405	210	6.9e-47	190.8
AR2-1_8047-052_1_D07	gi|57574556|gb|CX547531.1|CX547531	90.24	164	15	1	454	617	276	438	7e-47	190.8
AS1-1_3508(F1)	gi|192308727|gb|FG999766.1|FG999766	80.08	522	99	3	139	655	225	746	7.6e-47	190.8
AS2-1_P5_D03	gi|23053848|gb|BU577602.1|BU577602	90.38	156	15	0	14	169	249	404	7.7e-47	190.8
AB2-1-P1-H8	gi|24136454|gb|BU926964.1|BU926964	82.79	308	53	0	76	383	60	367	7.9e-47	190.8
UG-TDS_Contig28	gi|6845952|gb|AW348242.1|AW348242	88.95	172	19	0	296	467	455	284	8.9e-47	190.8
UG-TDS_Contig88	gi|171656614|gb|FE688924.1|FE688924	87	200	26	0	99	298	24	223	9.8e-47	190.8
AR2-1_8038-084_D11	gi|171650275|gb|FE696839.1|FE696839	86.3	219	29	1	8	225	17	235	1.1e-46	188.8
AS2-1_P7_A09	gi|23730244|gb|BU763222.1|BU763222	84.21	266	40	1	11	274	346	81	1.2e-46	188.8
AR2-1_8039-039_G05	gi|6567270|gb|AW234881.1|AW234881	87.18	195	25	0	1	195	292	98	1.4e-46	188.8
BULK1-1_P5_C07_C7_059	gi|192294630|gb|FG986479.1|FG986479	89.14	175	18	1	217	391	662	489	1.7e-46	188.8
AB2-1-P1-A7	gi|24136454|gb|BU926964.1|BU926964	81.92	343	62	0	72	414	65	407	2.4e-46	188.8
UG-TDS_Contig624	gi|31460824|gb|CD402852.1|CD402852	85.78	218	31	0	270	487	188	405	2.5e-46	188.8
AR2-1_AR2-1_P7_H10	gi|51341887|gb|CO983204.1|CO983204	91.49	141	12	0	297	437	167	307	3e-46	188.8
AS1-1_3562(D8)_2007-10-28	gi|37995049|gb|CF806638.1|CF806638	82.95	305	49	1	112	413	55	359	3.4e-46	188.8
AS2-1_C10(3923)	gi|38193362|gb|CF922568.1|CF922568	91.61	143	12	0	482	624	119	261	4.1e-46	188.8
UG-TDS_Contig168	gi|15200587|gb|BI424426.1|BI424426	83.62	348	56	1	521	868	370	24	4.3e-46	188.8
BULK2-1_P3_H11_H11_081.2	gi|10255212|gb|BE822978.1|BE822978	91.1	146	13	0	4	149	283	138	5.2e-46	186.8
AR1-1_4623(B11)	gi|192323890|gb|FK015656.1|FK015656	92.03	138	11	0	41	178	382	519	5.9e-46	186.8
BULK1-1_P1A5	gi|22928379|gb|BU545518.1|BU545518	84.25	254	40	0	11	264	492	239	7.1e-46	186.8
BULK1-1_P2_H08_H8_050.2	gi|58024114|gb|CX710855.1|CX710855	83.83	266	43	0	89	354	865	600	7.2e-46	186.8
BULK2-1_P1_E11_E11_087	gi|13789662|gb|BG652253.1|BG652253	83.33	294	43	2	161	454	1	288	7.9e-46	186.8
AR1-1-P9-G2	gi|18724157|gb|BM523546.1|BM523546	80.67	450	85	2	27	475	56	504	1.1e-45	186.8
AR2-1-P9-A10	gi|12772570|gb|BG237561.1|BG237561	86.87	198	26	0	40	237	50	247	1.2e-45	186.8
AS2-1_P9_D07	gi|22930688|gb|BU547827.1|BU547827	89.08	174	18	1	17	190	229	57	1.3e-45	186.8
AS1-1_P10_F07	gi|192315324|gb|FK009182.1|FK009182	91.97	137	11	0	127	263	304	168	1.7e-45	184.9
BULK2-1_P3_B02_B2_014.2	gi|193439485|gb|FK406766.1|FK406766	87.05	193	25	0	66	258	213	21	2.1e-45	184.9
AS2-1_P4_E08	gi|16347104|gb|BI972699.1|BI972699	88.76	169	19	0	124	292	301	133	2.2e-45	184.9
AS2-1_E10(3925)_2007-11-28	gi|6916090|gb|AW397620.1|AW397620	89.44	161	17	0	48	208	307	467	2.6e-45	184.9
UG-TDS_Contig503	gi|51344152|gb|CO984885.1|CO984885	82.46	325	56	1	93	417	157	480	2.9e-45	184.9
AB1-1_8029-039_G01	gi|171517570|gb|FE678253.1|FE678253	85.92	213	30	0	273	485	537	325	3.7e-45	184.9
AS1-1_1-1_82	gi|171671598|gb|FE706112.1|FE706112	81.1	381	72	0	165	545	511	131	4e-45	184.9
UG-TDS_Contig202	gi|37995120|gb|CF806709.1|CF806709	80.97	373	68	1	152	521	673	301	4.2e-45	184.9
UG-TDS_Contig265	gi|171636643|gb|FE707883.1|FE707883	85.71	273	33	6	395	662	149	420	4.5e-45	184.9
AB1-1_8046-087_1_G11	gi|19270388|gb|BM886644.1|BM886644	93.8	129	7	1	532	659	315	187	4.6e-45	184.9
AR2-1_8047-018_1_B03	gi|10844073|gb|BF067410.1|BF067410	85.84	233	31	2	427	658	409	178	4.6e-45	184.9
UG-TDS_Contig225	gi|192334021|gb|FK026178.1|FK026178	87.05	193	25	0	318	510	273	465	4.6e-45	184.9
AS1-1_P3_A10	gi|24136178|gb|BU926688.1|BU926688	84.58	240	31	2	435	674	453	220	4.7e-45	184.9
UG-TDS_Contig181	gi|5666595|gb|AI930631.1|AI930631	81.98	333	60	0	380	712	381	49	5.1e-45	184.9
AR1-1_4794(E8)	gi|15813145|gb|BI785420.1|BI785420	81.79	346	54	2	76	421	109	445	5.2e-45	184.9
AR1-1_4620(G10)	gi|192333804|gb|FK025065.1|FK025065	86.06	208	29	0	57	264	181	388	7e-45	182.9
AR2-1-P9-D9	gi|5509656|gb|AI856214.1|AI856214	94.83	116	6	0	42	157	413	528	9.2e-45	182.9
AB1-1_8029-059_C04	gi|10253162|gb|BE820928.1|BE820928	84.58	240	37	0	189	428	188	427	1.2e-44	182.9
AR2-1_8048-011_C02	gi|31460962|gb|CD402990.1|CD402990	86.54	208	27	1	217	423	21	228	1.2e-44	182.9
UG-TDS_Contig310	gi|171653546|gb|FE694343.1|FE694343	89.38	160	17	0	37	196	253	412	1.6e-44	182.9
AR2-1_8039-060_D08	gi|15812732|gb|BI785007.1|BI785007	83.33	282	44	1	49	327	308	27	1.7e-44	182.9
AR2-1_AR2-1_P10-D2	gi|15338214|gb|BI498878.1|BI498878	85.27	224	33	0	25	248	539	316	1.7e-44	182.9
UG-TDS_Contig132	gi|56201071|gb|CV998031.1|CV998031	98.06	103	1	1	685	786	313	211	2.1e-44	182.9
AS2-1_P9_A02	gi|171541683|gb|FE675809.1|FE675809	83.75	277	39	5	521	796	374	103	2.2e-44	182.9
BULK1-1_P4_H01_H1_001	gi|6747057|gb|AW317513.1|AW317513	82.82	291	50	0	45	335	15	305	3.6e-44	180.9
UG-TDS_Contig272	gi|14205923|gb|BG839601.1|BG839601	88.96	163	18	0	215	377	33	195	3.9e-44	180.9
BULK1-1_P5_E08_E8_056	gi|20498488|gb|BQ273418.1|BQ273418	88	175	21	0	6	180	504	330	4.5e-44	180.9
AB2-1-P5-H4	gi|6846496|gb|AW348786.1|AW348786	86.91	191	25	0	82	272	511	321	4.6e-44	180.9
AS1-1_P15_B06	gi|171486344|gb|FE698289.1|FE698289	84.85	231	35	0	154	384	645	415	5.5e-44	180.9
AB1-1_1029-003_C01	gi|171625792|gb|FE697440.1|FE697440	85.96	235	30	3	258	489	605	371	6.1e-44	180.9
UG-TDS_Contig66	gi|85056983|gb|DW585115.1|DW585115	94.07	118	1	1	475	592	437	548	6.3e-44	180.9
BULK2-1_P3_F02_F2_006.2	gi|7590466|gb|AW706218.1|AW706218	84.85	231	35	0	329	559	317	87	6.5e-44	180.9
AS1-1_P11_F04	gi|19269279|gb|BM885535.1|BM885535	86.14	202	28	0	229	430	345	144	7.4e-44	180.9
AB2-1-P2-F6	gi|17400747|gb|BM177529.1|BM177529	86.28	226	27	3	164	389	294	73	7.6e-44	180.9
AS2-1_P3_H10	gi|16995922|gb|BM085294.1|BM085294	89.31	159	17	0	264	422	492	334	7.6e-44	180.9
AS2-1_P10_G12	gi|21675737|gb|BQ628088.1|BQ628088	90.65	139	13	0	138	276	256	118	1.1e-43	178.9
BULK1-1_P4_A11_A11_095	gi|171630088|gb|FE697506.1|FE697506	84.45	238	37	0	264	501	518	281	2.1e-43	178.9
BULK2-1_P5_C06_C6_044	gi|33389786|gb|CA852993.1|CA852993	82.65	294	51	0	113	406	151	444	2.6e-43	178.9
BULK1-1_P4_G10_G10_068	gi|15336959|gb|BI497615.1|BI497615	89.22	167	13	2	306	468	247	412	2.9e-43	178.9
AR2-1_8048-053_E07	gi|21637921|gb|BM108076.1|BM108076	80.73	384	74	0	90	473	79	462	3e-43	178.9
AR2-1_AR2-1_P7_A07	gi|19053561|gb|BM732228.1|BM732228	79.91	458	92	0	244	701	82	539	3.1e-43	178.9
UG-TDS_Contig111	gi|21889581|gb|BQ742794.1|BQ742794	83.86	254	41	0	466	719	366	113	3.2e-43	178.9
AS1-1_P6_F06	gi|5677178|gb|AI938308.1|AI938308	84.96	226	34	0	544	769	86	311	3.3e-43	178.9
AR1-1_4851(F3)	gi|6847551|gb|AW349760.1|AW349760	88.95	172	16	2	40	208	248	77	7e-43	176.9
AS1-1_P3_E03	gi|23061650|gb|BU578470.1|BU578470	83.66	257	42	0	43	299	45	301	8.2e-43	176.9
BULK2-1_P5_E07_E7_055	gi|58023395|gb|CX710136.1|CX710136	85.02	227	31	1	1	224	526	300	9.1e-43	176.9
AR2-1-P9-G3	gi|171632747|gb|FE689192.1|FE689192	94.02	117	7	0	166	282	306	190	9.6e-43	176.9
BULK2-1_P4_G02_G2_004	gi|192303449|gb|FG995687.1|FG995687	82.2	309	55	0	258	566	555	247	9.9e-43	176.9
BULK2-1_P2_E02_E2_008	gi|31307688|gb|CD392891.1|CD392891	83.79	253	41	0	346	598	338	590	1e-42	176.9
UG-TDS_Contig161	gi|193510036|gb|FK472064.1|FK472064	84.82	224	34	0	343	566	236	13	1.2e-42	176.9
BULK2-1_P5_G01_G1_003	gi|37994807|gb|CF806396.1|CF806396	86.46	192	26	0	22	213	402	593	1.8e-42	174.9
UG-TDS_Contig63	gi|192333804|gb|FK025065.1|FK025065	85.58	208	30	0	66	273	181	388	1.8e-42	174.9
AR2-1_8039-010_B02	gi|58015229|gb|CX701971.1|CX701971	87.5	176	22	0	192	367	381	556	2.5e-42	174.9
AB2-1-P1-B1	gi|192321210|gb|FK014300.1|FK014300	85	220	33	0	79	298	381	162	2.7e-42	174.9
AS2-1_P6_D12	gi|31468609|gb|CD410637.1|CD410637	86	200	28	0	223	422	288	487	2.8e-42	174.9
BULK2-1_P1_A12_A12_096	gi|171579243|gb|FE687934.1|FE687934	81.4	344	64	0	30	373	362	705	2.8e-42	174.9
UG-TDS_Contig406	gi|171585769|gb|FE701174.1|FE701174	83.09	278	44	1	127	404	5	279	2.9e-42	174.9
AS2-1_2-1_10	gi|15815843|gb|BI788118.1|BI788118	90.54	148	13	1	187	334	382	236	3.2e-42	174.9
AB1-1_8029-051_C03	gi|171654405|gb|FE705063.1|FE705063	81.4	344	64	0	148	491	656	313	3.3e-42	174.9
UG-TDS_Contig59	gi|16343349|gb|BI968944.1|BI968944	80.06	361	72	0	90	450	694	334	3.3e-42	174.9
AR2-1-P8-G10	gi|13240140|gb|BG359441.1|BG359441	84.62	234	33	1	220	450	391	158	3.7e-42	174.9
AB2-1-P5-F1	gi|7145858|gb|AW507780.1|AW507780	85.38	212	31	0	145	356	419	208	3.7e-42	174.9
UG-TDS_Contig102	gi|192299150|gb|FG990436.1|FG990436	89.86	148	15	0	253	400	500	647	4e-42	174.9
UG-TDS_Contig586	gi|15813667|gb|BI785942.1|BI785942	83.21	268	45	0	204	471	16	283	4.2e-42	174.9
AB2-1-P2-C9	gi|31468398|gb|CD410426.1|CD410426	87.22	180	23	0	200	379	226	405	4.4e-42	174.9
AR2-1_8039-067_C09	gi|171539265|gb|FE690093.1|FE690093	86.22	196	27	0	146	341	530	725	4.4e-42	174.9
AB2-1-P3-H2	gi|58023512|gb|CX710253.1|CX710253	82.38	403	66	5	312	710	875	474	4.7e-42	174.9
UG-TDS_Contig252	gi|38193501|gb|CF922707.1|CF922707	88.1	168	20	0	7	174	314	147	4.7e-42	174.9
AR1-1_AR1-1_P7_B03	gi|163920690|gb|EH039971.1|EH039971	85.07	221	30	1	124	341	253	33	1.1e-41	173
AR2-1_P10_C09	gi|11412352|gb|BF424363.1|BF424363	82.04	323	57	1	86	407	1	323	1.3e-41	173
UG-TDS_Contig323	gi|7232350|gb|AW567707.1|AW567707	86.67	195	25	1	20	214	103	296	1.3e-41	173
AB2-1-P6-B4	gi|192326613|gb|FK017300.1|FK017300	92.37	131	9	1	458	588	256	127	1.7e-41	173
AR2-1_AR2-1_P7_B05	gi|192297347|gb|FG992426.1|FG992426	86.39	191	26	0	25	215	582	772	1.7e-41	173
UG-TDS_Contig534	gi|10255054|gb|BE822820.1|BE822820	86.63	187	25	0	165	351	503	317	2.3e-41	173
AB1-1_8044-027_C04	gi|22929296|gb|BU546435.1|BU546435	88.82	170	17	2	139	307	236	404	3.1e-41	171
AS2-1_P4_G05	gi|22927391|gb|BU544530.1|BU544530	91.3	138	6	2	77	214	21	152	3.3e-41	171
UG-TDS_Contig387	gi|151405065|gb|EV274879.1|EV274879	82.61	276	42	1	174	443	527	252	4.6e-41	171
AB1-1_8046-089_1_A12	gi|58022188|gb|CX708929.1|CX708929	83.74	246	40	0	191	436	408	163	6.2e-41	171
UG-TDS_Contig215	gi|21888783|gb|BQ741996.1|BQ741996	81.6	326	60	0	50	375	114	439	7.2e-41	171
AB1-1_8045-042_1_B06	gi|15813611|gb|BI785886.1|BI785886	93.65	126	6	2	586	709	553	428	7.3e-41	171
AB2-1-P4-H12	gi|37996325|gb|CF807914.1|CF807914	81.61	446	73	9	31	469	78	521	7.3e-41	171
UG-TDS_Contig309	gi|21887520|gb|BQ740733.1|BQ740733	83.21	262	44	0	185	446	154	415	7.3e-41	171
UG-TDS_Contig92	gi|18734330|gb|BM528120.1|BM528120	80.86	371	62	2	59	429	37	398	7.3e-41	171
AB1-1_8029-096_H08	gi|151399896|gb|EV269767.1|EV269767	86.74	181	24	0	14	194	220	40	1.3e-40	169
AR2-1_8048-030_F04	gi|23727133|gb|BU761585.1|BU761585	85.79	197	28	0	121	317	67	263	1.4e-40	169
BULK2-1_P4_D03_D3_025	gi|26060109|gb|CA803023.1|CA803023	86.01	193	27	0	15	207	402	594	1.4e-40	169
AB1-1_8043-025_1_A04	gi|16349448|gb|BI975043.1|BI975043	84.79	217	33	0	20	236	454	238	1.6e-40	169
AS2-1_P10_E11	gi|22930099|gb|BU547238.1|BU547238	82.58	264	46	0	150	413	159	422	1.7e-40	169
AS2-1_P7_G05	gi|51342653|gb|CO983618.1|CO983618	86.07	201	27	1	28	227	572	372	1.8e-40	169
BULK1-1_P2_F12_F12_086.2	gi|120492319|gb|EH220486.1|EH220486	86.74	181	24	0	278	458	85	265	2e-40	169
BULK2-1_P2_G06_G6_036	gi|192326271|gb|FK015848.1|FK015848	84.62	221	34	0	349	569	5	225	2.3e-40	169
UG-TDS_Contig259	gi|16349286|gb|BI974881.1|BI974881	90.51	137	13	0	25	161	41	177	2.6e-40	169
AB1-1_8029-108_D10	gi|31307593|gb|CD392796.1|CD392796	90.51	137	13	0	104	240	290	426	2.7e-40	169
BULK1-1_P4_A02_A2_016	gi|31307652|gb|CD392855.1|CD392855	83.53	255	39	1	59	313	526	275	2.7e-40	169
AB2-1-P4-E8	gi|14011452|gb|BG726374.1|BG726374	85.2	223	31	2	129	349	308	86	2.9e-40	169
BULK1-1_P4_E05_E5_039	gi|192326708|gb|FK017335.1|FK017335	87.21	172	22	0	19	190	138	309	3.3e-40	167
AR2-1-P8-G4	gi|16278183|gb|BI942770.1|BI942770	87.21	172	22	0	40	211	274	103	5.5e-40	167
AR2-1_P10_G12	gi|22929976|gb|BU547115.1|BU547115	86.67	180	24	0	111	290	181	360	5.5e-40	167
BULK1-1_P1E2	gi|192317316|gb|FK010547.1|FK010547	84.09	220	26	1	145	364	133	343	5.7e-40	167
AR1-1-P9-F2	gi|171655071|gb|FE688896.1|FE688896	91.18	136	11	1	43	178	400	534	5.9e-40	167
AS2-1_P8_B09	gi|171672247|gb|FE688388.1|FE688388	84.88	205	31	0	184	388	493	289	6.2e-40	167
AS2-1_C2(3859)	gi|171523563|gb|FE693128.1|FE693128	90.91	132	12	0	85	216	433	564	8.2e-40	167
BULK2-1_P5_F12_F12_086	gi|16996683|gb|BM086055.1|BM086055	93.75	128	5	3	177	302	455	329	9.4e-40	167
UG-TDS_Contig482	gi|9985115|gb|BE659223.1|BE659223	82.1	257	43	1	4	260	487	234	9.4e-40	167
AB2-1-P1-E5	gi|19938088|gb|BQ081554.1|BQ081554	86.67	180	24	0	155	334	62	241	1.1e-39	167
AB2-1-P6-C10	gi|10254283|gb|BE822049.1|BE822049	88.3	188	18	4	237	421	227	413	1.1e-39	167
AR2-1_8039-047_G06	gi|7234464|gb|AW569801.1|AW569801	84.55	220	34	0	68	287	283	502	1.1e-39	167
UG-TDS_Contig180	gi|10256575|gb|BE824341.1|BE824341	88.13	160	19	0	316	475	521	362	1.2e-39	167
UG-TDS_Contig98	gi|151404064|gb|EV273874.1|EV273874	81.03	348	66	0	155	502	468	121	1.4e-39	167
AR1-1_4630(A12)	gi|193481827|gb|FK446946.1|FK446946	92.44	119	9	0	44	162	116	234	2.3e-39	165
AS1-1_3577(C10)	gi|171508080|gb|FE678504.1|FE678504	85.64	195	28	0	49	243	151	345	2.4e-39	165
UG-TDS_Contig129	gi|37997349|gb|CF808938.1|CF808938	82.61	276	48	0	564	839	477	202	2.5e-39	167
AS2-1_P10_E06	gi|171651216|gb|FE703767.1|FE703767	82.23	287	51	0	26	312	427	713	2.7e-39	165
UG-TDS_Contig94	gi|9987838|gb|BE661946.1|BE661946	85.51	207	29	1	27	232	132	338	2.8e-39	165
AR2-1_8048-078_F10	gi|38192119|gb|CF921325.1|CF921325	86.76	219	24	5	214	429	213	429	3e-39	165
UG-TDS_Contig213	gi|23730025|gb|BU763123.1|BU763123	85.22	203	30	0	132	334	260	58	3e-39	165
BULK1-1_P4_A09_A9_079	gi|9983236|gb|BE657344.1|BE657344	84.62	221	31	1	7	224	400	180	3.1e-39	165
BULK1-1_P1G11	gi|151409331|gb|EV279139.1|EV279139	84.47	219	34	0	230	448	182	400	3.2e-39	165
BULK1-1_P5_H02_H2_002	gi|37995248|gb|CF806837.1|CF806837	81.42	323	60	0	12	334	373	51	3.8e-39	165
AR2-1_8048-004_D01	gi|20498220|gb|BQ273150.1|BQ273150	89.31	159	15	2	259	415	335	177	4.3e-39	165
AS2-1_P8_H01	gi|10255277|gb|BE823043.1|BE823043	90.91	132	9	1	27	155	318	187	4.6e-39	163
AS2-1_P8_A06	gi|9204580|gb|BE330804.1|BE330804	83.73	209	34	0	2	210	418	210	5e-39	163
AB1-1_8029-088_H07	gi|193396912|gb|FK361938.1|FK361938	94.74	114	4	2	287	398	4	117	1e-38	163
AB2-1-P4-G6	gi|6848685|gb|AW350975.1|AW350975	87.65	162	20	0	192	353	164	325	1.1e-38	163
AR2-1_AR2-1_P10-E1	gi|27427505|gb|CA939025.1|CA939025	89.94	169	17	0	30	198	614	446	1.3e-38	163
AS2-1_P9_C04	gi|31309567|gb|CD394770.1|CD394770	88.05	159	16	1	303	461	201	356	1.3e-38	163
AR2-1-P8-F12	gi|192310124|gb|FK002564.1|FK002564	83.2	250	42	0	94	343	333	582	1.4e-38	163
BULK2-1_P5_A09_A9_079	gi|22931953|gb|BU549092.1|BU549092	85.29	204	27	1	223	426	395	195	1.4e-38	163
AB1-1_1029-020_D03	gi|58020621|gb|CX707363.1|CX707363	80.45	399	68	3	75	465	623	227	1.5e-38	163
AS1-1_P6_E12	gi|31460709|gb|CD402737.1|CD402737	77.61	335	75	0	264	598	171	505	1.5e-38	163
AB2-1-P1-A8	gi|13789962|gb|BG652553.1|BG652553	95.92	98	4	0	18	115	300	397	1.8e-38	163
AS2-1_C6(3891)	gi|38193362|gb|CF922568.1|CF922568	86.97	238	28	3	270	505	122	358	1.8e-38	163
AR2-1_8039-032_H04	gi|21889205|gb|BQ742418.1|BQ742418	89.78	137	14	0	56	192	201	65	1.9e-38	161.1
AS1-1_P12_C03	gi|151402106|gb|EV271919.1|EV271919	85.71	189	27	0	1	189	625	437	2e-38	161.1
AS2-1_P3_G07	gi|13791298|gb|BG653889.1|BG653889	90.98	133	11	1	25	157	52	183	2.6e-38	161.1
AS1-1_P14_C06	gi|193444156|gb|FK404358.1|FK404358	98.88	89	0	1	38	126	145	58	2.9e-38	161.1
BULK1-1_P1F1	gi|19270230|gb|BM886486.1|BM886486	84.88	205	31	0	115	319	153	357	3.1e-38	161.1
UG-TDS_Contig510	gi|171653425|gb|FE684333.1|FE684333	93.58	109	7	0	163	271	761	653	3.1e-38	161.1
BULK2-1_P3_H12_H12_082.2	gi|58024977|gb|CX711718.1|CX711718	92.92	113	8	0	10	122	513	401	3.4e-38	161.1
AS2-1_P4_B05	gi|27425609|gb|CA937129.1|CA937129	91.2	125	11	0	230	354	351	227	3.6e-38	161.1
AS1-1_P15_E03	gi|193444156|gb|FK404358.1|FK404358	98.88	89	0	1	254	342	58	145	3.7e-38	161.1
UG-TDS_Contig497	gi|7639956|gb|AW734267.1|AW734267	89.36	141	15	0	26	166	267	407	3.7e-38	161.1
AS1-1_P12_E09	gi|193444156|gb|FK404358.1|FK404358	98.88	89	0	1	240	328	145	58	4.1e-38	161.1
UG-TDS_Contig402	gi|192322207|gb|FK014103.1|FK014103	88.97	145	16	0	168	312	162	306	4.4e-38	161.1
UG-TDS_Contig374	gi|193444156|gb|FK404358.1|FK404358	98.88	89	0	1	21	109	145	58	4.9e-38	161.1
AB1-1_8046-026_B04	gi|13477761|gb|BG507509.1|BG507509	85.28	197	29	0	304	500	429	233	5.1e-38	161.1
UG-TDS_Contig38	gi|33387406|gb|CA850613.1|CA850613	88.24	153	18	0	175	327	368	216	5.2e-38	161.1
AS1-1_P5_A01	gi|31305294|gb|CD390497.1|CD390497	82.05	234	39	1	187	420	299	529	5.5e-38	161.1
BULK2-1_P1_A05_A5_047	gi|23051954|gb|BU577118.1|BU577118	90.98	133	11	1	287	418	207	339	5.6e-38	161.1
AS1-1_P4_B12	gi|6482102|gb|AW201373.1|AW201373	80.66	305	59	0	278	582	321	17	6.3e-38	161.1
UG-TDS_Contig418	gi|193444156|gb|FK404358.1|FK404358	98.88	89	0	1	355	443	145	58	6.3e-38	161.1
UG-TDS_Contig371	gi|193444156|gb|FK404358.1|FK404358	98.88	89	0	1	428	516	145	58	6.4e-38	161.1
UG-TDS_Contig344	gi|193444156|gb|FK404358.1|FK404358	98.88	89	0	1	29	117	145	58	6.7e-38	161.1
AR1-1_4842(E2)	gi|171495509|gb|FE697980.1|FE697980	81.16	329	62	0	180	508	359	687	7.2e-38	161.1
AS1-1_P6_C12	gi|193444156|gb|FK404358.1|FK404358	98.88	89	0	1	663	751	145	58	7.6e-38	161.1
UG-TDS_Contig468	gi|193444156|gb|FK404358.1|FK404358	98.88	89	0	1	697	785	145	58	7.8e-38	161.1
UG-TDS_Contig378	gi|193444156|gb|FK404358.1|FK404358	98.88	89	0	1	231	319	58	145	8e-38	161.1
UG-TDS_Contig314	gi|193444156|gb|FK404358.1|FK404358	98.88	89	0	1	848	936	145	58	9.8e-38	161.1
AR2-1_8048-096_H12	gi|18040061|gb|BM308355.1|BM308355	87.97	158	18	1	129	286	117	273	1.1e-37	159.1
AS2-1_P10_G04	gi|5752643|gb|AI959930.1|AI959930	88.16	152	18	0	104	255	8	159	1.3e-37	159.1
AB1-1_8043-057_A08	gi|21602469|gb|BQ612800.1|BQ612800	84.62	208	32	0	183	390	588	381	1.5e-37	159.1
AR2-1-P9-B4	gi|9203874|gb|BE330098.1|BE330098	85.2	196	29	0	200	395	289	484	1.6e-37	159.1
AR2-1-P8-D5	gi|51341342|gb|CO982659.1|CO982659	85.64	188	27	0	301	488	466	653	2.3e-37	159.1
UG-TDS_Contig629	gi|26047258|gb|CA784112.1|CA784112	81.76	318	54	2	2	315	294	611	2.3e-37	159.1
AB2-1-P3-B8	gi|120491530|gb|EH219697.1|EH219697	86.36	176	24	0	20	195	176	1	2.6e-37	159.1
UG-TDS_Contig121	gi|6846839|gb|AW349129.1|AW349129	83.75	240	38	1	286	525	319	557	2.6e-37	159.1
AS1-1_3510(H1)	gi|19346095|gb|BM890975.1|BM890975	87.2	164	21	0	303	466	386	223	2.9e-37	159.1
AS1-1_P10_F02	gi|192311618|gb|FK004859.1|FK004859	83.56	225	37	0	125	349	543	319	5.7e-37	157.1
AB1-1_8046-076_1_D10	gi|31464403|gb|CD406431.1|CD406431	89.63	135	14	0	53	187	430	296	5.9e-37	157.1
UG-TDS_Contig386	gi|21638107|gb|BM108262.1|BM108262	92.17	115	9	0	271	385	278	164	5.9e-37	157.1
AR2-1-P8-F7	gi|171520187|gb|FE694472.1|FE694472	80.97	331	63	0	43	373	338	8	6e-37	157.1
AS2-1_P6_F06	gi|10256561|gb|BE824327.1|BE824327	88.08	151	18	0	32	182	278	128	6.5e-37	157.1
AB2-1-P1-G12	gi|6848061|gb|AW350351.1|AW350351	83.44	314	45	7	152	465	466	160	7.2e-37	157.1
AS2-1_F9(3918)	gi|6848819|gb|AW351109.1|AW351109	81.61	299	55	0	67	365	561	263	8.9e-37	157.1
AR2-1_8039-029_E04	gi|171535632|gb|FE685096.1|FE685096	85.52	221	26	4	271	488	540	323	9.4e-37	157.1
UG-TDS_Contig284	gi|22523365|gb|BU082168.1|BU082168	83.13	243	41	0	127	369	92	334	9.6e-37	157.1
AR2-1_8038-083_C11	gi|10255577|gb|BE823343.1|BE823343	83.44	302	43	6	378	675	245	543	1e-36	157.1
UG-TDS_Contig273	gi|31468398|gb|CD410426.1|CD410426	85.51	207	28	2	275	481	430	226	1.1e-36	157.1
UG-TDS_Contig105	gi|21887306|gb|BQ740519.1|BQ740519	87.12	163	21	0	39	201	6	168	1.2e-36	157.1
AB2-1-P4-B9	gi|15287880|gb|BI471771.1|BI471771	81.4	301	56	0	50	350	432	132	2.3e-36	155.1
AR2-1_8038-006_F01	gi|193490539|gb|FK453382.1|FK453382	85.96	178	25	0	223	400	247	70	2.8e-36	155.1
AR2-1_AR2-1_P6_F12	gi|151408752|gb|EV278560.1|EV278560	87.34	158	20	0	3	160	331	488	2.8e-36	155.1
UG-TDS_Contig110	gi|4277032|gb|AI431196.1|AI431196	89.55	134	14	0	187	320	431	298	2.8e-36	155.1
UG-TDS_Contig611	gi|58018529|gb|CX705271.1|CX705271	86.75	166	22	0	301	466	271	436	2.9e-36	155.1
AS1-1_P13_C04	gi|151404064|gb|EV273874.1|EV273874	81.13	318	60	0	125	442	438	121	3.6e-36	155.1
BULK2-1_P2_B06_B6_046	gi|151410434|gb|EV280249.1|EV280249	88.73	142	16	0	485	626	143	284	3.8e-36	155.1
AR2-1-P8-E6	gi|21256548|gb|BQ453436.1|BQ453436	89.05	137	15	0	49	185	320	184	4.2e-36	153.1
AR2-1_P10_F12	gi|9899224|gb|BE608122.1|BE608122	81.5	254	47	0	400	653	456	203	4.2e-36	155.1
UG-TDS_Contig54	gi|37994793|gb|CF806382.1|CF806382	80.57	350	68	0	39	388	479	130	4.2e-36	155.1
UG-TDS_Contig267	gi|17021103|gb|BM092137.1|BM092137	81.58	304	53	1	471	771	369	66	5e-36	155.1
UG-TDS_Contig637	gi|192295607|gb|FG990461.1|FG990461	82.94	252	40	1	258	509	159	407	5.1e-36	155.1
AB2-1-P6-H11	gi|4395738|gb|AI494735.1|AI494735	81.4	301	56	0	49	349	18	318	8.8e-36	153.1
AS2-1_P4_B06	gi|9986047|gb|BE660155.1|BE660155	90.4	125	12	0	5	129	424	300	9.1e-36	153.1
AR2-1-P8-C7	gi|12689188|gb|BG155524.1|BG155524	88.46	156	15	2	190	345	276	124	9.2e-36	153.1
AS2-1_P7_A08	gi|193444156|gb|FK404358.1|FK404358	97.75	89	1	1	272	360	145	58	9.4e-36	153.1
AR1-1-P8-H12	gi|171572153|gb|FE697407.1|FE697407	84.39	205	32	0	236	440	543	339	1e-35	153.1
UG-TDS_Contig392	gi|193444156|gb|FK404358.1|FK404358	97.75	89	1	1	275	363	145	58	1e-35	153.1
AB1-1_8045-071_G09	gi|16345555|gb|BI971150.1|BI971150	91.45	117	10	0	288	404	340	456	1.1e-35	153.1
AS2-1_P6_G12	gi|6845968|gb|AW348258.1|AW348258	85.41	185	27	0	82	266	214	398	1.1e-35	153.1
AS2-1_P3_G11	gi|58015871|gb|CX702613.1|CX702613	84.77	197	30	0	19	215	510	314	1.2e-35	153.1
AR2-1_AR2-1_P7_E09	gi|16345394|gb|BI970989.1|BI970989	92.04	113	9	0	31	143	250	138	1.3e-35	153.1
AS1-1_3583(A11)	gi|193444156|gb|FK404358.1|FK404358	97.75	89	1	1	404	492	58	145	1.4e-35	153.1
BULK2-1_P5_B03_B3_029	gi|6916519|gb|AW398049.1|AW398049	84.04	213	34	0	355	567	275	63	1.4e-35	153.1
BULK2-1_P5_H01_H1_001	gi|7146801|gb|AW508723.1|AW508723	85.19	189	28	0	13	201	66	254	1.4e-35	153.1
AR2-1_8047-077_1_E10	gi|21600964|gb|BQ611295.1|BQ611295	84.69	209	31	1	299	506	432	224	1.6e-35	153.1
AR2-1_8047-068_1_D09	gi|192312945|gb|FK003625.1|FK003625	88.2	161	17	2	552	710	2	162	1.7e-35	153.1
AR2-1_8048-068_D09	gi|37995783|gb|CF807372.1|CF807372	79.87	457	89	3	159	613	291	746	1.7e-35	153.1
AS1-1_1-1_17	gi|193444156|gb|FK404358.1|FK404358	97.75	89	1	1	77	165	58	145	1.7e-35	153.1
UG-TDS_Contig142	gi|192330351|gb|FK021152.1|FK021152	82.1	391	59	9	358	747	465	845	2.2e-35	153.1
AB1-1_1029-028_D04	gi|171545255|gb|FE692156.1|FE692156	85.71	224	20	3	37	260	736	525	2.6e-35	151.2
AS2-1_P4_D10	gi|31466393|gb|CD408421.1|CD408421	91.23	114	10	0	175	288	184	297	2.9e-35	151.2
UG-TDS_Contig471	gi|6847434|gb|AW349724.1|AW349724	90.24	123	12	0	148	270	134	256	2.9e-35	151.2
UG-TDS_Contig50	gi|22933862|gb|BU551001.1|BU551001	85.85	205	22	4	106	308	106	305	3.2e-35	151.2
AS2-1_P4_E09	gi|6847112|gb|AW349402.1|AW349402	90	130	10	1	14	140	319	190	3.4e-35	151.2
AS2-1_P6_C01	gi|21888103|gb|BQ741316.1|BQ741316	84.16	202	32	0	221	422	361	160	3.9e-35	151.2
UG-TDS_Contig244	gi|31461455|gb|CD403483.1|CD403483	83.41	223	31	1	194	416	360	576	4.1e-35	151.2
BULK2-1_P2_C02_C2_012	gi|58017881|gb|CX704623.1|CX704623	82.92	240	41	0	164	403	385	624	4.5e-35	151.2
AR2-1_AR2-1_P7_C12	gi|51337365|gb|CO981231.1|CO981231	83.04	224	29	1	17	231	334	111	5.7e-35	151.2
BULK1-1_P5_E03_E3_023	gi|10847086|gb|BF069853.1|BF069853	81.17	308	58	0	307	614	77	384	5.8e-35	151.2
UG-TDS_Contig602	gi|15336859|gb|BI497515.1|BI497515	81.25	304	57	0	1	304	344	41	6e-35	151.2
UG-TDS_Contig567	gi|7795346|gb|AW780805.1|AW780805	87.84	148	18	0	345	492	159	306	6.3e-35	151.2
AR2-1-P9-F8	gi|13788813|gb|BG651404.1|BG651404	84.9	192	29	0	518	709	7	198	6.8e-35	151.2
AS1-1_P13_H10	gi|193444156|gb|FK404358.1|FK404358	97.7	87	1	1	55	141	60	145	1.3e-34	149.2
AS2-1_P4_C05	gi|31461987|gb|CD404015.1|CD404015	84.24	203	32	0	66	268	491	289	1.4e-34	149.2
UG-TDS_Contig501	gi|22929340|gb|BU546479.1|BU546479	94.74	95	5	0	1	95	291	197	1.4e-34	149.2
AS1-1_P4_E06	gi|22933739|gb|BU550878.1|BU550878	89.31	131	14	0	186	316	556	426	1.5e-34	149.2
BULK2-1_P2_G09_G9_067	gi|14125219|gb|BG789649.1|BG789649	86.59	164	13	2	10	167	127	287	1.8e-34	149.2
UG-TDS_Contig189	gi|193306650|gb|FK272856.1|FK272856	85.96	171	24	0	46	216	242	72	2e-34	149.2
AB1-1_8045-035_1_C05	gi|10254835|gb|BE822601.1|BE822601	89.93	139	12	2	237	373	266	404	2.5e-34	149.2
AB2-1-P6-A7	gi|192329288|gb|FK020207.1|FK020207	80.85	329	60	1	27	352	35	363	2.5e-34	149.2
BULK1-1_P5_H06_H6_034	gi|10710001|gb|BF009725.1|BF009725	86.23	167	23	0	89	255	242	408	2.5e-34	149.2
BULK2-1_P4_H08_H8_050	gi|192308516|gb|FK002412.1|FK002412	90.76	119	11	0	15	133	419	301	2.5e-34	149.2
UG-TDS_Contig470	gi|21595643|gb|BQ610558.1|BQ610558	82.47	251	44	0	369	619	267	17	2.7e-34	149.2
AS2-1_2-1_29	gi|10255631|gb|BE823397.1|BE823397	87.42	159	19	1	74	232	528	371	3.4e-34	149.2
AB1-1_8046-045_E06	gi|171604617|gb|FE710593.1|FE710593	86.71	158	21	0	5	162	211	54	3.8e-34	147.2
AS1-1_P6_B01	gi|193444156|gb|FK404358.1|FK404358	96.43	84	3	0	45	128	58	141	3.8e-34	147.2
AR2-1_8039-005_E01	gi|17963276|gb|BM270027.1|BM270027	86.42	162	22	0	40	201	168	7	3.9e-34	147.2
UG-TDS_Contig409	gi|193444156|gb|FK404358.1|FK404358	97.7	87	1	1	92	178	58	143	4e-34	149.2
AS2-1_P4_C01	gi|21889486|gb|BQ742699.1|BQ742699	87.92	149	11	2	143	287	283	138	4.8e-34	147.2
UG-TDS_Contig64	gi|48575497|gb|CO036433.1|CO036433	80.89	314	60	0	40	353	433	120	6.6e-34	147.2
AS2-1_2-1_44	gi|10255720|gb|BE823535.1|BE823535	90.48	126	11	1	4	129	337	213	6.7e-34	147.2
BULK1-1_P5_D10_D10_074	gi|21889789|gb|BQ743002.1|BQ743002	84.54	194	30	0	29	222	419	226	7e-34	147.2
UG-TDS_Contig435	gi|193547792|gb|FK505073.1|FK505073	90.98	122	10	1	339	460	179	59	7.8e-34	147.2
AS2-1_P5_D09	gi|22932859|gb|BU549998.1|BU549998	85.63	174	22	1	336	509	42	212	8e-34	147.2
AS1-1_P14_A11	gi|193444156|gb|FK404358.1|FK404358	96.63	89	2	1	274	362	58	145	8.3e-34	147.2
BULK2-1_P5_A07_A7_063	gi|9984052|gb|BE658160.1|BE658160	84.54	194	30	0	130	323	354	547	9.3e-34	147.2
AR2-1_8048-077_E10	gi|18726527|gb|BM523699.1|BM523699	83.73	252	35	4	352	598	107	357	1e-33	147.2
AB1-1_8029-150_F05	gi|26269355|gb|CA820418.1|CA820418	92.45	106	8	0	3	108	106	1	1.1e-33	147.2
AB1-1_8043-044_1_D06	gi|151406013|gb|EV275828.1|EV275828	81.68	273	44	1	388	660	346	612	1.1e-33	147.2
AS2-1_P4_H10	gi|14205417|gb|BG839095.1|BG839095	90.08	121	12	0	110	230	361	241	1.4e-33	145.2
UG-TDS_Contig141	gi|151408924|gb|EV278732.1|EV278732	85.88	170	24	0	637	806	621	452	1.5e-33	147.2
BULK2-1_P5_A05_A5_047	gi|171541443|gb|FE707340.1|FE707340	89.15	129	14	0	1	129	335	463	1.7e-33	145.2
AB1-1_8045-083_C11	gi|193486432|gb|FK449622.1|FK449622	83.9	205	33	0	5	209	229	25	1.8e-33	145.2
AB2-1-P2-A8	gi|192334558|gb|FK024489.1|FK024489	82.11	285	49	2	22	306	224	506	1.8e-33	145.2
AS1-1_P15_H12	gi|192316220|gb|FK010095.1|FK010095	89.15	129	14	0	89	217	449	321	2.1e-33	145.2
BULK2-1_P2_D05_D5_041	gi|171646595|gb|FE684002.1|FE684002	86.34	161	22	0	235	395	497	337	2.3e-33	145.2
AS2-1_P10_D05	gi|193444156|gb|FK404358.1|FK404358	96.63	89	2	1	343	431	145	58	3e-33	145.2
UG-TDS_Contig4	gi|15000281|gb|BI321095.1|BI321095	90.6	117	11	0	415	531	234	118	3.2e-33	145.2
AB1-1_8043-093_E12	gi|31456062|gb|CD398090.1|CD398090	86.39	169	22	1	202	369	323	491	3.7e-33	145.2
AB2-1-P1-F3	gi|171577897|gb|FE708105.1|FE708105	86.34	161	22	0	228	388	378	218	3.8e-33	145.2
UG-TDS_Contig367	gi|9986516|gb|BE660624.1|BE660624	79.13	412	86	0	233	644	427	16	3.8e-33	145.2
AR2-1-P8-F8	gi|13789684|gb|BG652275.1|BG652275	82.33	249	44	0	266	514	448	200	4e-33	145.2
AB2-1-P2-H11	gi|7233533|gb|AW568938.1|AW568938	85.71	189	25	2	194	382	497	311	4e-33	145.2
AB2-1-P2-D5	gi|58018602|gb|CX705344.1|CX705344	89.6	125	13	0	6	130	501	377	4.2e-33	145.2
UG-TDS_Contig405	gi|23052692|gb|BU577184.1|BU577184	86.79	159	18	1	154	309	356	514	4.3e-33	145.2
AR1-1_4925(H12)_2008-03-01	gi|51341442|gb|CO982759.1|CO982759	89.6	125	13	0	629	753	392	268	4.5e-33	145.2
AB1-1_8044-071_1_G09	gi|22523193|gb|BU082004.1|BU082004	90.28	144	14	0	123	266	146	3	6.4e-33	143.2
AB1-1_8044-032_H04	gi|193496939|gb|FK459907.1|FK459907	97.5	80	2	0	72	151	136	57	6.7e-33	143.2
AS1-1_P15_C11	gi|151406269|gb|EV276084.1|EV276084	86.25	160	22	0	127	286	139	298	7.2e-33	143.2
AB1-1_8043-041_1_A06	gi|18717516|gb|BM522954.1|BM522954	91.67	108	9	0	243	350	177	70	8.4e-33	143.2
AS2-1_P10_F01	gi|11411783|gb|BF423725.1|BF423725	96.43	84	3	0	28	111	57	140	8.9e-33	143.2
AR1-1_4671()B5	gi|10252549|gb|BE820315.1|BE820315	85.33	184	21	2	203	386	298	121	9.4e-33	143.2
BULK1-1_P2_C10_C10_076.2	gi|193552016|gb|FK507359.1|FK507359	94.57	92	5	0	341	432	1	92	9.9e-33	143.2
AR1-1_AR1-1_P6_H01	gi|171539723|gb|FE695916.1|FE695916	83.92	199	24	4	54	252	776	586	1.1e-32	143.2
BULK2-1_P3_C09_C9_075.2	gi|33389114|gb|CA852321.1|CA852321	86.75	151	20	0	35	185	25	175	1.1e-32	143.2
AB1-1_8029-011_D01	gi|171523055|gb|FE701330.1|FE701330	84.18	196	31	0	297	492	766	571	1.2e-32	143.2
AB1-1_8029-033_B02	gi|7795714|gb|AW781111.1|AW781111	80.7	316	61	0	204	519	316	1	1.3e-32	143.2
AS2-1_P3_C09	gi|193444156|gb|FK404358.1|FK404358	97.62	84	1	1	522	605	140	58	1.4e-32	143.2
AB2-1-P1-D5	gi|6848116|gb|AW350406.1|AW350406	90.32	124	11	1	253	376	181	303	1.5e-32	143.2
BULK2-1_P5_G06_G6_036	gi|9439969|gb|BE440481.1|BE440481	84.92	179	27	0	1	179	14	192	1.5e-32	141.2
UG-TDS_Contig423	gi|19347499|gb|BM892379.1|BM892379	85.16	182	24	1	98	279	324	502	1.5e-32	143.2
AS2-1_P10_B05	gi|193508877|gb|FK465473.1|FK465473	85.12	242	23	8	79	318	233	3	3.2e-32	141.2
AS1-1_P9_D12	gi|7285978|gb|AW598465.1|AW598465	88.55	131	15	0	251	381	288	418	4.1e-32	141.2
AS1-1_P12_H07	gi|21678358|gb|BQ630709.1|BQ630709	80.51	236	46	0	184	419	190	425	4.3e-32	141.2
UG-TDS_Contig393	gi|10235389|gb|BE804277.1|BE804277	82.18	303	54	0	25	327	25	327	4.6e-32	141.2
AR1-1_4898(E9)	gi|151407218|gb|EV277033.1|EV277033	88.55	131	15	0	161	291	454	584	4.7e-32	141.2
AS2-1_B1(3850)	gi|6747069|gb|AW317525.1|AW317525	96.39	83	3	0	47	129	62	144	4.8e-32	141.2
UG-TDS_Contig124	gi|6848259|gb|AW350549.1|AW350549	90.76	119	10	1	263	381	455	338	4.9e-32	141.2
AR1-1_AR1-1_P6_G01	gi|9987686|gb|BE661794.1|BE661794	89.92	119	12	0	420	538	577	459	5.1e-32	141.2
AB1-1_8043-095_G12	gi|22930357|gb|BU547496.1|BU547496	88.27	162	14	4	334	491	347	507	5.9e-32	141.2
AS2-1_P9_A10	gi|31305606|gb|CD390809.1|CD390809	85.54	166	24	0	62	227	293	458	8e-32	139.3
AS1-1_1-1_49	gi|22541611|gb|BU091454.1|BU091454	90.98	133	8	4	63	195	131	3	1.2e-31	139.3
BULK2-1_P1_B11_B11_093	gi|5820340|gb|AI988546.1|AI988546	87.15	179	15	5	115	291	103	275	1.3e-31	139.3
AS2-1_P9_G04	gi|9985423|gb|BE659531.1|BE659531	85.26	156	23	0	273	428	328	483	1.7e-31	139.3
UG-TDS_Contig120	gi|10254326|gb|BE822092.1|BE822092	84.02	194	31	0	217	410	198	391	1.8e-31	139.3
AR2-1_AR2-1_P6_B10	gi|23729513|gb|BU762849.1|BU762849	90.35	114	11	0	19	132	384	271	1.9e-31	139.3
UG-TDS_Contig476	gi|16281524|gb|BI944532.1|BI944532	81.82	253	46	0	206	458	443	191	1.9e-31	139.3
BULK2-1_P3_E09_E9_071.2	gi|192319833|gb|FK013819.1|FK013819	89.83	118	12	0	470	587	544	427	2.1e-31	139.3
AR2-1-P8-B8	gi|19934403|gb|BQ079433.1|BQ079433	83.33	210	35	0	121	330	426	217	2.3e-31	139.3
UG-TDS_Contig332	gi|23052692|gb|BU577184.1|BU577184	87.16	148	16	1	340	484	503	356	2.3e-31	139.3
UG-TDS_Contig457	gi|8825648|gb|BE209441.1|BE209441	83.03	218	37	0	152	369	232	15	2.8e-31	139.3
AS1-1_P9_F08	gi|7233578|gb|AW568983.1|AW568983	85.06	154	23	0	151	304	156	3	4.2e-31	137.3
AB1-1_8029-116_D01	gi|192308007|gb|FG998990.1|FG998990	85.55	173	19	2	108	280	301	135	4.5e-31	137.3
AS2-1_P8_G12	gi|17022374|gb|BM093408.1|BM093408	86.3	146	20	0	210	355	297	152	5.3e-31	137.3
AS1-1_P6_F12	gi|22522861|gb|BU081672.1|BU081672	82.81	221	38	0	80	300	186	406	5.5e-31	137.3
AR1-1_4742(A2)_2008-03-05	gi|16343790|gb|BI969385.1|BI969385	84.97	173	26	0	195	367	532	360	5.9e-31	137.3
AR2-1-P8-D12	gi|22932058|gb|BU549197.1|BU549197	89.74	117	12	0	246	362	126	242	7.2e-31	137.3
BULK2-1_P5_F07_F7_053	gi|8285696|gb|BE023255.1|BE023255	84.06	207	29	2	354	560	179	381	8e-31	137.3
AS2-1_2-1_22	gi|7283681|gb|AW596285.1|AW596285	83.98	206	23	3	114	313	136	337	8.8e-31	137.3
AS1-1_P3_B05	gi|16342571|gb|BI968166.1|BI968166	84.53	181	28	0	407	587	307	127	8.9e-31	137.3
AB2-1-P3-B11	gi|22540425|gb|BU090268.1|BU090268	82.81	221	38	0	6	226	286	66	9.2e-31	137.3
UG-TDS_Contig485	gi|51337723|gb|CO981589.1|CO981589	88.37	129	15	0	28	156	571	443	9.4e-31	137.3
UG-TDS_Contig559	gi|9264553|gb|BE352700.1|BE352700	85.71	161	23	0	183	343	247	407	1.1e-30	137.3
UG-TDS_Contig422	gi|192309231|gb|FG999122.1|FG999122	83.58	201	33	0	297	497	379	579	1.4e-30	137.3
AB1-1_8044-015_G02	gi|23058911|gb|BU578344.1|BU578344	86.54	156	20	1	93	247	442	287	1.9e-30	135.3
AR2-1_P10_F02	gi|171606608|gb|FE696043.1|FE696043	90	110	11	0	9	118	251	142	2.3e-30	133.3
AR1-1-P8-F2	gi|90047421|gb|DY763071.1|DY763071	90.15	132	10	3	285	413	135	266	2.4e-30	135.3
UG-TDS_Contig220	gi|31466084|gb|CD408112.1|CD408112	87.5	136	17	0	43	178	474	339	2.4e-30	135.3
BULK2-1_P3_C06_C6_044.2	gi|16342556|gb|BI968151.1|BI968151	85.9	156	22	0	1	156	519	364	2.5e-30	135.3
AS1-1_P9_H08	gi|31466472|gb|CD408500.1|CD408500	81.97	233	42	0	132	364	143	375	2.9e-30	135.3
AB1-1_8044-088_1_H11	gi|22933416|gb|BU550555.1|BU550555	88.71	124	14	0	245	368	81	204	3.7e-30	135.3
AR1-1_4648(C2)	gi|38193362|gb|CF922568.1|CF922568	91.73	133	10	1	303	434	129	261	3.7e-30	135.3
AB2-1-P2-H6	gi|171519380|gb|FE705472.1|FE705472	87.5	136	17	0	152	287	592	457	3.8e-30	135.3
AB2-1-P5-E6	gi|41146453|gb|CK606664.1|CK606664	85.9	156	22	0	320	475	381	226	3.8e-30	135.3
AB2-1-P6-A4	gi|171641188|gb|FE694025.1|FE694025	85.9	156	22	0	513	668	670	515	3.8e-30	135.3
UG-TDS_Contig82	gi|22933416|gb|BU550555.1|BU550555	88.71	124	14	0	458	581	204	81	4.6e-30	135.3
AS2-1_P4_C02	gi|171651898|gb|FE684651.1|FE684651	91.43	105	6	1	160	264	641	540	6.4e-30	133.3
UG-TDS_Contig283	gi|51337005|gb|CO980871.1|CO980871	82.79	215	37	0	68	282	119	333	7.1e-30	133.3
AB1-1_8046-007_G01	gi|23731761|gb|BU764020.1|BU764020	91.92	99	8	0	241	339	276	178	8.1e-30	133.3
AR2-1_AR2-1_P7_F07	gi|33388819|gb|CA852026.1|CA852026	87.41	135	17	0	25	159	52	186	8.3e-30	133.3
AS2-1_G3(3871)	gi|16342180|gb|BI967775.1|BI967775	85.53	159	23	0	40	198	434	592	9.1e-30	133.3
AS2-1_P8_A11	gi|20498083|gb|BQ273013.1|BQ273013	82.25	231	41	0	3	233	219	449	9.5e-30	133.3
AR2-1-P9-G12	gi|15815284|gb|BI787559.1|BI787559	80.19	323	64	0	131	453	114	436	1.1e-29	133.3
UG-TDS_Contig119	gi|171509535|gb|FE682325.1|FE682325	81.67	251	46	0	168	418	353	603	1.2e-29	133.3
UG-TDS_Contig490	gi|15000467|gb|BI321281.1|BI321281	92.63	95	7	0	243	337	251	345	1.2e-29	133.3
UG-TDS_Contig515	gi|10709093|gb|BF008817.1|BF008817	85.81	155	22	0	303	457	287	133	1.3e-29	133.3
BULK2-1_P5_D10_D10_074	gi|151402159|gb|EV271972.1|EV271972	86.71	143	19	0	347	489	493	635	1.4e-29	133.3
AS1-1_P13_C01	gi|9899053|gb|BE608021.1|BE608021	78.5	479	103	0	232	710	30	508	1.6e-29	133.3
AR1-1_AR1-1_P6_D08	gi|16278560|gb|BI942968.1|BI942968	92.55	94	7	0	3	96	277	184	2.6e-29	131.3
AS2-1_P9_E05	gi|193444156|gb|FK404358.1|FK404358	95.35	86	3	1	154	239	145	61	2.9e-29	131.3
AS2-1_E7(3901)_2007-11-26	gi|9985133|gb|BE659241.1|BE659241	92.55	94	7	0	291	384	190	283	3.4e-29	131.3
AS2-1_P6_B08	gi|16344726|gb|BI970321.1|BI970321	84.48	174	27	0	177	350	125	298	3.4e-29	131.3
BULK2-1_P4_G08_G8_052	gi|5760256|gb|AI965619.1|AI965619	95.12	82	4	0	183	264	3	84	3.5e-29	131.3
UG-TDS_Contig149	gi|171517581|gb|FE680266.1|FE680266	84.07	182	29	0	22	203	467	648	3.7e-29	131.3
AR1-1_4696()C8_2008-01-31	gi|16343349|gb|BI968944.1|BI968944	86.99	146	18	1	102	246	225	80	4e-29	131.3
AS1-1_P14_G07	gi|19935134|gb|BQ080164.1|BQ080164	83.01	206	35	0	125	330	46	251	4.1e-29	131.3
AS1-1_P12_B08	gi|171540496|gb|FE689797.1|FE689797	83.19	226	38	0	267	492	649	424	4.3e-29	131.3
AS2-1_F10(3926)_2007-11-28	gi|9985410|gb|BE659518.1|BE659518	90	110	11	0	44	153	481	372	4.4e-29	131.3
BULK1-1_P5_C08_C8_060	gi|6341510|gb|AW164334.1|AW164334	90.57	106	10	0	428	533	370	475	4.7e-29	131.3
AB2-1-P6-E10	gi|13479305|gb|BG508648.1|BG508648	84.71	170	26	0	5	174	190	21	5e-29	131.3
AB2-1-P5-H12	gi|9440299|gb|BE440806.1|BE440806	78.96	442	92	1	68	508	31	472	5.2e-29	131.3
AS1-1_P7_G10	gi|192322207|gb|FK014103.1|FK014103	88.24	119	14	0	22	140	163	281	5.5e-29	131.3
UG-TDS_Contig246	gi|84647170|gb|DW360616.1|DW360616	93.33	90	6	0	436	525	99	188	5.6e-29	131.3
AR1-1_4852(G3)	gi|9835128|gb|BE584179.1|BE584179	88.39	155	17	1	532	685	585	431	6.1e-29	131.3
AR2-1_8038-051_C07	gi|192299539|gb|FG990819.1|FG990819	90.57	106	10	0	528	633	486	381	6.3e-29	131.3
UG-TDS_Contig429	gi|9899874|gb|BE608842.1|BE608842	91.18	102	9	0	189	290	150	251	6.8e-29	131.3
AS2-1_F6(3894)	gi|23732296|gb|BU764307.1|BU764307	88.89	117	13	0	53	169	376	492	8e-29	129.3
AS1-1_P3_A02	gi|193444156|gb|FK404358.1|FK404358	95.29	85	3	1	88	172	58	141	8.6e-29	129.3
AB1-1_8029-172_D08	gi|6847091|gb|AW349381.1|AW349381	94.12	85	5	0	177	261	216	300	9.4e-29	129.3
AS1-1_P5_A08	gi|15001021|gb|BI321835.1|BI321835	89.38	113	12	0	221	333	244	132	1.1e-28	129.3
AS2-1_2-1_21	gi|31468012|gb|CD410040.1|CD410040	83.56	219	32	3	1	219	179	393	1.4e-28	129.3
BULK2-1_P2_F05_F5_037	gi|10253179|gb|BE820945.1|BE820945	86.86	137	18	0	1	137	330	194	1.5e-28	129.3
AS2-1_P7_D05	gi|16345487|gb|BI971082.1|BI971082	85.35	157	23	0	4	160	535	379	1.6e-28	129.3
UG-TDS_Contig621	gi|21285816|gb|BQ473687.1|BQ473687	94.12	85	5	0	399	483	39	123	1.7e-28	129.3
AR2-1_AR2-1_P6_G04	gi|56201071|gb|CV998031.1|CV998031	86.4	125	17	0	429	553	313	189	2e-28	129.3
AS2-1_2-1_65	gi|22932665|gb|BU549804.1|BU549804	82.61	253	41	3	211	462	164	414	2.3e-28	129.3
AR2-1_AR2-1_P6_A11	gi|8284312|gb|BE021871.1|BE021871	84.39	173	27	0	495	667	505	333	2.6e-28	129.3
AB1-1_8045-070_F09	gi|20207769|gb|BQ133858.1|BQ133858	85.53	152	22	0	43	194	184	33	3.8e-28	127.4
AS2-1_H7(3904)_2007-11-26	gi|151411128|gb|EV280939.1|EV280939	90.38	104	10	0	44	147	638	741	4.5e-28	127.4
AR2-1_8038-092_D12	gi|13481450|gb|BG510793.1|BG510793	86.43	140	19	0	1	140	239	100	5.6e-28	127.4
AS1-1_P11_G02	gi|10256533|gb|BE824299.1|BE824299	80.44	271	53	0	130	400	118	388	5.6e-28	127.4
AB1-1_8045-089_A12	gi|33389727|gb|CA852934.1|CA852934	84.3	172	27	0	253	424	439	268	6e-28	127.4
AR1-1-P9-H6	gi|22525387|gb|BU084198.1|BU084198	84.3	172	27	0	31	202	190	361	6.4e-28	127.4
UG-TDS_Contig231	gi|6847273|gb|AW349563.1|AW349563	85.81	148	21	0	185	332	412	265	6.5e-28	127.4
BULK2-1_P5_A06_A6_048	gi|9204035|gb|BE330259.1|BE330259	89.29	112	12	0	235	346	357	468	8.1e-28	127.4
AB2-1-P6-G4	gi|151410945|gb|EV280760.1|EV280760	82.43	222	36	1	174	392	142	363	8.3e-28	127.4
UG-TDS_Contig116	gi|193467822|gb|FK433159.1|FK433159	85.53	152	22	0	223	374	230	79	8.8e-28	127.4
AB2-1-P4-A1	gi|38192437|gb|CF921643.1|CF921643	79.17	456	92	3	109	563	63	516	9.7e-28	127.4
BULK1-1_P5_F04_F4_022	gi|171519310|gb|FE694453.1|FE694453	82.55	212	37	0	52	263	497	708	9.7e-28	127.4
UG-TDS_Contig308	gi|193467822|gb|FK433159.1|FK433159	85.53	152	22	0	388	539	79	230	9.7e-28	127.4
AB2-1-P1-C2	gi|90047389|gb|DY763039.1|DY763039	100	64	0	0	1	64	36	99	1.1e-27	127.4
UG-TDS_Contig212	gi|192304844|gb|FG996046.1|FG996046	83	200	34	0	204	403	345	544	1.1e-27	127.4
UG-TDS_Contig439	gi|31466460|gb|CD408488.1|CD408488	86.96	138	17	1	335	472	139	3	1.1e-27	127.4
AS1-1_P8_G08	gi|151396558|gb|EV266435.1|EV266435	83.58	201	29	4	1	198	105	304	1.5e-27	125.4
AR2-1_AR2-1_P10-B4	gi|31310263|gb|CD395466.1|CD395466	93.1	87	6	0	178	264	146	60	1.6e-27	125.4
AS2-1_P9_F09	gi|12688431|gb|BG154767.1|BG154767	85.4	137	20	0	261	397	181	45	2.1e-27	125.4
AB2-1-P1-C10	gi|33390370|gb|CA853565.1|CA853565	81.94	227	41	0	19	245	365	139	2.2e-27	125.4
BULK2-1_P4_E09_E9_071	gi|6845785|gb|AW348075.1|AW348075	85.43	151	22	0	145	295	294	444	2.3e-27	125.4
AB2-1-P5-F11	gi|22932652|gb|BU549791.1|BU549791	86.67	135	18	0	262	396	360	494	2.5e-27	125.4
AR2-1_AR2-1_P10-B9	gi|192322192|gb|FK014088.1|FK014088	81.25	240	42	1	241	477	575	336	2.6e-27	125.4
AB1-1_8029-012_E01	gi|24135708|gb|BU926218.1|BU926218	85.03	167	24	1	316	481	503	337	2.7e-27	125.4
BULK2-1_P3_A06_A6_048.2	gi|24136091|gb|BU926601.1|BU926601	90.09	111	10	1	16	125	538	428	2.8e-27	125.4
UG-TDS_Contig47	gi|22540385|gb|BU090228.1|BU090228	84	175	28	0	39	213	122	296	2.9e-27	125.4
AS2-1_2-1_88	gi|10254604|gb|BE822370.1|BE822370	91.84	98	7	1	25	122	401	305	3.2e-27	125.4
AS2-1_E5(3885)	gi|22929835|gb|BU546974.1|BU546974	91.58	95	8	0	228	322	357	263	3.2e-27	125.4
BULK2-1_P5_G07_G7_051	gi|193308522|gb|FK275287.1|FK275287	90.29	103	10	0	1	103	89	191	3.2e-27	125.4
UG-TDS_Contig606	gi|15812972|gb|BI785247.1|BI785247	83.61	183	30	0	378	560	344	162	3.2e-27	125.4
UG-TDS_Contig285	gi|31469111|gb|CD411139.1|CD411139	81.09	275	51	1	276	550	235	508	3.4e-27	125.4
AS1-1_P6_A01	gi|22931990|gb|BU549129.1|BU549129	87.1	124	16	0	217	340	193	316	3.6e-27	125.4
AS2-1_P5_B05	gi|171607287|gb|FE688235.1|FE688235	92.55	94	6	1	18	111	557	649	3.6e-27	123.4
AR1-1_4700(G8)	gi|31461455|gb|CD403483.1|CD403483	83.43	181	24	1	48	228	360	534	4.9e-27	123.4
UG-TDS_Contig440	gi|192332828|gb|FK026829.1|FK026829	83.89	211	31	3	40	250	356	149	5.2e-27	125.4
AS2-1_G11(3935)	gi|31312352|gb|CD397555.1|CD397555	94.87	78	4	0	144	221	248	325	7.3e-27	123.4
UG-TDS_Contig411	gi|192328479|gb|FK020739.1|FK020739	85.19	162	23	1	201	362	658	498	8.3e-27	123.4
AS1-1_P9_B05	gi|171648580|gb|FE705410.1|FE705410	89.62	106	11	0	383	488	314	419	1e-26	123.4
AB2-1-P5-H6	gi|6845996|gb|AW348286.1|AW348286	87.3	126	16	0	71	196	539	414	1.1e-26	123.4
AS2-1_P7_A11	gi|10253610|gb|BE821376.1|BE821376	86.72	128	17	0	195	322	558	431	1.1e-26	123.4
UG-TDS_Contig583	gi|22541876|gb|BU091719.1|BU091719	90.82	98	9	0	27	124	181	278	1.1e-26	123.4
AB2-1-P4-A10	gi|171514966|gb|FE678198.1|FE678198	85.79	183	21	5	33	210	379	561	1.2e-26	123.4
AR2-1_8038-077_E10	gi|111037658|gb|DY577463.1|DY577463	88.98	118	12	1	176	293	50	166	1.2e-26	123.4
UG-TDS_Contig274	gi|22933160|gb|BU550299.1|BU550299	86.71	158	18	3	243	400	284	438	1.2e-26	123.4
AR2-1_8038-064_H08	gi|192325175|gb|FK017546.1|FK017546	81.86	226	41	0	201	426	563	338	1.4e-26	123.4
AR2-1_8038-013_E02	gi|151395830|gb|EV265707.1|EV265707	81.6	250	40	2	99	342	48	297	1.5e-26	123.4
AS1-1_P5_F11	gi|58015382|gb|CX702124.1|CX702124	79.19	322	66	1	183	503	612	933	1.5e-26	123.4
AR1-1_4716(G10)	gi|23731767|gb|BU764023.1|BU764023	83.33	186	31	0	86	271	297	482	1.6e-26	123.4
AS2-1_P10_G08	gi|120531369|gb|EH259502.1|EH259502	82.9	193	33	0	93	285	587	395	3.2e-26	121.4
AS2-1_P8_C01	gi|171574763|gb|FE708055.1|FE708055	85.82	141	20	0	76	216	261	401	3.3e-26	121.4
AR2-1-P8-E8	gi|6847461|gb|AW349822.1|AW349822	88.03	117	14	0	24	140	365	249	3.4e-26	121.4
AR1-1-P8-B8	gi|6916197|gb|AW397727.1|AW397727	83.62	177	29	0	252	428	314	138	3.9e-26	121.4
AS1-1_P8_B01	gi|22928619|gb|BU545758.1|BU545758	83.97	156	25	0	23	178	441	596	4e-26	121.4
AB2-1-P2-G12	gi|15201500|gb|BI424904.1|BI424904	89.72	107	8	1	20	126	205	308	4.3e-26	121.4
AR1-1_4721(D11)	gi|16342812|gb|BI968407.1|BI968407	83.62	177	29	0	192	368	521	345	4.6e-26	121.4
UG-TDS_Contig287	gi|22928069|gb|BU545208.1|BU545208	90.1	101	10	0	344	444	162	62	5e-26	121.4
UG-TDS_Contig60	gi|23732917|gb|BU764638.1|BU764638	84.02	169	27	0	233	401	47	215	5.2e-26	121.4
AR2-1_AR2-1_P6_C12	gi|171611399|gb|FE692557.1|FE692557	84.47	161	25	0	53	213	501	661	5.4e-26	121.4
AB2-1-P3-E3	gi|171506937|gb|FE708011.1|FE708011	84.29	210	33	0	7	216	391	182	5.7e-26	121.4
AB2-1-P2-B1	gi|26058591|gb|CA801505.1|CA801505	81.12	249	47	0	36	284	462	710	6.1e-26	121.4
UG-TDS_Contig239	gi|37994246|gb|CF805992.1|CF805992	80.95	273	46	2	288	560	508	242	6.1e-26	121.4
BULK1-1_P3_F10_F10_070	gi|6846568|gb|AW348858.1|AW348858	95.83	72	3	0	15	86	410	339	8.3e-26	119.4
AR1-1_4791(B8)	gi|9984475|gb|BE658583.1|BE658583	88.39	112	13	0	210	321	266	377	1.1e-25	119.4
AS2-1_P10_D11	gi|31469567|gb|CD411595.1|CD411595	90.43	94	9	0	129	222	150	243	1.1e-25	119.4
AR1-1-P9-H1	gi|6846313|gb|AW348603.1|AW348603	91.3	92	8	0	40	131	291	200	1.2e-25	119.4
AR1-1_AR1-1_P6_G02	gi|15663247|gb|BI700618.1|BI700618	94.59	74	4	0	257	330	255	182	1.2e-25	119.4
AS1-1_P15_G12	gi|31310329|gb|CD395532.1|CD395532	89.32	103	11	0	78	180	246	348	1.2e-25	119.4
BULK1-1_P1C12	gi|10253695|gb|BE821461.1|BE821461	87.1	124	16	0	21	144	340	217	1.3e-25	119.4
AR1-1_4751(B3)_2008-03-05	gi|7146122|gb|AW508044.1|AW508044	86.11	144	14	2	63	203	161	301	1.5e-25	119.4
AS2-1_P6_G10	gi|26057674|gb|CA800588.1|CA800588	86.72	128	17	0	107	234	490	363	1.7e-25	119.4
AS2-1_P4_E11	gi|151394772|gb|EV264643.1|EV264643	92.86	84	6	0	50	133	344	427	1.9e-25	119.4
BULK1-1_P3_C01_C1_011	gi|4313555|gb|AI460674.1|AI460674	89.42	104	11	0	414	517	153	256	1.9e-25	119.4
UG-TDS_Contig200	gi|192310124|gb|FK002564.1|FK002564	79.23	313	65	0	231	543	225	537	1.9e-25	119.4
AB2-1-P1-G7	gi|6847603|gb|AW349893.1|AW349893	89.39	132	10	4	184	314	168	296	2e-25	119.4
AR1-1_4848(C3)	gi|51337460|gb|CO981326.1|CO981326	88.57	105	12	0	219	323	783	679	2.1e-25	119.4
AB2-1-P1-F7	gi|5058517|gb|AI736993.1|AI736993	85.26	156	22	1	220	375	96	250	2.3e-25	119.4
AR2-1_8047-075_1_C10	gi|163923526|gb|EH038379.1|EH038379	87.5	120	15	0	267	386	333	452	2.3e-25	119.4
AR2-1_8048-059_C08	gi|16343114|gb|BI968709.1|BI968709	81.82	220	40	0	254	473	71	290	2.3e-25	119.4
AS1-1_P13_F11	gi|90047389|gb|DY763039.1|DY763039	98.44	64	1	0	5	68	36	99	2.5e-25	119.4
AR2-1-P9-D8	gi|51343878|gb|CO984611.1|CO984611	87.1	124	16	0	217	340	166	289	2.6e-25	119.4
AB2-1-P4-C4	gi|90047394|gb|DY763044.1|DY763044	100	60	0	0	1	60	296	237	2.6e-25	119.4
AS2-1_P7_C12	gi|31310434|gb|CD395637.1|CD395637	93.9	82	3	1	64	145	188	109	3e-25	117.5
AS2-1_P5_A06	gi|10255131|gb|BE822897.1|BE822897	85.23	149	19	1	47	192	82	230	3.8e-25	117.5
BULK2-1_P2_B09_B9_077	gi|193364118|gb|FK332640.1|FK332640	85.23	149	19	1	16	164	160	15	4.6e-25	117.5
AS2-1_P3_A05	gi|19452382|gb|BM953792.1|BM953792	84.28	159	22	1	195	353	510	355	4.7e-25	117.5
AB2-1-P4-A12	gi|18041016|gb|BM309310.1|BM309310	90.53	95	9	0	173	267	104	198	6e-25	117.5
AS1-1_P5_H05	gi|17518785|gb|BM187827.1|BM187827	89.22	102	11	0	108	209	212	111	6e-25	117.5
UG-TDS_Contig319	gi|151398777|gb|EV268648.1|EV268648	91.21	91	8	0	257	347	618	528	6.4e-25	117.5
BULK1-1_P3_D05_D5_041	gi|31311699|gb|CD396902.1|CD396902	81.39	231	43	0	328	558	395	165	8.6e-25	117.5
AR2-1_8039-063_G08	gi|6719782|gb|AW307429.1|AW307429	83.25	203	32	2	384	585	202	1	8.9e-25	117.5
UG-TDS_Contig612	gi|10256052|gb|BE823818.1|BE823818	85.03	147	22	0	231	377	101	247	8.9e-25	117.5
AR2-1_8047-064_1_H08	gi|193514983|gb|FK469759.1|FK469759	80.78	255	49	0	247	501	1	255	9.2e-25	117.5
AR1-1-P9-G12	gi|41145424|gb|CK605635.1|CK605635	87.41	135	15	2	514	647	559	692	1e-24	117.5
AS1-1_P11_C11	gi|12774708|gb|BG239635.1|BG239635	86.15	130	18	0	22	151	145	16	1.3e-24	115.5
AR2-1_8038-036_D05	gi|15000427|gb|BI321241.1|BI321241	81.42	226	42	0	3	228	302	77	1.7e-24	115.5
AR2-1_8038-052_D07	gi|192299198|gb|FG992914.1|FG992914	82.67	202	34	1	202	403	225	425	2.1e-24	115.5
AB2-1-P3-C9	gi|24136454|gb|BU926964.1|BU926964	84.12	170	26	1	80	249	60	228	2.9e-24	115.5
BULK2-1_P4_D08_D8_058	gi|22931791|gb|BU548930.1|BU548930	80.82	245	41	1	230	468	426	182	3e-24	115.5
BULK1-1_P4_E04_E4_024	gi|21601771|gb|BQ612102.1|BQ612102	84.18	158	25	0	278	435	268	425	3.1e-24	115.5
UG-TDS_Contig364	gi|22927676|gb|BU544815.1|BU544815	83.95	162	26	0	271	432	292	131	3.1e-24	115.5
UG-TDS_Contig445	gi|10256112|gb|BE823878.1|BE823878	82.81	192	30	1	159	347	153	344	3.1e-24	115.5
BULK2-1_P4_G10_G10_068	gi|23728477|gb|BU762294.1|BU762294	86.89	122	16	0	349	470	217	338	3.2e-24	115.5
AR1-1_4574(A5)	gi|38193486|gb|CF922692.1|CF922692	88.18	110	13	0	230	339	360	469	3.3e-24	115.5
AB2-1-P3-F8	gi|58016726|gb|CX703468.1|CX703468	84.34	166	25	1	225	390	224	388	3.4e-24	115.5
AS1-1_P10_C07	gi|171633655|gb|FE688539.1|FE688539	76.81	276	64	0	380	655	537	262	3.5e-24	115.5
UG-TDS_Contig152	gi|6848313|gb|AW350603.1|AW350603	82.47	194	34	0	76	269	595	402	3.8e-24	115.5
AS1-1_P13_H04	gi|192322207|gb|FK014103.1|FK014103	89.22	102	10	1	76	177	163	263	4e-24	113.5
UG-TDS_Contig49	gi|33387919|gb|CA851126.1|CA851126	80.89	246	47	0	150	395	116	361	4.3e-24	115.5
AB2-1-P2-H2	gi|9834944|gb|BE583995.1|BE583995	85.71	133	19	0	21	153	220	352	4.7e-24	113.5
BULK2-1_P1_C10_C10_076	gi|151398521|gb|EV268392.1|EV268392	91.76	85	7	0	123	207	474	558	4.9e-24	113.5
AR2-1_8038-071_G09	gi|22932442|gb|BU549581.1|BU549581	96.92	65	2	0	204	268	151	215	5.4e-24	113.5
AR1-1_AR1-1_P7_G05	gi|192333412|gb|FK023941.1|FK023941	90.91	88	8	0	200	287	46	133	6.2e-24	113.5
AR2-1_8038-095_G12	gi|6341729|gb|AW164615.1|AW164615	83.05	177	30	0	31	207	474	298	7.5e-24	113.5
BULK2-1_P2_C03_C3_027	gi|51336913|gb|CO980779.1|CO980779	81.69	213	39	0	170	382	92	304	8.1e-24	113.5
AR1-1_4692()G7	gi|9983082|gb|BE657190.1|BE657190	86.78	121	16	0	40	160	336	216	1.1e-23	113.5
AR2-1-P8-A2	gi|7685175|gb|AW755823.1|AW755823	81.95	205	37	0	282	486	140	344	1.3e-23	113.5
BULK2-1_P4_H11_H11_081	gi|171509536|gb|FE682326.1|FE682326	83.85	161	26	0	453	613	309	469	1.3e-23	113.5
AB2-1-P2-E3	gi|192312645|gb|FK004333.1|FK004333	92.59	81	6	0	134	214	553	473	1.4e-23	113.5
AS2-1_P7_D09	gi|171488173|gb|FE674252.1|FE674252	87.29	118	12	1	99	216	413	299	1.9e-23	111.5
AR2-1_8038-091_C12	gi|6848196|gb|AW350486.1|AW350486	89.52	124	9	4	123	242	69	192	2e-23	111.5
AS1-1_P4_E08	gi|6847193|gb|AW349483.1|AW349483	81.65	218	37	1	4	218	455	238	2e-23	111.5
AS2-1_P9_B04	gi|56201071|gb|CV998031.1|CV998031	92.41	79	0	1	6	84	676	604	2.5e-23	111.5
AS2-1_P5_B12	gi|17023995|gb|BM095029.1|BM095029	94.67	75	3	1	1	75	222	295	2.6e-23	111.5
AB1-1_8046-031_G04	gi|13312567|gb|BG406218.1|BG406218	87.5	112	14	0	315	426	230	119	3.5e-23	111.5
AS2-1_P8_H05	gi|5677617|gb|AI938747.1|AI938747	85.71	119	17	0	313	431	233	115	3.6e-23	111.5
BULK1-1_P2_G01_G1_003.2	gi|10253999|gb|BE821709.1|BE821709	89.58	96	10	0	8	103	528	433	3.8e-23	111.5
AS2-1_P3_F08	gi|38191377|gb|CF920583.1|CF920583	89.58	96	10	0	288	383	450	545	3.9e-23	111.5
BULK2-1_P5_E09_E9_071	gi|18039865|gb|BM308159.1|BM308159	93.42	76	5	0	37	112	466	541	4e-23	111.5
AS1-1_P9_A08	gi|6848345|gb|AW350635.1|AW350635	81.25	224	42	0	270	493	364	587	4.2e-23	111.5
AS2-1_P9_C02	gi|31455771|gb|CD397799.1|CD397799	81.87	182	33	0	236	417	273	454	4.2e-23	111.5
UG-TDS_Contig426	gi|31458374|gb|CD400402.1|CD400402	84.21	152	24	0	218	369	261	412	4.9e-23	111.5
AR1-1_4672()C5	gi|16345010|gb|BI970605.1|BI970605	84.46	148	23	0	45	192	512	365	5.3e-23	111.5
UG-TDS_Contig355	gi|7233578|gb|AW568983.1|AW568983	83.54	164	27	0	141	304	32	195	5.3e-23	111.5
AB1-1_8043-051_C07	gi|22539981|gb|BU089824.1|BU089824	85.21	142	18	1	506	647	210	72	5.8e-23	111.5
AB2-1-P1-A9	gi|6846946|gb|AW349236.1|AW349236	80.05	376	70	5	11	386	195	565	5.8e-23	111.5
AB2-1-P1-E4	gi|15000474|gb|BI321288.1|BI321288	81.14	228	43	0	75	302	166	393	5.9e-23	111.5
AB2-1-P4-H3	gi|21637703|gb|BM107858.1|BM107858	85.94	128	18	0	24	151	347	474	5.9e-23	111.5
AS2-1_P3_G05	gi|31308124|gb|CD393327.1|CD393327	90.7	86	8	0	195	280	237	322	8.7e-23	109.5
AB1-1_8046-016_H02	gi|171533488|gb|FE685489.1|FE685489	88.35	103	12	0	197	299	808	706	9.9e-23	109.5
AS2-1_P9_B10	gi|171488225|gb|FE679176.1|FE679176	93.33	75	5	0	19	93	375	449	1e-22	109.5
AS2-1_P9_F03	gi|22931929|gb|BU549068.1|BU549068	90.8	87	8	0	1	87	242	156	1.1e-22	109.5
AR2-1-P8-G11	gi|193395423|gb|FK359484.1|FK359484	87.39	111	14	0	39	149	37	147	1.3e-22	109.5
AS1-1_P6_G12	gi|31306411|gb|CD391614.1|CD391614	94.37	71	4	0	2	72	340	270	1.3e-22	109.5
AS2-1_2-1_70	gi|193426410|gb|FK386581.1|FK386581	89.8	98	9	1	247	344	239	143	1.3e-22	109.5
BULK2-1_P2_H10_H10_066	gi|16345791|gb|BI971386.1|BI971386	87.3	126	13	2	5	128	286	162	1.3e-22	109.5
AB2-1-P3-B10	gi|16349430|gb|BI975025.1|BI975025	86.61	127	16	1	137	263	490	365	1.4e-22	109.5
AB2-1-P3-D5	gi|13311875|gb|BG405526.1|BG405526	84.14	145	23	0	157	301	108	252	1.7e-22	109.5
AS1-1_1-1_45	gi|192328840|gb|FK022584.1|FK022584	83.63	171	27	1	78	247	72	242	1.7e-22	109.5
UG-TDS_Contig554	gi|151399568|gb|EV269439.1|EV269439	78.83	359	76	0	97	455	576	218	1.7e-22	109.5
AS2-1_2-1_66	gi|26060077|gb|CA802991.1|CA802991	86.11	144	16	3	414	557	219	80	2e-22	109.5
AB2-1-P4-H1	gi|6846946|gb|AW349236.1|AW349236	83.44	163	27	0	217	379	403	565	2.3e-22	109.5
AR2-1_AR2-1_P10-E4	gi|6848812|gb|AW351102.1|AW351102	83.23	167	28	0	548	714	462	296	2.4e-22	109.5
AB1-1_8045-090_B12	gi|33389239|gb|CA852446.1|CA852446	84	150	24	0	2	151	621	472	2.5e-22	107.5
AR2-1_AR2-1_P6_C06	gi|171541752|gb|FE690172.1|FE690172	87.27	110	14	0	3	112	433	542	3.3e-22	107.5
AR1-1_4891(F8)	gi|21994763|gb|BQ786291.1|BQ786291	83.33	162	27	0	40	201	149	310	4.1e-22	107.5
UG-TDS_Contig178	gi|33389065|gb|CA852272.1|CA852272	84.25	146	23	0	205	350	203	58	4.7e-22	107.5
AS1-1_P13_H06	gi|22932453|gb|BU549592.1|BU549592	82.68	179	29	2	193	371	130	306	5e-22	107.5
AS2-1_P6_F09	gi|31305218|gb|CD390421.1|CD390421	88.24	102	12	0	22	123	321	220	5e-22	107.5
BULK1-1_P4_B08_B8_062	gi|37997231|gb|CF808820.1|CF808820	82.94	170	29	0	308	477	431	262	6.1e-22	107.5
AS2-1_P10_C08	gi|17964714|gb|BM271445.1|BM271445	87.27	110	14	0	18	127	221	112	6.4e-22	107.5
UG-TDS_Contig538	gi|9987067|gb|BE661175.1|BE661175	81.31	214	40	0	215	428	281	494	7e-22	107.5
AS1-1_P5_C01	gi|151398777|gb|EV268648.1|EV268648	82.28	158	28	0	247	404	628	471	7.7e-22	107.5
AS1-1_P10_A04	gi|6848361|gb|AW350651.1|AW350651	84.51	142	22	0	269	410	302	443	7.8e-22	107.5
BULK2-1_P1_C03_C3_027	gi|151395607|gb|EV265484.1|EV265484	86.44	118	16	0	403	520	2	119	7.9e-22	107.5
UG-TDS_Contig27	gi|22540678|gb|BU090521.1|BU090521	83.54	158	26	0	70	227	83	240	8.1e-22	107.5
AR2-1_AR2-1_P7_F05	gi|33389065|gb|CA852272.1|CA852272	84.25	146	23	0	174	319	203	58	9.4e-22	107.5
AS1-1_P9_F06	gi|31306362|gb|CD391565.1|CD391565	84.67	137	21	0	3	139	459	323	1.1e-21	105.6
AS2-1_P10_B04	gi|16342288|gb|BI967883.1|BI967883	89.25	93	10	0	145	237	185	277	1.3e-21	105.6
AS1-1_P13_D09	gi|11687572|gb|BF595248.1|BF595248	92.21	77	6	0	333	409	151	75	2.1e-21	105.6
AB1-1_8043-079_G10	gi|17024012|gb|BM095046.1|BM095046	84.56	149	17	2	254	396	29	177	2.4e-21	105.6
UG-TDS_Contig24	gi|19270644|gb|BM886900.1|BM886900	93.51	77	4	1	218	293	409	333	2.4e-21	105.6
BULK1-1_P3_B08_B8_062	gi|192295405|gb|FG987019.1|FG987019	85.95	121	17	0	380	500	259	379	2.5e-21	105.6
BULK2-1_P5_D07_D7_057	gi|171588782|gb|FE707728.1|FE707728	89.89	89	9	0	284	372	800	712	2.5e-21	105.6
UG-TDS_Contig565	gi|4395934|gb|AI494931.1|AI494931	89.25	93	10	0	47	139	245	337	2.8e-21	105.6
AB1-1_8043-011_1_C02	gi|26045906|gb|CA783329.1|CA783329	85.95	121	17	0	345	465	622	502	2.9e-21	105.6
AR1-1-P8-F9	gi|171565271|gb|FE695639.1|FE695639	81.46	205	38	0	431	635	669	465	3.2e-21	105.6
AB2-1-P3-C2	gi|31459562|gb|CD401590.1|CD401590	98.25	57	1	0	20	76	88	144	3.3e-21	105.6
AB1-1_8043-030_1_F04	gi|10843386|gb|BF067175.1|BF067175	79.39	296	61	0	12	307	369	74	3.6e-21	105.6
AS1-1_P7_B11	gi|58015573|gb|CX702315.1|CX702315	86.96	115	14	1	78	191	18	132	3.6e-21	105.6
AR1-1-P8-D11	gi|10255578|gb|BE823344.1|BE823344	89.25	93	10	0	464	556	395	303	3.8e-21	105.6
AS2-1_P4_H03	gi|171492607|gb|FE707200.1|FE707200	82.22	180	32	0	33	212	599	420	4.3e-21	103.6
AS1-1_P6_D11	gi|19053678|gb|BM732345.1|BM732345	91.25	80	7	0	1	80	307	386	5.9e-21	103.6
UG-TDS_Contig207	gi|37994816|gb|CF806405.1|CF806405	81.77	192	35	0	3	194	281	472	6.5e-21	103.6
AR1-1_AR1-1_P7_F11	gi|22930132|gb|BU547271.1|BU547271	92	75	6	0	166	240	118	192	6.6e-21	103.6
AR2-1_8039-016_H02	gi|20448809|gb|BQ252933.1|BQ252933	80.6	232	45	0	43	274	236	467	7.8e-21	103.6
AS1-1_P6_E01	gi|171483889|gb|FE686672.1|FE686672	84.29	140	22	0	59	198	300	161	7.9e-21	103.6
AB1-1_8044-062_F08	gi|24136216|gb|BU926726.1|BU926726	83.33	174	25	2	1	174	37	206	8.5e-21	103.6
AS1-1_P12_G10	gi|171522483|gb|FE693103.1|FE693103	80.77	208	34	1	214	421	282	81	8.8e-21	103.6
AB2-1-P6-A10	gi|4302737|gb|AI443376.1|AI443376	88.46	104	11	1	304	407	354	456	1.1e-20	103.6
BULK2-1_P5_G11_G11_083	gi|171604378|gb|FE689849.1|FE689849	83.13	160	27	0	32	191	467	626	1.1e-20	103.6
AR2-1-P8-F11	gi|7029423|gb|AW459206.1|AW459206	81.91	188	34	0	354	541	36	223	1.2e-20	103.6
AS1-1_P6_A10	gi|7640173|gb|AW734480.1|AW734480	85.16	128	19	0	216	343	421	294	1.3e-20	103.6
UG-TDS_Contig253	gi|18725488|gb|BM523617.1|BM523617	94.12	68	4	0	638	705	1	68	1.4e-20	103.6
UG-TDS_Contig163	gi|26047131|gb|CA784015.1|CA784015	80.87	230	41	1	320	549	326	552	1.9e-20	103.6
AR2-1_AR2-1_P10-A9	gi|16344403|gb|BI969998.1|BI969998	87.88	99	12	0	181	279	87	185	2.3e-20	101.6
AS2-1_P10_F07	gi|22932125|gb|BU549264.1|BU549264	95.45	66	2	1	179	244	168	232	2.7e-20	101.6
AS2-1_P10_G03	gi|17963714|gb|BM270460.1|BM270460	87.88	99	12	0	1	99	208	306	2.8e-20	101.6
AR1-1-P8-G7	gi|6848793|gb|AW351083.1|AW351083	81.68	191	35	0	38	228	302	112	2.9e-20	101.6
AB1-1_8045-038_1_F05	gi|26268281|gb|CA819344.1|CA819344	84.85	165	14	5	204	363	281	123	2.9e-20	101.6
BULK2-1_P2_F09_F9_069	gi|151396091|gb|EV265968.1|EV265968	87.88	99	12	0	258	356	61	159	3.8e-20	101.6
UG-TDS_Contig174	gi|11688566|gb|BF596242.1|BF596242	89.66	87	9	0	38	124	64	150	4.4e-20	101.6
AB2-1-P3-A2	gi|13240206|gb|BG359515.1|BG359515	86.55	119	15	1	59	176	150	268	4.6e-20	101.6
AS2-1_P10_H12	gi|9984488|gb|BE658596.1|BE658596	91.14	79	7	0	429	507	508	586	4.6e-20	101.6
AB2-1-P3-G2	gi|26267894|gb|CA818957.1|CA818957	84.06	138	22	0	120	257	326	189	5e-20	101.6
AS1-1_P8_F10	gi|22525320|gb|BU084131.1|BU084131	82.8	157	27	0	23	179	295	451	5.2e-20	99.61
AB2-1-P3-A8	gi|192312645|gb|FK004333.1|FK004333	89.66	87	9	0	187	273	553	467	5.3e-20	101.6
AS2-1_P4_H05	gi|58016389|gb|CX703131.1|CX703131	91.03	78	7	0	180	257	256	333	8.6e-20	99.61
BULK2-1_P5_G08_G8_052	gi|6847308|gb|AW349598.1|AW349598	88.89	90	10	0	146	235	332	243	9.1e-20	99.61
AS2-1_P10_D01	gi|20449273|gb|BQ253397.1|BQ253397	83.56	146	24	0	195	340	270	415	1e-19	99.61
AR2-1_8047-026_1_B04	gi|6848628|gb|AW350918.1|AW350918	86.79	106	14	0	290	395	198	303	1.2e-19	99.61
AB1-1_8043-047_1_G06	gi|192295930|gb|FG990926.1|FG990926	81.87	182	33	0	179	360	396	215	1.3e-19	99.61
AS2-1_P8_C04	gi|20449273|gb|BQ253397.1|BQ253397	83.56	146	24	0	195	340	270	415	1.3e-19	99.61
AB2-1-P4-F12	gi|21887138|gb|BQ740351.1|BQ740351	84.78	138	20	1	186	323	84	220	1.4e-19	99.61
UG-TDS_Contig249	gi|10253622|gb|BE821388.1|BE821388	85.96	114	16	0	273	386	128	241	1.4e-19	99.61
AB1-1_8046-093_1_E12	gi|22928720|gb|BU545859.1|BU545859	91.03	78	7	0	127	204	201	278	1.5e-19	99.61
BULK2-1_P2_F12_F12_086	gi|151401532|gb|EV271346.1|EV271346	84.62	130	20	0	2	131	186	315	1.5e-19	99.61
AR1-1_4556(G2)_2008-02-08	gi|21887078|gb|BQ740291.1|BQ740291	84.62	130	20	0	252	381	292	163	1.8e-19	99.61
UG-TDS_Contig203	gi|5606885|gb|AI900983.1|AI900983	93.94	66	4	0	21	86	579	644	1.8e-19	99.61
AS1-1_P3_C09	gi|31476390|gb|CD418418.1|CD418418	76.45	276	62	1	86	358	174	449	2e-19	99.61
UG-TDS_Contig523	gi|22522295|gb|BU081097.1|BU081097	84.33	134	21	0	332	465	6	139	2e-19	99.61
UG-TDS_Contig370	gi|10254880|gb|BE822646.1|BE822646	93.85	65	4	0	1	65	428	364	2.5e-19	97.63
AS2-1_P9_E04	gi|171485182|gb|FE696493.1|FE696493	89.41	85	9	0	129	213	551	467	2.8e-19	97.63
AB2-1-P4-A3	gi|151396012|gb|EV265889.1|EV265889	87.18	117	13	2	27	141	478	362	2.9e-19	97.63
BULK1-1_P4_C08_C8_060	gi|9205464|gb|BE331688.1|BE331688	81.09	201	38	0	49	249	196	396	3e-19	97.63
AS1-1_P10_H06	gi|192320428|gb|FK012286.1|FK012286	83.19	119	20	0	76	194	154	272	3.1e-19	97.63
AR2-1-P8-A3	gi|171486241|gb|FE693728.1|FE693728	88.17	93	11	0	26	118	611	703	3.2e-19	97.63
AS2-1_P5_H06	gi|31467072|gb|CD409100.1|CD409100	92.75	69	5	0	197	265	80	12	3.2e-19	97.63
AR2-1_8038-011_C02	gi|13481673|gb|BG511016.1|BG511016	90.12	81	8	0	5	85	2	82	4.3e-19	97.63
AR1-1_4878(A7)	gi|58020397|gb|CX707139.1|CX707139	82.8	157	27	0	231	387	374	530	4.7e-19	97.63
AS2-1_2-1_56	gi|10256394|gb|BE824160.1|BE824160	88.17	93	11	0	17	109	409	317	5.8e-19	97.63
BULK1-1_P1D2	gi|58023421|gb|CX710162.1|CX710162	95.08	61	3	0	172	232	798	738	7e-19	97.63
BULK1-1_P5_H10_H10_066	gi|7590257|gb|AW706014.1|AW706014	90.91	77	7	0	287	363	259	183	7.2e-19	97.63
AB2-1-P3-E1	gi|192312645|gb|FK004333.1|FK004333	91.36	81	6	1	162	241	553	473	7.7e-19	97.63
AB1-1_8044-024_H03	gi|5046866|gb|AI727939.1|AI727939	88.17	93	11	0	212	304	334	242	8.2e-19	97.63
AB2-1-P1-C4	gi|10255472|gb|BE823238.1|BE823238	91.78	73	6	0	141	213	197	269	8.2e-19	97.63
AB1-1_8029-166_F07	gi|171624262|gb|FE708254.1|FE708254	80.44	225	44	0	250	474	659	435	8.4e-19	97.63
AS1-1_P9_A12	gi|151403090|gb|EV272900.1|EV272900	84.8	125	19	0	522	646	570	694	9.2e-19	97.63
AB1-1_8029-160_H06	gi|22930524|gb|BU547663.1|BU547663	87.88	99	10	1	13	109	26	124	1.2e-18	95.65
AS2-1_P3_D12	gi|6847840|gb|AW350130.1|AW350130	92.42	66	5	0	176	241	163	228	1.2e-18	95.65
AR1-1_4773(H5)	gi|38193362|gb|CF922568.1|CF922568	85.71	112	16	0	180	291	98	209	1.4e-18	95.65
AS1-1_P7_C01	gi|22931990|gb|BU549129.1|BU549129	84.82	112	17	0	202	313	194	305	1.5e-18	95.65
AS2-1_P6_C06	gi|9983480|gb|BE657588.1|BE657588	82.16	213	31	4	98	310	41	246	1.7e-18	95.65
AS2-1_P9_G01	gi|9985374|gb|BE659482.1|BE659482	86.54	104	14	0	173	276	175	278	1.8e-18	95.65
UG-TDS_Contig463	gi|151393619|gb|EV263494.1|EV263494	98.08	52	1	0	205	256	562	511	1.8e-18	95.65
AS1-1_P5_E12	gi|6847224|gb|AW349514.1|AW349514	89.16	83	9	0	37	119	393	475	2.1e-18	93.66
BULK1-1_P5_E11_E11_087	gi|120533458|gb|EH261591.1|EH261591	86.11	108	15	0	316	423	267	374	2.1e-18	95.65
AS2-1_2-1_85	gi|15203614|gb|BI426382.1|BI426382	87	100	13	0	181	280	565	466	2.2e-18	95.65
BULK2-1_P3_H09_H9_065.2	gi|14205290|gb|BG838968.1|BG838968	95.24	63	1	1	48	108	674	612	2.2e-18	95.65
AR2-1_AR2-1_P6_H09	gi|11412092|gb|BF424103.1|BF424103	90.79	76	7	0	432	507	388	313	2.7e-18	95.65
AB2-1-P3-G11	gi|31471978|gb|CD414006.1|CD414006	93.75	64	4	0	135	198	260	197	2.9e-18	95.65
AB2-1-P1-F9	gi|21256285|gb|BQ453173.1|BQ453173	95	60	3	0	188	247	127	68	3.1e-18	95.65
AB2-1-P2-A3	gi|7234214|gb|AW569553.1|AW569553	83.57	140	23	0	26	165	204	343	3.5e-18	95.65
AB2-1-P2-G3	gi|21993613|gb|BQ785141.1|BQ785141	88	100	11	1	257	356	13	111	3.5e-18	95.65
AB2-1-P4-G4	gi|7145754|gb|AW507676.1|AW507676	87	100	13	0	159	258	324	225	3.5e-18	95.65
UG-TDS_Contig6	gi|7234214|gb|AW569553.1|AW569553	83.57	140	23	0	232	371	204	343	3.7e-18	95.65
AB2-1-P2-A9	gi|37995148|gb|CF806737.1|CF806737	83.22	143	24	0	77	219	650	508	4.1e-18	93.66
AS1-1_3545(C6)_2007-10-28	gi|38193362|gb|CF922568.1|CF922568	87.5	96	12	0	280	375	188	283	4.8e-18	95.65
AB2-1-P5-F8	gi|37995214|gb|CF806803.1|CF806803	88.51	87	10	0	184	270	333	247	5.1e-18	93.66
AS1-1_P4_E09	gi|9205228|gb|BE331452.1|BE331452	81.29	171	31	1	117	287	284	115	5.5e-18	93.66
AS2-1_P7_B09	gi|10256211|gb|BE823977.1|BE823977	86.41	103	14	0	54	156	184	82	5.5e-18	93.66
BULK2-1_P3_D05_D5_041.2	gi|10254283|gb|BE822049.1|BE822049	88.51	87	10	0	236	322	227	313	6e-18	93.66
AS2-1_E4(3877)	gi|22929941|gb|BU547080.1|BU547080	91.55	71	6	0	40	110	254	184	7e-18	93.66
AR1-1-P9-B12	gi|6847120|gb|AW349410.1|AW349410	93.65	63	4	0	194	256	147	85	7.1e-18	93.66
UG-TDS_Contig550	gi|10256090|gb|BE823856.1|BE823856	87.91	91	11	0	10	100	264	174	7.2e-18	93.66
AR2-1_AR2-1_P7_G08	gi|26047118|gb|CA784006.1|CA784006	87.37	95	12	0	331	425	333	239	8.4e-18	93.66
AS2-1_P9_F11	gi|37994160|gb|CF805906.1|CF805906	93.55	62	4	0	6	67	73	134	8.8e-18	91.68
AR2-1-P9-H8	gi|24205508|gb|BU964761.1|BU964761	88.51	87	10	0	40	126	513	599	9.2e-18	93.66
AB1-1_8029-114_D07	gi|192315414|gb|FK009650.1|FK009650	81.03	195	37	0	220	414	351	157	9.3e-18	93.66
AR2-1-P9-E11	gi|9820204|gb|BE555714.1|BE555714	86.87	99	13	0	205	303	413	315	9.9e-18	93.66
AS2-1_P5_E03	gi|31468224|gb|CD410252.1|CD410252	83.45	139	23	0	18	156	388	250	1e-17	93.66
UG-TDS_Contig101	gi|7146695|gb|AW508617.1|AW508617	93.65	63	4	0	133	195	76	138	1.1e-17	93.66
UG-TDS_Contig41	gi|9985764|gb|BE659872.1|BE659872	90.67	75	7	0	353	427	534	608	1.1e-17	93.66
AB1-1_8043-076_D10	gi|192326607|gb|FK017294.1|FK017294	89.87	79	8	0	242	320	537	459	1.2e-17	93.66
AS2-1_P3_G09	gi|10256141|gb|BE823907.1|BE823907	93.55	62	4	0	58	119	117	56	1.2e-17	91.68
AS2-1_P4_G08	gi|9985270|gb|BE659378.1|BE659378	94.83	58	3	0	1	58	193	136	1.2e-17	91.68
UG-TDS_Contig241	gi|16343753|gb|BI969348.1|BI969348	87.91	91	11	0	455	545	330	420	1.3e-17	93.66
UG-TDS_Contig62	gi|38193243|gb|CF922449.1|CF922449	82.88	146	25	0	582	727	459	604	1.4e-17	93.66
BULK2-1_P1_G08_G8_052	gi|6846262|gb|AW348552.1|AW348552	95.16	62	2	1	68	129	172	232	1.7e-17	91.68
BULK2-1_P2_F04_F4_022	gi|58016432|gb|CX703174.1|CX703174	83.44	157	23	2	1	156	416	262	2.2e-17	91.68
AS2-1_P5_B04	gi|7029027|gb|AW458810.1|AW458810	92.19	64	5	0	7	70	160	97	2.7e-17	89.7
UG-TDS_Contig72	gi|192315415|gb|FK009651.1|FK009651	90.54	74	7	0	120	193	245	172	3.1e-17	91.68
AR2-1_8047-044_1_D06	gi|66267162|gb|DR007289.1|DR007289	81.46	178	33	0	138	315	267	444	3.2e-17	91.68
BULK2-1_P2_C09_C9_075	gi|21637610|gb|BM107765.1|BM107765	88.89	81	9	0	170	250	348	268	3.7e-17	91.68
UG-TDS_Contig527	gi|15814319|gb|BI786594.1|BI786594	91.89	74	5	1	379	451	353	280	3.8e-17	91.68
UG-TDS_Contig475	gi|26047520|gb|CA784286.1|CA784286	90.54	74	7	0	41	114	347	420	4.2e-17	91.68
UG-TDS_Contig518	gi|193444156|gb|FK404358.1|FK404358	90.91	88	5	3	429	516	144	60	4.2e-17	91.68
AB2-1-P4-G12	gi|6845996|gb|AW348286.1|AW348286	84	150	22	2	88	236	518	370	5.2e-17	91.68
UG-TDS_Contig137	gi|31468665|gb|CD410693.1|CD410693	83.85	130	21	0	351	480	287	158	5.2e-17	91.68
AS2-1_P6_E11	gi|9985709|gb|BE659817.1|BE659817	92.31	65	5	0	10	74	403	339	7e-17	89.7
AR2-1_8038-076_D10	gi|17519694|gb|BM188736.1|BM188736	82.17	157	28	0	143	299	269	425	1e-16	89.7
AR2-1_8039-090_1_B12	gi|9834977|gb|BE584028.1|BE584028	85.32	109	16	0	219	327	413	521	1e-16	89.7
AS2-1_P3_D08	gi|13788299|gb|BG650891.1|BG650891	82.55	149	26	0	1	149	330	182	1.2e-16	89.7
UG-TDS_Contig369	gi|10255472|gb|BE823238.1|BE823238	90.41	73	7	0	211	283	197	269	1.2e-16	89.7
AB2-1-P3-B4	gi|21255916|gb|BQ452804.1|BQ452804	82.93	164	25	2	223	386	392	232	1.3e-16	89.7
AR2-1_P10_D06	gi|10253056|gb|BE820822.1|BE820822	81.76	159	29	0	276	434	324	482	1.3e-16	89.7
AS2-1_P6_E10	gi|8403279|gb|BE058913.1|BE058913	80.9	199	35	1	187	382	91	289	1.3e-16	89.7
UG-TDS_Contig473	gi|8284671|gb|BE022213.1|BE022213	80.6	201	39	0	30	230	440	240	1.3e-16	89.7
AS2-1_P8_E11	gi|6848239|gb|AW350529.1|AW350529	80.7	171	33	0	1	171	363	533	1.4e-16	89.7
AR2-1-P8-E11	gi|15813977|gb|BI786252.1|BI786252	85.12	121	12	2	73	190	329	212	1.6e-16	89.7
UG-TDS_Contig277	gi|6847659|gb|AW349949.1|AW349949	85.47	117	16	1	218	334	273	388	1.8e-16	89.7
AB2-1-P3-E10	gi|31307603|gb|CD392806.1|CD392806	90.41	73	7	0	200	272	251	323	1.9e-16	89.7
AB2-1-P3-A9	gi|10254389|gb|BE822155.1|BE822155	93.44	61	4	0	464	524	227	167	2.1e-16	89.7
AB2-1-P5-C10	gi|23733386|gb|BU764891.1|BU764891	87.64	89	11	0	318	406	254	342	2.1e-16	89.7
AS2-1_P7_F02	gi|31459265|gb|CD401293.1|CD401293	84.48	116	18	0	3	118	430	315	2.1e-16	87.72
AR2-1_8039-086_1_F11	gi|192320260|gb|FK012692.1|FK012692	86.61	112	13	2	72	181	132	243	2.2e-16	87.72
AR2-1_8047-038_1_F05	gi|193424647|gb|FK390762.1|FK390762	85.09	114	14	1	26	139	120	230	2.3e-16	87.72
AS1-1_1-1_75	gi|193474023|gb|FK441588.1|FK441588	95.31	64	1	2	43	106	8	69	2.6e-16	87.72
AB2-1-P2-F11	gi|151412243|gb|EV282055.1|EV282055	81.98	172	30	1	52	222	180	9	2.7e-16	87.72
AB1-1_8045-058_1_B08	gi|31462363|gb|CD404391.1|CD404391	89.47	76	8	0	16	91	342	417	4e-16	87.72
UG-TDS_Contig556	gi|9984345|gb|BE658453.1|BE658453	90.28	72	7	0	159	230	155	84	4.1e-16	87.72
AS2-1_P4_D03	gi|17518952|gb|BM187994.1|BM187994	89.19	74	8	0	299	372	447	374	4.4e-16	87.72
AR2-1_AR2-1_P6_F01	gi|22933124|gb|BU550263.1|BU550263	80.98	184	35	0	262	445	200	383	5.3e-16	87.72
AB1-1_8045-091_C12	gi|31470442|gb|CD412470.1|CD412470	88.1	84	10	0	322	405	237	320	5.9e-16	87.72
UG-TDS_Contig524	gi|23725642|gb|BU760782.1|BU760782	92.19	64	5	0	432	495	278	341	6.5e-16	87.72
BULK2-1_P4_A06_A6_048	gi|6071816|gb|AW101203.1|AW101203	85.19	108	16	0	331	438	207	100	6.9e-16	87.72
UG-TDS_Contig78	gi|171533046|gb|FE700376.1|FE700376	78.48	316	68	0	25	340	178	493	7.8e-16	87.72
AB2-1-P5-D10	gi|20811407|gb|BQ295885.1|BQ295885	97.92	48	1	0	297	344	189	142	8e-16	87.72
AB2-1-P4-F6	gi|15000654|gb|BI321468.1|BI321468	80.29	208	41	0	57	264	62	269	8.1e-16	87.72
AB1-1_8046-046_F06	gi|58017924|gb|CX704666.1|CX704666	93.33	60	4	0	216	275	249	308	8.2e-16	87.72
AR1-1_4749(H2)_2008-03-05	gi|151408977|gb|EV278785.1|EV278785	79.91	224	45	0	472	695	336	113	8.3e-16	87.72
AB1-1_8029-161_D04	gi|22933730|gb|BU550869.1|BU550869	88.75	80	9	0	535	614	450	529	8.4e-16	87.72
AR2-1_8039-042_B06	gi|14126665|gb|BG791103.1|BG791103	96.15	52	2	0	13	64	220	271	8.4e-16	87.72
AS1-1_P5_G10	gi|163917968|gb|EH039867.1|EH039867	88.75	80	9	0	467	546	258	179	9.4e-16	87.72
AS2-1_C7(3899)	gi|38193362|gb|CF922568.1|CF922568	87.6	129	15	1	460	587	137	265	1e-15	87.72
BULK2-1_P1_A01_A1_015	gi|171483789|gb|FE680899.1|FE680899	86.79	106	11	2	99	202	145	41	1e-15	85.73
AS2-1_P5_H02	gi|5676893|gb|AI938023.1|AI938023	91.04	67	6	0	207	273	286	352	1.4e-15	85.73
AB1-1_8044-009_A02	gi|6846447|gb|AW348737.1|AW348737	86.81	91	12	0	234	324	135	225	1.5e-15	85.73
AS1-1_3588(F11)	gi|31459426|gb|CD401454.1|CD401454	92.06	63	5	0	95	157	287	225	1.6e-15	85.73
AS1-1_P7_B05	gi|192320026|gb|FK013354.1|FK013354	86.36	88	12	0	173	260	286	373	1.6e-15	85.73
BULK1-1_P5_C09_C9_075	gi|120492541|gb|EH220708.1|EH220708	87.95	83	10	0	241	323	283	365	1.7e-15	85.73
UG-TDS_Contig496	gi|6848245|gb|AW350535.1|AW350535	92.06	63	5	0	119	181	198	260	1.8e-15	85.73
AB1-1_8045-021_1_E03	gi|171507588|gb|FE703205.1|FE703205	84.46	148	16	4	10	154	622	479	2e-15	85.73
AS1-1_P3_E10	gi|17023476|gb|BM094510.1|BM094510	97.87	47	1	0	18	64	117	163	2e-15	85.73
AS2-1_P9_D04	gi|31460077|gb|CD402105.1|CD402105	85.05	107	16	0	211	317	363	469	2e-15	85.73
BULK1-1_P4_F03_F3_021	gi|151404472|gb|EV274286.1|EV274286	85.86	99	14	0	188	286	289	191	2.1e-15	85.73
AB1-1_8043-020_1_D03	gi|58016144|gb|CX702886.1|CX702886	86.32	95	13	0	167	261	469	563	2.2e-15	85.73
AR2-1_8047-055_1_G07	gi|19269418|gb|BM885674.1|BM885674	86.32	95	13	0	382	476	309	215	2.3e-15	85.73
AB1-1_1029-007_G01	gi|9984920|gb|BE659028.1|BE659028	81.22	181	31	1	212	392	218	395	2.7e-15	85.73
UG-TDS_Contig508	gi|8826691|gb|BE210421.1|BE210421	82.73	139	24	0	369	507	454	316	2.9e-15	85.73
UG-TDS_Contig313	gi|31476138|gb|CD418166.1|CD418166	88.61	79	9	0	215	293	281	359	3e-15	85.73
[truncated: 1,049 more rows]

## Sheet: Pv
BLASTN analysis of chickpea UG-TDS against EST datasets of Pv (Phaseolus vulgaris)
AR2-1-P9-H10	gi|171544536|gb|FE691802.1|FE691802	91.23	718	59	4	19	736	151	864	0	892.6
AR2-1-P9-G11	gi|171540638|gb|FE710865.1|FE710865	87.71	708	86	1	38	745	176	882	0	708.2
AB1-1_8029-119_G01	gi|171631847|gb|FE690637.1|FE690637	91.22	592	52	0	12	603	592	1	0	761.7
AB1-1_8029-125_E02	gi|171502159|gb|FE708357.1|FE708357	90.16	579	56	1	85	662	25	603	0	688.4
AB1-1_8044-028_D04	gi|62712642|gb|CV539238.1|CV539238	89.12	625	68	0	9	633	77	701	0	702.2
AB1-1_8045-043_1_C06	gi|171509586|gb|FE685764.1|FE685764	89.74	643	64	2	1	643	49	689	0	735.9
AB2-1-P6-H8	gi|171541057|gb|FE710883.1|FE710883	89.23	678	73	0	32	709	880	203	0	765.7
AR1-1_4688()C7	gi|171513038|gb|FE678601.1|FE678601	88.51	644	74	0	103	746	16	659	0	692.3
AR1-1_4824(C12)	gi|62711104|gb|CV537700.1|CV537700	99.12	342	3	0	32	373	428	87	0	654.7
AR1-1_4902(A10)	gi|171524598|gb|FE686465.1|FE686465	92.45	609	46	0	140	748	5	613	0	843
AR1-1_AR1-1_P7_D02	gi|171637246|gb|FE680153.1|FE680153	89.91	545	55	0	19	563	125	669	0	644.8
AR2-1_8038-021_E03	gi|62704144|gb|CV530740.1|CV530740	90.2	541	51	2	142	680	666	126	0	636.8
AR2-1_8038-042_B06	gi|171541911|gb|FE710133.1|FE710133	89.2	565	61	0	14	578	232	796	0	638.8
AR2-1_8038-045_E06	gi|166969532|gb|FD792126.1|FD792126	96.34	383	12	2	1	381	399	17	0	632.9
AR2-1_8039-061_E08	gi|62703078|gb|CV529674.1|CV529674	90.5	695	63	3	3	695	759	66	0	831.1
AR2-1_8047-039_1_G05	gi|171488283|gb|FE681180.1|FE681180	98.21	390	3	2	400	785	813	424	0	706.2
AR2-1_8048-019_C03	gi|171620445|gb|FE691915.1|FE691915	88.7	664	70	5	12	671	865	203	0	682.4
AR2-1_AR2-1_P10-G9	gi|171536879|gb|FE705863.1|FE705863	88.4	698	81	0	1	698	751	54	0	741.9
AR2-1_AR2-1_P7_B02	gi|171602957|gb|FE681483.1|FE681483	89.66	590	58	1	125	711	2	591	0	648.7
AS1-1_P10_F05	gi|171488283|gb|FE681180.1|FE681180	98.23	396	3	2	459	850	813	418	0	718.1
AS1-1_P15_D09	gi|171488283|gb|FE681180.1|FE681180	97.79	362	4	2	445	802	813	452	0	644.8
AS1-1_P8_A03	gi|166969917|gb|FD793975.1|FD793975	89.58	758	79	0	13	770	1	758	0	876.7
AS2-1_2-1_28	gi|62706314|gb|CV532910.1|CV532910	91.85	491	38	2	3	492	4	493	0	640.8
AS2-1_P10_C06	gi|171488283|gb|FE681180.1|FE681180	98.52	474	3	2	381	850	813	340	0	872.7
AS2-1_P3_D05	gi|171599615|gb|FE684553.1|FE684553	99.86	703	1	0	61	763	785	83	0	1388.1
AS2-1_P5_F02	gi|171599615|gb|FE684553.1|FE684553	99.87	779	0	1	61	839	785	8	0	1528.9
AS2-1_P6_A02	gi|171488283|gb|FE681180.1|FE681180	96.24	399	11	2	442	836	813	415	0	676.5
AS2-1_P7_F07	gi|171608084|gb|FE696713.1|FE696713	91.75	509	42	0	216	724	633	125	0	680.4
BULK1-1_P3_A08_	gi|166968469|gb|FD788353.1|FD788353	91.27	607	52	1	15	621	3	608	0	775.6
BULK1-1_P4_C10_C10_076	gi|171555851|gb|FE706158.1|FE706158	91.41	652	56	0	12	663	99	750	0	850.9
BULK1-1_P4_G04_G4_020	gi|62715005|gb|CV541601.1|CV541601	90.18	662	63	2	24	684	68	728	0	781.5
BULK2-1_P1_E02_E2_008	gi|171583131|gb|FE704617.1|FE704617	90.52	612	55	2	54	663	906	296	0	739.9
BULK2-1_P5_A08_	gi|171530921|gb|FE685412.1|FE685412	96.83	568	16	2	38	605	277	842	0	932.2
BULK2-1_P5_G02_G2_004	gi|171542520|gb|FE702098.1|FE702098	89.57	604	63	0	10	613	180	783	0	698.3
BULK2-1_P5_G10_G10_068	gi|59934976|gb|CB540413.1|CB540413	93.2	485	33	0	13	497	42	526	0	700.3
UG-TDS_Contig11	gi|171646632|gb|FE686330.1|FE686330	87.99	641	77	0	129	769	19	659	0	660.6
UG-TDS_Contig123	gi|171643990|gb|FE690400.1|FE690400	90.14	771	76	0	7	777	146	916	0	928.2
UG-TDS_Contig143	gi|171490236|gb|FE680541.1|FE680541	85.81	888	126	0	221	1108	888	1	0	763.7
UG-TDS_Contig169	gi|171594976|gb|FE681783.1|FE681783	89.61	616	63	1	299	914	805	191	0	710.2
UG-TDS_Contig184	gi|62704411|gb|CV531007.1|CV531007	88.1	672	80	0	146	817	1	672	0	698.3
UG-TDS_Contig192	gi|171484048|gb|FE696470.1|FE696470	86.43	818	111	0	364	1181	1	818	0	745.9
UG-TDS_Contig2	gi|62703103|gb|CV529699.1|CV529699	90.04	532	53	0	20	551	202	733	0	634.8
UG-TDS_Contig229	gi|171653557|gb|FE694354.1|FE694354	89.52	868	86	3	67	934	18	880	0	979.8
UG-TDS_Contig243	gi|62705765|gb|CV532361.1|CV532361	89.47	655	69	0	57	711	1	655	0	751.8
UG-TDS_Contig288	gi|171546569|gb|FE681376.1|FE681376	99.62	521	1	1	19	538	214	734	0	961.9
UG-TDS_Contig312	gi|171665462|gb|FE685394.1|FE685394	88.2	822	96	1	409	1229	822	1	0	854.9
UG-TDS_Contig383	gi|166969763|gb|FD793904.1|FD793904	91.02	635	56	1	80	714	650	17	0	799.4
UG-TDS_Contig430	gi|171564375|gb|FE674438.1|FE674438	100	689	0	0	456	1144	106	794	0	1366.3
UG-TDS_Contig459	gi|171488283|gb|FE681180.1|FE681180	97.83	368	3	3	4	367	447	813	0	646.7
UG-TDS_Contig462	gi|187435070|gb|FG232744.1|FG232744	99.25	798	5	1	4	801	5	801	0	1526.9
UG-TDS_Contig464	gi|171607964|gb|FE684265.1|FE684265	90.16	640	52	6	105	737	773	138	0	732
UG-TDS_Contig466	gi|171488283|gb|FE681180.1|FE681180	98.11	371	3	2	484	850	813	443	0	668.5
UG-TDS_Contig477	gi|171488283|gb|FE681180.1|FE681180	98.93	652	3	2	497	1144	813	162	0	1225.6
UG-TDS_Contig500	gi|171626542|gb|FE682543.1|FE682543	86.72	806	107	0	471	1276	862	57	0	751.8
UG-TDS_Contig516	gi|171599615|gb|FE684553.1|FE684553	99.86	709	1	0	138	846	885	177	0	1400
UG-TDS_Contig558	gi|171513034|gb|FE678597.1|FE678597	90.93	717	60	3	27	743	740	29	0	886.6
UG-TDS_Contig560	gi|62703245|gb|CV529841.1|CV529841	91.21	717	63	0	7	723	117	833	0	922.3
UG-TDS_Contig568	gi|62703847|gb|CV530443.1|CV530443	88.18	770	91	0	55	824	17	786	0	805.3
UG-TDS_Contig571	gi|171575356|gb|FE689098.1|FE689098	89.4	566	60	0	3	568	566	1	0	648.7
UG-TDS_Contig572	gi|171496188|gb|FE695779.1|FE695779	89.18	619	67	0	8	626	90	708	0	696.3
UG-TDS_Contig573	gi|62715287|gb|CV541883.1|CV541883	88.19	652	74	1	11	662	74	722	0	678.5
UG-TDS_Contig638	gi|62714869|gb|CV541465.1|CV541465	88.46	641	71	1	293	930	5	645	0	680.4
UG-TDS_Contig69	gi|171488283|gb|FE681180.1|FE681180	97.37	380	6	2	1	376	434	813	0	668.5
UG-TDS_Contig75	gi|171504797|gb|FE694806.1|FE694806	91.6	488	41	0	57	544	617	130	0	642.8
UG-TDS_Contig97	gi|171662443|gb|FE692378.1|FE692378	88.33	780	90	1	22	801	106	884	0	817.2
AR2-1_AR2-1_P10-E6	gi|62709133|gb|CV535729.1|CV535729	88.6	579	66	0	20	598	633	55	6e-179	626.9
AR1-1_4583(B6)	gi|166964902|gb|FD787939.1|FD787939	89.29	551	59	0	42	592	151	701	2e-178	624.9
AS1-1_P10_H01	gi|171555632|gb|FE688432.1|FE688432	87.48	663	83	0	19	681	691	29	1e-177	623
BULK2-1_P2_E06_E6_040	gi|62703554|gb|CV530150.1|CV530150	89.11	551	60	0	10	560	167	717	5e-176	617
UG-TDS_Contig465	gi|62705527|gb|CV532123.1|CV532123	90.69	505	45	2	110	613	607	104	8e-175	613
UG-TDS_Contig204	gi|171556683|gb|FE698025.1|FE698025	85.18	769	113	1	89	857	50	817	1e-174	613
UG-TDS_Contig266	gi|171578487|gb|FE688824.1|FE688824	87.28	629	80	0	79	707	175	803	1e-174	613
UG-TDS_Contig159	gi|62702430|gb|CV529026.1|CV529026	92.04	452	36	0	2	453	209	660	2e-174	611.1
UG-TDS_Contig95	gi|171546693|gb|FE696610.1|FE696610	86.8	659	86	1	114	772	12	669	4e-174	611.1
AS1-1_P3_F08	gi|166964922|gb|FD789259.1|FD789259	91.81	452	37	0	118	569	1	452	7e-172	603.1
AB2-1-P6-H2	gi|62717038|gb|CV543634.1|CV543634	88.75	551	62	0	8	558	552	2	4e-171	601.1
UG-TDS_Contig245	gi|171497137|gb|FE703799.1|FE703799	86.94	651	83	2	213	863	682	34	4e-171	601.1
BULK1-1_P2_G04_G4_020.2	gi|59938291|gb|CB543620.1|CB543620	88.73	550	62	0	2	551	49	598	1e-170	599.2
AR2-1_AR2-1_P6_D10	gi|171488283|gb|FE681180.1|FE681180	96.32	353	9	2	438	786	813	461	6e-170	597.2
UG-TDS_Contig21	gi|171545185|gb|FE686787.1|FE686787	86.47	658	85	1	63	720	781	128	6e-170	597.2
AS2-1_P6_D10	gi|171488283|gb|FE681180.1|FE681180	97.08	342	6	2	513	850	813	472	1e-168	593.2
AR2-1_AR2-1_P7_D05	gi|171540092|gb|FE690116.1|FE690116	85.97	677	89	1	10	680	690	14	4e-168	591.2
AB1-1_8044-005_E01	gi|171493534|gb|FE698941.1|FE698941	89.09	541	57	2	62	600	57	597	1e-167	589.3
UG-TDS_Contig552	gi|59934757|gb|CB540194.1|CB540194	88.93	533	59	0	133	665	35	567	1e-167	589.3
AS1-1_P14_G04	gi|171509526|gb|FE682316.1|FE682316	87.61	589	70	1	5	593	239	824	2e-166	585.3
UG-TDS_Contig329	gi|171548642|gb|FE678290.1|FE678290	87.48	591	74	0	188	778	240	830	3e-166	585.3
BULK1-1_P3_C03_C3_027	gi|116834332|gb|EG594336.1|EG594336	96.03	353	13	1	177	529	356	5	2e-165	581.3
AR2-1_P10_C12	gi|171653340|gb|FE675624.1|FE675624	97.58	330	4	2	461	786	356	27	4e-165	581.3
UG-TDS_Contig165	gi|62707122|gb|CV533718.1|CV533718	86.2	652	90	0	515	1166	687	36	3e-164	579.3
UG-TDS_Contig348	gi|171554660|gb|FE679969.1|FE679969	85.86	679	80	4	77	741	794	118	6e-164	577.4
BULK2-1_P4_B08_B8_062	gi|171608733|gb|FE685268.1|FE685268	91.4	442	38	0	1	442	129	570	1e-163	575.4
UG-TDS_Contig352	gi|171488283|gb|FE681180.1|FE681180	97.84	324	3	2	536	855	813	490	2e-163	575.4
UG-TDS_Contig442	gi|171480652|gb|FE696109.1|FE696109	86.68	638	83	2	271	907	668	32	3e-163	575.4
AS2-1_P7_H12	gi|171630171|gb|FE704432.1|FE704432	89.19	509	55	0	79	587	645	137	7e-163	573.4
UG-TDS_Contig113	gi|171520189|gb|FE694474.1|FE694474	88.43	536	62	0	257	792	564	29	4e-162	571.4
AR2-1_8038-028_D04	gi|171557655|gb|FE700038.1|FE700038	88.91	523	57	1	13	535	522	1	1e-161	569.4
BULK2-1_P3_G07_G7_051.2	gi|171598145|gb|FE683627.1|FE683627	89.38	499	53	0	10	508	499	1	1e-161	569.4
UG-TDS_Contig582	gi|62705758|gb|CV532354.1|CV532354	88.61	527	60	0	10	536	135	661	1e-161	569.4
AB1-1_8029-179_C09	gi|118409229|gb|EH040313.1|EH040313	90.61	458	43	0	108	565	565	108	4e-161	567.4
BULK2-1_P1_H07_H7_049	gi|62711641|gb|CV538237.1|CV538237	89.43	492	52	0	87	578	86	577	6e-160	563.5
AB2-1-P6-B6	gi|62707107|gb|CV533703.1|CV533703	89.79	480	49	0	102	581	112	591	7e-160	563.5
BULK2-1_P2_D02_D2_010	gi|62707165|gb|CV533761.1|CV533761	87.16	584	75	0	9	592	29	612	7e-160	563.5
BULK2-1_P5_D01_D1_009	gi|171659353|gb|FE692339.1|FE692339	89.33	506	50	2	10	514	140	642	7e-160	563.5
BULK1-1_P2_A07_A7_063.2	gi|62703909|gb|CV530505.1|CV530505	86.73	603	80	0	13	615	107	709	3e-159	561.5
BULK2-1_P4_B02_B2_014	gi|171549405|gb|FE687085.1|FE687085	89.16	498	54	0	5	502	272	769	9e-159	559.5
AS1-1_P6_G03	gi|171488283|gb|FE681180.1|FE681180	94.84	349	14	2	444	788	813	465	1e-158	559.5
AS2-1_P10_G06	gi|171488283|gb|FE681180.1|FE681180	96.93	326	6	2	447	768	813	488	1e-158	559.5
AB2-1-P2-C1	gi|166966638|gb|FD789492.1|FD789492	87.11	698	70	16	17	709	5	687	8e-157	553.6
AR1-1_4725(H11)	gi|171546575|gb|FE686814.1|FE686814	88.19	525	62	0	46	570	207	731	9e-156	549.6
AB1-1_1029-015_G02	gi|171566859|gb|FE697315.1|FE697315	87.35	569	71	1	116	683	670	102	1e-155	549.6
AR1-1_4681()D6	gi|161016224|gb|EY457930.1|EY457930	86.08	625	87	0	44	668	1	625	1e-155	549.6
BULK1-1_P1G3	gi|62704985|gb|CV531581.1|CV531581	88.71	505	57	0	16	520	44	548	1e-155	549.6
UG-TDS_Contig237	gi|171666485|gb|FE699539.1|FE699539	86.31	621	84	1	7	626	59	679	2e-155	549.6
UG-TDS_Contig262	gi|171593323|gb|FE676172.1|FE676172	86.52	601	81	0	260	860	664	64	2e-155	549.6
UG-TDS_Contig635	gi|62715809|gb|CV542405.1|CV542405	91.12	428	38	0	515	942	639	212	6e-155	547.6
BULK2-1_P1_F08_F8_054	gi|171521960|gb|FE694532.1|FE694532	88.14	548	65	0	1	548	143	690	1e-154	545.6
AB1-1_8044-066_1_B09	gi|171641747|gb|FE682243.1|FE682243	91.95	410	32	1	245	654	744	336	7e-154	543.7
AR2-1_8039-083_1_C11	gi|170753350|gb|FE899487.1|FE899487	88.65	564	54	9	155	711	617	57	7e-154	543.7
AB2-1-P6-D11	gi|171597606|gb|FE706331.1|FE706331	88.84	493	55	0	1	493	634	142	2e-153	541.7
AR1-1_AR1-1_P6_D04	gi|171522440|gb|FE686415.1|FE686415	86.24	603	77	1	18	620	196	792	3e-153	541.7
BULK1-1_P1B2	gi|171480709|gb|FE698208.1|FE698208	90.04	452	45	0	51	502	28	479	8e-153	539.7
AB2-1-P6-G2	gi|62708684|gb|CV535280.1|CV535280	93.02	387	25	2	234	619	665	280	1e-152	539.7
UG-TDS_Contig579	gi|171546824|gb|FE710220.1|FE710220	90.64	438	38	1	410	847	1	435	1e-152	539.7
UG-TDS_Contig413	gi|166971046|gb|FD794051.1|FD794051	87.74	530	65	0	25	554	1	530	1e-151	535.7
AB1-1_8043-027_1_C04	gi|171636425|gb|FE689251.1|FE689251	88.63	510	56	2	163	671	669	161	2e-151	535.7
UG-TDS_Contig421	gi|171598845|gb|FE675153.1|FE675153	87.74	530	65	0	220	749	584	55	2e-151	535.7
AR2-1_AR2-1_P10-G1	gi|171536274|gb|FE702486.1|FE702486	85.14	666	96	1	67	732	1	663	3e-150	531.8
BULK1-1_P5_E01_E1_007	gi|171642035|gb|FE703054.1|FE703054	88.4	500	58	0	145	644	652	153	3e-150	531.8
AR2-1-P9-F4	gi|171666485|gb|FE699539.1|FE699539	84.83	679	103	0	62	740	1	679	1e-149	529.8
AB1-1_8046-034_B05	gi|171540571|gb|FE696268.1|FE696268	89.7	466	45	2	170	634	709	246	1e-149	529.8
UG-TDS_Contig293	gi|62712874|gb|CV539470.1|CV539470	89.47	494	46	5	242	734	4	492	1e-149	529.8
BULK1-1_P5_A08_	gi|62705688|gb|CV532284.1|CV532284	88.46	494	57	0	27	520	23	516	3e-149	527.8
UG-TDS_Contig79	gi|62703582|gb|CV530178.1|CV530178	92.39	381	29	0	209	589	691	311	1e-148	525.8
BULK1-1_P1B7	gi|171639043|gb|FE695662.1|FE695662	91.18	408	36	0	26	433	248	655	4e-148	523.8
AB1-1_8044-079_1_G10	gi|171566832|gb|FE694545.1|FE694545	88.98	472	52	0	160	631	565	94	6e-148	523.8
AB1-1_8046-036_D05	gi|166971342|gb|FD792345.1|FD792345	92.19	384	30	0	50	433	384	1	7e-148	523.8
AR2-1_P10_H10	gi|171488283|gb|FE681180.1|FE681180	97.65	298	3	2	493	786	813	516	8e-148	523.8
BULK2-1_P5_F03_F3_021	gi|171647696|gb|FE705397.1|FE705397	89.2	463	50	0	65	527	550	88	2e-147	521.9
AB1-1_8029-137_A04	gi|59934400|gb|CB539837.1|CB539837	90.4	427	41	0	12	438	427	1	3e-147	521.9
AR2-1_8048-022_F03	gi|62708849|gb|CV535445.1|CV535445	87.4	524	66	0	1	524	164	687	3e-146	517.9
AS1-1_P7_D04	gi|171520107|gb|FE677869.1|FE677869	87.68	495	61	0	14	508	668	174	3e-146	517.9
AR2-1-P8-D10	gi|161016230|gb|EY457936.1|EY457936	87.11	551	69	2	22	572	607	1155	6e-145	513.9
UG-TDS_Contig224	gi|110351718|gb|EC911359.1|EC911359	90.31	423	41	0	427	849	425	3	1e-144	513.9
BULK1-1_P4_B06_B6_046	gi|62716179|gb|CV542775.1|CV542775	89.46	446	47	0	132	577	47	492	2e-144	511.9
UG-TDS_Contig625	gi|59935480|gb|CB540917.1|CB540917	89.08	458	50	0	14	471	25	482	2e-144	511.9
UG-TDS_Contig153	gi|171552311|gb|FE699404.1|FE699404	85.79	598	85	0	210	807	714	117	3e-144	511.9
AR2-1_AR2-1_P10-B8	gi|171627552|gb|FE697808.1|FE697808	84.78	657	100	0	34	690	122	778	1e-143	510
AR1-1_AR1-1_P7_D11	gi|171639700|gb|FE693009.1|FE693009	89.06	448	49	0	156	603	743	296	4e-143	508
UG-TDS_Contig18	gi|171618638|gb|FE691884.1|FE691884	85.74	596	85	0	40	635	856	261	4e-143	508
AS2-1_F2(3862)	gi|171627613|gb|FE704727.1|FE704727	87.45	518	62	1	29	546	28	542	5e-143	508
BULK2-1_P5_D09_D9_073	gi|62702538|gb|CV529134.1|CV529134	86.5	563	75	1	4	565	286	848	1e-142	506
BULK1-1_P5_D03_D3_025	gi|171506164|gb|FE694840.1|FE694840	88.2	483	57	0	61	543	1	483	2e-142	506
UG-TDS_Contig166	gi|62711070|gb|CV537666.1|CV537666	88.42	475	55	0	229	703	580	106	2e-142	506
AR2-1_8048-045_E06	gi|62704700|gb|CV531296.1|CV531296	87.65	502	62	0	1	502	929	428	5e-142	504
AB1-1_8044-067_1_C09	gi|171609463|gb|FE685272.1|FE685272	86.38	558	76	0	25	582	139	696	6e-142	504
BULK2-1_P1_B01_B1_013	gi|59934416|gb|CB539853.1|CB539853	88.84	457	51	0	11	467	65	521	2e-141	502
AS2-1_G2(3863)	gi|171489154|gb|FE674266.1|FE674266	91.69	433	30	6	511	941	280	708	3e-141	502
UG-TDS_Contig297	gi|171566982|gb|FE708831.1|FE708831	82.88	800	137	0	592	1391	845	46	2e-140	500
BULK1-1_P5_C02_C2_012	gi|171626686|gb|FE697788.1|FE697788	87.38	507	64	0	15	521	115	621	3e-140	498.1
AB1-1_8046-069_1_E09	gi|171595844|gb|FE687222.1|FE687222	86.74	558	71	3	108	662	678	121	1e-139	496.1
AR2-1_AR2-1_P6_A06	gi|171512471|gb|FE695520.1|FE695520	84.72	648	96	1	65	712	130	774	2e-139	496.1
UG-TDS_Contig131	gi|171514966|gb|FE678198.1|FE678198	87.65	494	61	0	317	810	743	250	2e-139	496.1
AR2-1-P9-G4	gi|171612325|gb|FE693579.1|FE693579	89.09	440	48	0	59	498	1	440	2e-138	492.1
UG-TDS_Contig99	gi|62709350|gb|CV535946.1|CV535946	89.35	432	46	0	24	455	112	543	3e-138	492.1
BULK1-1_P4_B09_B9_077	gi|171626406|gb|FE674511.1|FE674511	87.93	489	55	2	78	566	409	893	9e-138	490.1
BULK1-1_P4_F09_F9_069	gi|171656498|gb|FE683382.1|FE683382	86.63	531	71	0	129	659	140	670	9e-138	490.1
UG-TDS_Contig404	gi|62711710|gb|CV538306.1|CV538306	89.24	437	44	1	197	630	513	77	9e-138	490.1
BULK1-1_P5_C06_C6_044	gi|171546823|gb|FE710219.1|FE710219	86.83	524	66	1	3	526	49	569	3e-137	488.2
AR1-1_4825(D12)	gi|171523744|gb|FE711518.1|FE711518	86.94	513	67	0	73	585	229	741	1e-136	486.2
UG-TDS_Contig80	gi|171636643|gb|FE707883.1|FE707883	88.64	449	51	0	23	471	597	149	2e-136	486.2
BULK2-1_P5_B06_B6_046	gi|171538836|gb|FE689743.1|FE689743	85.74	568	81	0	34	601	86	653	5e-136	484.2
UG-TDS_Contig330	gi|171514961|gb|FE678193.1|FE678193	86.49	533	69	1	105	634	576	44	6e-136	484.2
AB1-1_8029-040_H01	gi|171640428|gb|FE693021.1|FE693021	85.64	571	82	0	5	575	682	112	2e-135	482.2
AR2-1_AR2-1_P7_E03	gi|62706841|gb|CV533437.1|CV533437	91.53	366	31	0	2	367	656	291	5e-135	480.2
BULK2-1_P2_H09_H9_065	gi|171617978|gb|FE709935.1|FE709935	88.21	458	54	0	1	458	146	603	6e-135	480.2
UG-TDS_Contig247	gi|62711672|gb|CV538268.1|CV538268	91.18	374	33	0	124	497	624	251	7e-135	480.2
AB1-1_8044-029_E04	gi|171611392|gb|FE692550.1|FE692550	86.42	530	72	0	79	608	61	590	9e-135	480.2
UG-TDS_Contig136	gi|62706674|gb|CV533270.1|CV533270	84.58	629	97	0	77	705	61	689	4e-134	478.2
UG-TDS_Contig338	gi|171608848|gb|FE698187.1|FE698187	91.6	369	30	1	365	733	566	199	4e-134	478.2
AR1-1-P9-F10	gi|62708883|gb|CV535479.1|CV535479	88.27	452	53	0	39	490	182	633	1e-133	476.3
AR1-1_AR1-1_P7_B10	gi|166976734|gb|FD796845.1|FD796845	89.97	399	40	0	64	462	77	475	4e-133	474.3
AR2-1_AR2-1_P6_G10	gi|170752694|gb|FE898574.1|FE898574	87.83	460	53	3	7	466	715	259	4e-133	474.3
UG-TDS_Contig236	gi|171604351|gb|FE688171.1|FE688171	86.79	507	67	0	38	544	698	192	5e-133	474.3
AB1-1_8045-012_1_D02	gi|171639016|gb|FE693983.1|FE693983	88.34	463	52	2	190	650	611	149	6e-133	474.3
AR2-1_AR2-1_P10-F2	gi|171580337|gb|FE704237.1|FE704237	88.11	454	54	0	19	472	570	117	2e-132	472.3
UG-TDS_Contig7	gi|62704063|gb|CV530659.1|CV530659	86.73	520	60	3	190	706	752	239	2e-132	472.3
AB2-1-P2-B11	gi|171654301|gb|FE687999.1|FE687999	94.36	319	15	3	12	327	1	319	7e-132	470.3
AS1-1_P14_D04	gi|171513092|gb|FE683513.1|FE683513	90.36	384	37	0	23	406	783	400	2e-131	468.3
AS1-1_P6_A12	gi|171547988|gb|FE687048.1|FE687048	86.17	528	73	0	1	528	605	78	3e-131	468.3
BULK1-1_P4_D05_D5_041	gi|171496191|gb|FE695782.1|FE695782	90.28	422	40	1	105	526	7	427	3e-131	468.3
AS2-1_P7_B03	gi|62703498|gb|CV530094.1|CV530094	91.74	351	29	0	18	368	706	356	7e-131	466.3
UG-TDS_Contig17	gi|171618844|gb|FE708171.1|FE708171	88.26	443	52	0	41	483	280	722	1e-130	466.3
UG-TDS_Contig590	gi|62716914|gb|CV543510.1|CV543510	87.28	503	61	3	12	514	535	36	1e-130	466.3
AB2-1-P1-D4	gi|171506898|gb|FE703190.1|FE703190	89.86	414	39	3	8	420	493	82	3e-130	464.4
BULK1-1_P3_A12_A12_096	gi|171509772|gb|FE711175.1|FE711175	88.73	426	48	0	156	581	5	430	4e-130	464.4
UG-TDS_Contig537	gi|171622086|gb|FE674216.1|FE674216	86.21	522	72	0	26	547	219	740	4e-130	464.4
AB1-1_8029-048_H02	gi|171657487|gb|FE705112.1|FE705112	89.41	406	43	0	6	411	175	580	5e-130	464.4
UG-TDS_Contig589	gi|171493548|gb|FE699277.1|FE699277	84.96	585	88	0	136	720	1	585	7e-130	464.4
UG-TDS_Contig87	gi|171656614|gb|FE688924.1|FE688924	84.35	620	97	0	35	654	179	798	3e-129	462.4
AS1-1_P9_C12	gi|171613226|gb|FE692588.1|FE692588	89.65	396	41	0	46	441	455	60	6e-129	460.4
AR2-1-P9-D12	gi|62717557|gb|CV544153.1|CV544153	87.72	456	56	0	77	532	53	508	7e-129	460.4
AB1-1_8029-140_D04	gi|171563919|gb|FE703281.1|FE703281	85.44	563	80	1	43	605	8	568	8e-129	460.4
AR1-1_4661(H3)	gi|62703290|gb|CV529886.1|CV529886	90.43	376	36	0	40	415	219	594	8e-129	460.4
[truncated: 2,847 more rows]

## Sheet: Lj
BLASTN analysis of chickpea UG-TDS against EST datasets of Lj (Lotus japonicus)
[truncated: 3,021 more rows]

[truncated: 3 more sheets: Pa, Os, At]
