# Supplementary material for: Comparative analysis of expressed sequence tags (ESTs) between drought-tolerant and -susceptible genotypes of chickpea under terminal drought stress
Source: BMC Plant Biol. 2011 Apr 22;11:70. doi: 10.1186/1471-2229-11-70 (PMC3110109; doi:10.1186/1471-2229-11-70)
Supplement: Additional file 7 — Functional annotation of UG-TDS results. Table showing functional categorization results of UG-TDS dataset using Blast2go tool. Table represent corresponding details of sequence description of BLASTX hit, E-values, Gene Ontology terms and Enzyme Commission entries. [file 1471-2229-11-70-S7.XLSX]

## Sheet: UG-TDS_BlastX and annotation
S.No	Seq. Name	Seq. Description	Seq. Length	#Hits	min. eValue	mean Similarity	#GOs	GOs	Enzyme Codes
1	UG-TDS_Contig1	fasciclin-like agp protein	986	20	6.51233e-79	0.74	1	C:anchored to membrane
2	UG-TDS_Contig2	protein	748	20	1.27109e-101	0.958	4	P:protein amino acid phosphorylation; F:ATP binding; P:meristem structural organization; F:protein serine/threonine kinase activity	EC:2.7.11.0
3	UG-TDS_Contig3	---NA---	676	0			0
4	UG-TDS_Contig4	zinc finger protein	548	20	9.07739e-21	0.7195	4	P:regulation of transcription; F:transcription factor activity; C:nucleus; F:zinc ion binding
5	UG-TDS_Contig5	protein	756	20	1.04257e-79	0.878	4	F:serine-type carboxypeptidase activity; C:plant-type cell wall; C:cytoplasmic membrane-bounded vesicle; P:proteolysis	EC:3.4.16.0
6	UG-TDS_Contig6	hsp21_pea ame: full= kda class ii heat shock protein	760	20	4.74368e-51	0.868	2	C:cytoplasm; P:response to stress
7	UG-TDS_Contig7	elongation factor 1-beta	706	20	2.93482e-41	0.9585	5	F:translation elongation factor activity; C:eukaryotic translation elongation factor 1 complex; P:response to cadmium ion; C:plasma membrane; P:translational elongation
8	UG-TDS_Contig8	adp-glucose pyrophosphorylase small subunit	673	20	1.85988e-38	0.949	4	P:glycogen biosynthetic process; P:starch biosynthetic process; C:chloroplast; F:glucose-1-phosphate adenylyltransferase activity	EC:2.7.7.27
9	UG-TDS_Contig9	expp1 protein precursor	578	20	4.58081e-61	0.775	2	C:cytoplasmic membrane-bounded vesicle; C:plastid
10	UG-TDS_Contig10	receptor protein kinase-like protein	383	20	2.51937e-28	0.71	4	F:protein binding; F:protein kinase activity; P:cellular process; F:nucleotide binding
11	UG-TDS_Contig11	abscisic acid-responsive hva22 family protein	856	20	2.2823e-87	0.8615	1	F:receptor activity
12	UG-TDS_Contig12	xyloglucan endotransglucosylase hydrolase protein 22	748	20	2.06715e-86	0.8525	5	P:cellular glucan metabolic process; F:hydrolase activity, hydrolyzing O-glycosyl compounds; C:apoplast; C:cell wall; F:xyloglucan:xyloglucosyl transferase activity	EC:3.2.1.0; EC:2.4.1.207
13	UG-TDS_Contig13	armadillo repeat-containing	685	20	4.95839e-59	0.8415	6	C:integral to membrane; P:response to stress; F:binding; P:transport; C:plasma membrane; F:transporter activity
14	UG-TDS_Contig14	nucleobase ascorbate transporter	676	20	4.13121e-50	0.7385	2	C:plasma membrane; F:transmembrane transporter activity
15	UG-TDS_Contig15	cap-binding protein	453	20	3.23901e-68	0.855	4	C:cytoplasm; P:translational initiation; F:RNA binding; F:translation initiation factor activity
16	UG-TDS_Contig16	protein	523	20	5.66849e-56	0.603	3	C:plant-type cell wall; C:chloroplast; P:cell morphogenesis involved in differentiation
17	UG-TDS_Contig17	phospholipid cytidylyltransferase	647	20	8.45602e-71	0.875	4	P:phosphatidylethanolamine biosynthetic process; C:cytoplasmic membrane-bounded vesicle; C:mitochondrion; F:ethanolamine-phosphate cytidylyltransferase activity	EC:2.7.7.14
18	UG-TDS_Contig18	omega-6 fatty acid desaturase	672	20	1.13255e-108	0.9385	5	C:endoplasmic reticulum membrane; P:fatty acid biosynthetic process; F:oxidoreductase activity; P:oxidation reduction; C:integral to membrane
19	UG-TDS_Contig19	mip tip subfamily	782	20	1.22856e-73	0.853	7	C:plant-type vacuole membrane; C:plasma membrane; F:ammonia transmembrane transporter activity; P:transport; F:methylammonium transmembrane transporter activity; C:integral to membrane; F:water channel activity
20	UG-TDS_Contig20	14-3-3 protein	544	20	3.23383e-63	0.969	1	F:protein domain specific binding
21	UG-TDS_Contig21	nadph dependent mannose 6-phosphate reductase	769	20	3.1032e-98	0.9005	5	P:response to cadmium ion; P:oxidation reduction; F:mannose-6-phosphate 6-reductase activity; F:aldose-6-phosphate reductase (NADPH) activity; C:plastid	EC:1.1.1.224; EC:1.1.1.200
22	UG-TDS_Contig22	calcium ion binding	751	9	1.34026e-76	0.683333	2	F:calcium ion binding; P:biological_process
23	UG-TDS_Contig23	unknown [Glycine max]	570	8	1.74084e-20	0.7175	0
24	UG-TDS_Contig24	---NA---	483	0			0
25	UG-TDS_Contig25	major pollen allergen ory s 1	815	20	3.57709e-87	0.7475	2	P:plant-type cell wall loosening; P:unidimensional cell growth
26	UG-TDS_Contig26	cohesin subunit	750	20	7.4168e-33	0.7375	4	C:nuclear chromosome; P:sister chromatid cohesion; P:mitosis; P:double-strand break repair
27	UG-TDS_Contig27	PREDICTED: similar to Os12g0187800 [Vitis vinifera]	638	10	5.45288e-14	0.635	0
28	UG-TDS_Contig28	soluble acid invertase	803	20	3.84233e-56	0.8265	3	F:beta-fructofuranosidase activity; P:carbohydrate metabolic process; C:vacuole	EC:3.2.1.26
29	UG-TDS_Contig29	beta-fructosidase	687	20	1.51215e-47	0.6815	4	F:hydrolase activity, hydrolyzing O-glycosyl compounds; C:vacuole; C:plant-type cell wall; P:metabolic process	EC:3.2.1.0
30	UG-TDS_Contig30	bola-like protein	391	20	2.03972e-30	0.8605	1	F:transcription regulator activity
31	UG-TDS_Contig31	coatomer delta subunit (delta-coat protein) (delta-cop)	646	20	2.82959e-42	0.8715	4	C:clathrin adaptor complex; P:vesicle-mediated transport; P:intracellular protein transport; F:protein binding
32	UG-TDS_Contig32	class 10 pr protein	796	20	2.63022e-71	0.8765	3	P:defense response; P:response to biotic stimulus; C:cytoplasm
33	UG-TDS_Contig33	---NA---	408	0			0
34	UG-TDS_Contig34	ca2+-dependent membrane-binding protein annexin	341	20	4.86291e-27	0.8985	19	P:response to oxidative stress; C:cytosol; F:copper ion binding; C:cell wall; F:calcium ion binding; C:mitochondrion; F:calcium-dependent phospholipid binding; F:peroxidase activity; C:cell surface; F:ATP binding; P:response to osmotic stress; P:polysaccharide transport; P:response to abscisic acid stimulus; C:chloroplast stroma; F:protein homodimerization activity; C:vacuole; P:response to cadmi…	EC:1.11.1.7
35	UG-TDS_Contig35	---NA---	360	0			0
36	UG-TDS_Contig36	hypothetical protein RCOM_1496000 [Ricinus communis]	751	5	4.36835e-17	0.446	0
37	UG-TDS_Contig37	beta-carotene hydroxylase	950	20	1.76344e-102	0.783	5	P:fatty acid biosynthetic process; F:oxidoreductase activity; F:iron ion binding; P:oxidation reduction; C:endoplasmic reticulum
38	UG-TDS_Contig38	unknown [Glycine max]	530	5	1.16513e-19	0.63	2	C:endomembrane system; P:biological_process
39	UG-TDS_Contig39	conserved hypothetical protein [Ricinus communis]	688	3	1.12987e-10	0.543333	0
40	UG-TDS_Contig40	---NA---	254	0			0
41	UG-TDS_Contig41	PREDICTED: hypothetical protein [Vitis vinifera]	576	12	4.97547e-27	0.5625	2	F:molecular_function; P:biological_process
42	UG-TDS_Contig42	terminal flower 1b	480	20	3.8276e-32	0.868	3	P:regulation of timing of transition from vegetative to reproductive phase; P:inflorescence development; F:phosphatidylethanolamine binding
43	UG-TDS_Contig43	ethylene responsive factor	654	1	1.51897e-14	0.55	0
44	UG-TDS_Contig44	branched-chain amino acid	778	20	1.64727e-70	0.786	4	F:branched-chain-amino-acid transaminase activity; C:mitochondrion; P:branched chain family amino acid metabolic process; C:chloroplast	EC:2.6.1.42
45	UG-TDS_Contig45	glyceraldehyde-3-phosphate dehydrogenase	693	20	2.21871e-62	0.971	7	P:reductive pentose-phosphate cycle; F:NAD or NADH binding; P:oxidation reduction; P:glucose metabolic process; C:chloroplast; F:glyceraldehyde-3-phosphate dehydrogenase (phosphorylating) activity; F:glyceraldehyde-3-phosphate dehydrogenase (NADP+) (phosphorylating) activity	EC:1.2.1.12; EC:1.2.1.13
46	UG-TDS_Contig46	cinnamyl alcohol dehydrogenase	769	20	1.67536e-43	0.926	4	P:lignin biosynthetic process; P:oxidation reduction; F:cinnamyl-alcohol dehydrogenase activity; F:zinc ion binding	EC:1.1.1.195
47	UG-TDS_Contig47	trypanothione-dependent peroxidase	529	20	8.54116e-55	0.671	1	P:regulation of cellular process
48	UG-TDS_Contig48	predicted protein [Populus trichocarpa]	536	1	4.78372e-08	0.58	0
49	UG-TDS_Contig49	aba-responsive protein	820	20	7.85022e-74	0.845	3	F:hydrolase activity; P:defense response; P:response to biotic stimulus
50	UG-TDS_Contig50	cytochrome b5	346	20	6.31997e-11	0.8985	6	C:endoplasmic reticulum membrane; C:microsome; F:heme binding; P:transport; C:integral to membrane; P:electron transport chain
51	UG-TDS_Contig51	protease inhibitor seed storage lipid transfer protein family protein	683	20	1.96029e-47	0.8335	3	C:endomembrane system; F:peptidase activity; P:lipid transport
52	UG-TDS_Contig52	---NA---	596	0			0
53	UG-TDS_Contig53	calreticulin	687	20	2.11493e-41	0.924	12	F:sugar binding; P:protein folding; C:endoplasmic reticulum lumen; P:response to oxidative stress; P:response to cadmium ion; C:plasma membrane; F:calcium ion binding; F:unfolded protein binding; F:zinc ion binding; C:endoplasmic reticulum; C:mitochondrion; P:response to salt stress
54	UG-TDS_Contig54	cinnamic acid 4-hydroxylase	697	20	1.49727e-66	0.996	4	F:heme binding; F:trans-cinnamate 4-monooxygenase activity; P:oxidation reduction; F:electron carrier activity	EC:1.14.13.11
55	UG-TDS_Contig55	---NA---	689	0			0
56	UG-TDS_Contig56	zinc finger	608	20	6.95141e-53	0.8445	3	F:zinc ion binding; F:ligase activity; F:protein binding
57	UG-TDS_Contig57	alkaline alpha galactosidase	831	20	5.52953e-115	0.7915	1	F:hydrolase activity, hydrolyzing O-glycosyl compounds	EC:3.2.1.0
58	UG-TDS_Contig58	peroxidase	668	20	4.99641e-93	0.875	6	F:heme binding; P:oxidation reduction; F:peroxidase activity; F:electron carrier activity; F:calcium ion binding; P:response to oxidative stress	EC:1.11.1.7
59	UG-TDS_Contig59	12-oxophytodienoic acid -reductase	507	20	2.25557e-59	0.8605	3	F:FMN binding; P:metabolic process; F:oxidoreductase activity
60	UG-TDS_Contig60	major pollen allergen ory s 1	615	15	4.51374e-15	0.696	2	P:plant-type cell wall loosening; P:unidimensional cell growth
61	UG-TDS_Contig61	---NA---	513	0			0
62	UG-TDS_Contig62	unknown [Medicago truncatula]	729	4	1.37288e-44	0.5775	1	P:protein folding
63	UG-TDS_Contig63	major pollen allergen ory s 1	280	20	2.58421e-25	0.69	2	P:plant-type cell wall loosening; P:unidimensional cell growth
64	UG-TDS_Contig64	lipid binding protein	452	20	4.5796e-46	0.6945	2	P:lipid transport; C:cytoplasmic membrane-bounded vesicle
65	UG-TDS_Contig65	hypothetical protein [Vitis vinifera]	772	20	5.20222e-77	0.8075	8	F:hydrolase activity, hydrolyzing O-glycosyl compounds; F:xyloglucan:xyloglucosyl transferase activity; F:DNA binding; C:cell wall; P:cellular glucan metabolic process; F:zinc ion binding; C:apoplast; P:DNA integration	EC:3.2.1.0; EC:2.4.1.207
66	UG-TDS_Contig66	hemagglutinin esterase	592	1	7.02054e-07	0.8	0
67	UG-TDS_Contig67	---NA---	343	0			0
68	UG-TDS_Contig68	myb transcription factor	620	20	2.67575e-23	0.973	3	F:transcription factor activity; C:nucleus; P:regulation of transcription, DNA-dependent
69	UG-TDS_Contig69	beta-galactosidase-complementation protein	786	20	4.06353e-39	0.877	0
70	UG-TDS_Contig70	homeobox-leucine zipper protein athb-12	1110	20	9.53853e-69	0.695	7	P:abscisic acid mediated signaling pathway; P:response to water deprivation; P:response to salt stress; F:DNA binding; F:transcription activator activity; C:nucleus; P:positive regulation of transcription
71	UG-TDS_Contig71	---NA---	794	0			0
72	UG-TDS_Contig72	unknown [Glycine max]	415	9	3.16121e-15	0.695556	2	F:molecular_function; P:biological_process
73	UG-TDS_Contig73	protease inhibitor seed storage lipid transfer protein family protein	580	20	2.31547e-52	0.836	3	C:endomembrane system; F:peptidase activity; P:lipid transport
74	UG-TDS_Contig74	protease inhibitor seed storage lipid transfer protein family protein	833	20	5.45609e-46	0.8615	3	C:endomembrane system; F:peptidase activity; P:lipid transport
75	UG-TDS_Contig75	sec61 transport protein	563	20	1.73595e-86	0.9785	4	F:P-P-bond-hydrolysis-driven protein transmembrane transporter activity; C:cytoplasmic membrane-bounded vesicle; C:membrane; P:protein transport
76	UG-TDS_Contig76	pseudouridine family	577	20	3.99656e-65	0.7145	6	F:pseudouridine synthase activity; P:protein amino acid phosphorylation; F:RNA binding; F:protein kinase activity; P:pseudouridine synthesis; F:ATP binding	EC:5.4.99.12
77	UG-TDS_Contig77	chitinase	400	20	7.66493e-25	0.872	9	F:chitinase activity; C:vacuole; P:chitin catabolic process; P:xenobiotic metabolic process; P:cell wall macromolecule catabolic process; P:defense response to fungus; F:chitin binding; C:extracellular region; P:polysaccharide catabolic process	EC:3.2.1.14
78	UG-TDS_Contig78	progesterone 5-beta-reductase	659	20	6.1382e-72	0.7895	5	P:response to wounding; P:metabolic process; F:catalytic activity; F:binding; P:xylem and phloem pattern formation
79	UG-TDS_Contig79	enolase (2-phospho-d-glycerate hydroylase)	607	20	1.07187e-61	0.942	14	F:copper ion binding; F:acyltransferase activity; P:response to salt stress; P:response to light stimulus; P:response to cold; C:phosphopyruvate hydratase complex; F:magnesium ion binding; P:glycolysis; C:mitochondrial envelope; C:chloroplast; F:phosphopyruvate hydratase activity; C:nucleus; C:plasma membrane; C:apoplast	EC:4.2.1.11
80	UG-TDS_Contig80	wd-40 repeat family protein	802	20	3.60954e-68	0.867	1	C:CUL4 RING ubiquitin ligase complex
81	UG-TDS_Contig81	choline monooxygenase	596	20	5.73544e-50	0.793	7	P:cellular aromatic compound metabolic process; F:electron carrier activity; F:iron ion binding; P:oxidation reduction; F:choline monooxygenase activity; F:2 iron, 2 sulfur cluster binding; C:chloroplast	EC:1.14.15.7
82	UG-TDS_Contig82	protein binding	809	20	5.89409e-34	0.603	5	P:response to gibberellin stimulus; P:response to chitin; F:protein binding; P:abscisic acid metabolic process; P:response to salt stress
83	UG-TDS_Contig83	adenylate kinase	685	20	1.58033e-89	0.944	3	F:ATP binding; F:adenylate kinase activity; P:purine nucleotide metabolic process	EC:2.7.4.3
84	UG-TDS_Contig84	protein	465	20	6.43591e-48	0.8695	1	C:plastid
85	UG-TDS_Contig85	annexin p34	736	20	7.17598e-110	0.8805	2	F:calcium ion binding; F:calcium-dependent phospholipid binding
86	UG-TDS_Contig86	---NA---	571	0			0
87	UG-TDS_Contig87	annexin	980	20	1.46509e-123	0.801	2	F:calcium ion binding; F:calcium-dependent phospholipid binding
88	UG-TDS_Contig88	calcium-binding protein annexin 6	879	20	9.61154e-28	0.8035	2	F:calcium ion binding; F:calcium-dependent phospholipid binding
89	UG-TDS_Contig89	---NA---	284	0			0
90	UG-TDS_Contig90	a lea protein with hydrophobic high pi value ( ) 15kd protein	378	2	4.19863e-07	0.69	0
91	UG-TDS_Contig91	major pollen allergen ory s 1	1346	20	3.40022e-90	0.7435	2	P:plant-type cell wall loosening; P:unidimensional cell growth
92	UG-TDS_Contig92	1-aminocyclopropane-1-carboxylate synthase	707	20	4.19874e-72	0.826	6	F:valine decarboxylase activity; P:ethylene biosynthetic process; F:pyridoxal phosphate binding; P:ripening; F:transferase activity, transferring nitrogenous groups; F:obs-aminocyclopropane-1-carboxylate synthase activity	EC:4.1.1.14; EC:4.4.1.14
93	UG-TDS_Contig93	---NA---	575	0			0
94	UG-TDS_Contig94	protein	452	20	2.0711e-14	0.903	3	C:anchored to membrane; C:endomembrane system; C:cytoplasmic membrane-bounded vesicle
95	UG-TDS_Contig95	protein	831	20	1.23758e-98	0.935	3	P:proteolysis; F:metalloexopeptidase activity; F:aminopeptidase activity	EC:3.4.11.0
96	UG-TDS_Contig96	phosphatidylethanolamine binding	513	20	4.47711e-42	0.731	1	F:phosphatidylethanolamine binding
97	UG-TDS_Contig97	protein	1259	20	2.67178e-136	0.8295	1	P:biological_process
98	UG-TDS_Contig98	lipid binding protein	867	20	5.28183e-47	0.6985	2	P:lipid transport; C:cytoplasmic membrane-bounded vesicle
99	UG-TDS_Contig99	adp-ribosylation factor	747	20	3.15267e-76	0.9465	6	F:GTP binding; C:intracellular; P:intracellular protein transport; P:ER to Golgi vesicle-mediated transport; P:small GTPase mediated signal transduction; F:transporter activity
100	UG-TDS_Contig100	---NA---	585	0			0
101	UG-TDS_Contig101	metallothionein-like protein	590	20	1.43535e-20	0.708	1	F:zinc ion binding
102	UG-TDS_Contig102	protein	614	20	1.02415e-19	0.9675	2	P:sister chromatid cohesion; C:nuclear chromosome
103	UG-TDS_Contig103	proline-rich protein precursor	758	16	1.27574e-56	0.580625	4	F:molecular_function; P:posttranscriptional gene silencing by RNA; P:RNA processing; C:cellular_component
104	UG-TDS_Contig104	---NA---	354	0			0
105	UG-TDS_Contig105	aldo keto	746	20	1.86218e-20	0.8065	2	F:oxidoreductase activity; P:oxidation reduction
106	UG-TDS_Contig106	---NA---	797	0			0
107	UG-TDS_Contig107	protein disulfide isomerase	1116	20	3.18625e-88	0.715	3	P:cell redox homeostasis; ; F:isomerase activity
108	UG-TDS_Contig108	---NA---	454	0			0
109	UG-TDS_Contig109	40s ribosomal protein s8	711	20	3.60374e-77	0.953	8	C:nucleolus; F:structural constituent of ribosome; C:plasma membrane; P:ribosome biogenesis; C:cell wall; C:cytosolic small ribosomal subunit; C:chloroplast; P:translation	EC:3.6.5.3
110	UG-TDS_Contig110	---NA---	465	0			0
111	UG-TDS_Contig111	component of high affinity nitrate transporter	765	20	1.34124e-85	0.7195	4	P:response to wounding; P:response to nitrate; F:nitrate transmembrane transporter activity; P:nitrate transport
112	UG-TDS_Contig112	pectin methylesterase	674	20	1.60708e-46	0.861	6	F:pectinesterase activity; P:cell wall modification; C:extracellular region; F:aspartyl esterase activity; C:cell wall; F:enzyme inhibitor activity	EC:3.1.1.11
113	UG-TDS_Contig113	mip pip subfamily	819	20	8.06738e-95	0.946	5	P:transport; C:plasma membrane; C:integral to membrane; P:response to stress; F:transporter activity
114	UG-TDS_Contig114	protein	786	20	4.80909e-25	0.782	2	C:cytoplasmic membrane-bounded vesicle; F:carbohydrate binding
115	UG-TDS_Contig115	syp51 (syntaxin of plants 51) snap receptor	836	20	9.35051e-54	0.6885	3	F:SNAP receptor activity; P:vesicle-mediated transport; C:endosome membrane
116	UG-TDS_Contig116	ring finger protein	643	20	5.06271e-15	0.635	3	F:metal ion binding; P:response to chitin; P:response to brassinosteroid stimulus
117	UG-TDS_Contig117	unnamed protein product [Candida glabrata]	817	1	2.81875e-07	0.42	0
118	UG-TDS_Contig118	cytochrome p450	394	20	4.06943e-50	0.7715	8	F:isoflavone 2'-hydroxylase activity; F:electron carrier activity; F:heme binding; P:oxidation reduction; C:membrane; F:oxygen binding; C:endoplasmic reticulum; F:aromatase activity	EC:1.14.13.89
119	UG-TDS_Contig119	protein	538	20	3.81275e-53	0.7705	2	F:molecular_function; P:biological_process
120	UG-TDS_Contig120	af446349_1 at2g17710	509	13	8.35982e-30	0.706154	2	F:molecular_function; P:biological_process
121	UG-TDS_Contig121	leucine rich repeat protein	673	20	8.52266e-32	0.83	11	P:defense response; P:response to drug; C:cytoplasmic membrane-bounded vesicle; F:protein binding; C:cell wall; P:signal transduction; P:UV protection; C:chloroplast; C:membrane; C:apoplast; F:nucleotide binding
122	UG-TDS_Contig122	at3g21550 mil23_11	518	20	8.2912e-60	0.69	1	C:membrane
123	UG-TDS_Contig123	phosphoglycerate kinase	860	20	1.2092e-120	0.957	13	P:reductive pentose-phosphate cycle; C:cell wall; F:phosphoglycerate kinase activity; C:mitochondrion; P:response to cold; C:thylakoid; F:ATP binding; P:glycolysis; C:chloroplast stroma; P:response to cadmium ion; C:membrane; C:nucleus; C:apoplast	EC:2.7.2.3
124	UG-TDS_Contig124	---NA---	543	0			0
125	UG-TDS_Contig125	nodulin-like protein	721	20	2.08915e-106	0.8185	1	C:membrane
126	UG-TDS_Contig126	fasciclin-like agp protein	933	20	1.22914e-92	0.707	1	C:anchored to membrane
127	UG-TDS_Contig127	glutamine synthetase	549	20	1.48447e-39	0.972	12	P:ammonia assimilation cycle; C:mitochondrion; P:response to salt stress; P:nitrogen fixation; P:glutamine biosynthetic process; F:protein binding; F:glutamate-ammonia ligase activity; P:aging; C:chloroplast thylakoid membrane; C:chloroplast stroma; C:cytosolic ribosome; C:apoplast	EC:6.3.1.2
128	UG-TDS_Contig128	s-adenosylmethionine synthetase	921	20	1.27901e-142	0.9395	8	F:potassium ion binding; F:ATP binding; C:cytoplasm; P:one-carbon metabolic process; F:methionine adenosyltransferase activity; F:manganese ion binding; F:cobalt ion binding; F:magnesium ion binding	EC:2.5.1.6
129	UG-TDS_Contig129	cytochrome p450	1520	20	0	0.808	6	F:heme binding; C:membrane; F:isoflavone 2'-hydroxylase activity; P:oxidation reduction; F:electron carrier activity; F:aromatase activity	EC:1.14.13.89
130	UG-TDS_Contig130	saur family protein	621	20	2.44104e-40	0.6965	1	P:response to auxin stimulus
131	UG-TDS_Contig131	dnaj protein	832	20	7.7517e-101	0.919	3	P:protein folding; F:unfolded protein binding; F:heat shock protein binding
132	UG-TDS_Contig132	ap2 erf domain-containing transcription factor	786	12	6.91593e-32	0.619167	5	P:regulation of transcription, DNA-dependent; P:transcription; F:DNA binding; F:transcription factor activity; C:nucleus
133	UG-TDS_Contig133	glutamate decarboxylase	514	20	1.39764e-68	0.724	3	P:carboxylic acid metabolic process; F:calmodulin binding; F:glutamate decarboxylase activity	EC:4.1.1.15
134	UG-TDS_Contig134	---NA---	729	0			0
135	UG-TDS_Contig135	---NA---	356	0			0
136	UG-TDS_Contig136	beta chain	730	20	3.09412e-113	0.988	9	C:cytoplasm; F:structural constituent of cytoskeleton; P:microtubule-based movement; F:GTP binding; C:tubulin complex; P:protein polymerization; P:response to salt stress; F:GTPase activity; C:microtubule	EC:3.6.5.1; EC:3.6.5.2; EC:3.6.5.3; EC:3.6.5.4
137	UG-TDS_Contig137	ribulose bisphosphate carboxylase	686	20	9.266e-21	0.8545	6	P:reductive pentose-phosphate cycle; F:ribulose-bisphosphate carboxylase activity; F:monooxygenase activity; P:photorespiration; P:oxidation reduction; C:chloroplast	EC:4.1.1.39
138	UG-TDS_Contig138	nodulation receptor kinase	687	20	4.55703e-69	0.7665	6	P:protein amino acid phosphorylation; C:plasma membrane; F:protein binding; F:ATP binding; F:protein serine/threonine kinase activity; P:transmembrane receptor protein tyrosine kinase signaling pathway	EC:2.7.11.0
139	UG-TDS_Contig139	rubisco activase	691	20	5.98227e-44	0.72	2	F:nucleotide binding; C:plastid
140	UG-TDS_Contig140	4-coumarate: ligase	693	20	1.22595e-36	0.6795	2	P:metabolic process; F:ligase activity
141	UG-TDS_Contig141	protein	1004	20	3.22117e-76	0.622	1	C:plasma membrane
142	UG-TDS_Contig142	receptor protein kinase-like	895	20	4.60272e-22	0.5615	2	F:binding; C:cytoplasmic membrane-bounded vesicle
143	UG-TDS_Contig143	ubq10 (polyubiquitin 10) protein binding	1183	20	1.47189e-179	1	3	C:cytoplasmic membrane-bounded vesicle; C:nucleus; P:protein modification process
144	UG-TDS_Contig144	protein	860	20	6.19924e-117	0.814	2	F:protein binding; C:plasma membrane
145	UG-TDS_Contig145	isoflavone synthase 2	647	20	5.48103e-70	0.909	4	F:heme binding; P:oxidation reduction; F:monooxygenase activity; F:electron carrier activity
146	UG-TDS_Contig146	nucleoid dna-binding-like protein	495	20	7.43631e-73	0.7695	6	C:plant-type cell wall; C:cytoplasmic membrane-bounded vesicle; F:aspartic-type endopeptidase activity; C:chloroplast; P:proteolysis; C:apoplast	EC:3.4.23.0
147	UG-TDS_Contig147	protein	850	20	2.31378e-90	0.6845	3	C:membrane; P:oligopeptide transport; F:transporter activity
148	UG-TDS_Contig148	subtilisin-like protease	1395	20	4.78298e-135	0.586	2	P:response to auxin stimulus; P:lateral root morphogenesis
149	UG-TDS_Contig149	f-box family protein	430	17	1.86976e-23	0.818235	2	F:molecular_function; P:biological_process
150	UG-TDS_Contig150	endo- -beta-glucanase precursor	506	20	1.32657e-80	0.9065	4	P:carbohydrate metabolic process; P:pattern specification process; F:cellulase activity; P:response to nematode	EC:3.2.1.4
151	UG-TDS_Contig151	---NA---	244	0			0
152	UG-TDS_Contig152	protein	716	20	1.31657e-28	0.7445	2	P:biological_process; F:DNA binding
153	UG-TDS_Contig153	protein	899	20	7.2476e-95	0.9285	5	F:NADPH:quinone reductase activity; F:2-hydroxy-1,4-benzoquinone reductase activity; F:FMN binding; P:oxidation reduction; P:negative regulation of transcription	EC:1.6.5.5; EC:1.6.5.7
154	UG-TDS_Contig154	---NA---	428	0			0
155	UG-TDS_Contig155	tpa: gid1-like gibberellin receptor	706	20	1.34947e-99	0.8745	5	F:receptor activity; P:positive regulation of gibberellic acid mediated signaling pathway; P:floral organ morphogenesis; F:carboxylesterase activity; P:raffinose family oligosaccharide biosynthetic process	EC:3.1.1.0; EC:3.1.1.1
156	UG-TDS_Contig156	mip tip subfamily	443	20	4.66161e-30	0.9155	5	C:plasma membrane; P:transport; C:vacuolar membrane; C:integral to membrane; F:water channel activity
157	UG-TDS_Contig157	nodulin-like protein 5ng4	729	20	9.77049e-67	0.788	5	C:integral to plasma membrane; P:transport; C:cell cortex; P:auxin mediated signaling pathway; C:mitochondrion
158	UG-TDS_Contig158	aquaporin	799	20	5.1635e-67	0.94	4	P:transport; C:plasma membrane; C:integral to membrane; F:transporter activity
159	UG-TDS_Contig159	atp synthase beta subunit	475	20	1.07499e-79	0.99	8	C:proton-transporting ATP synthase complex, catalytic core F(1); P:plasma membrane ATP synthesis coupled proton transport; F:hydrogen-exporting ATPase activity, phosphorylative mechanism; F:hydrogen ion transporting ATP synthase activity, rotational mechanism; C:thylakoid; F:ATP binding; F:proton-transporting ATPase activity, rotational mechanism; C:chloroplast	EC:3.6.3.6; EC:3.6.3.14
160	UG-TDS_Contig160	ubiquitin-conjugating enzyme	550	20	1.17513e-28	0.983	4	P:protein deubiquitination; P:ubiquitin-dependent protein catabolic process; F:ubiquitin-protein ligase activity; P:regulation of protein metabolic process	EC:6.3.2.19
161	UG-TDS_Contig161	heat shock 70 kda protein 4	724	20	7.2603e-107	0.9035	5	P:protein folding; C:plasma membrane; F:ATP binding; C:nucleus; P:response to heat
162	UG-TDS_Contig162	---NA---	703	0			0
163	UG-TDS_Contig163	proline-rich cell wall protein	950	20	3.63659e-23	0.9125	3	F:structural constituent of cell wall; F:lipid binding; P:lipid transport
164	UG-TDS_Contig164	heat shock protein 83	686	20	1.58768e-73	0.8805	9	C:cytoplasm; P:defense response to bacterium; P:protein folding; P:response to arsenic; C:plasma membrane; C:cell wall; F:ATP binding; F:unfolded protein binding; P:response to heat
165	UG-TDS_Contig165	plasma membrane intrinsic protein	1468	20	2.79937e-157	0.899	4	P:transport; C:plasma membrane; C:integral to membrane; F:transporter activity
166	UG-TDS_Contig166	protein	713	20	6.3676e-84	0.963	3	C:ribosome; F:structural constituent of ribosome; P:translation	EC:3.6.5.3
167	UG-TDS_Contig167	heat shock protein 70	525	20	6.0074e-45	0.891	2	F:ATP binding; P:response to stress
168	UG-TDS_Contig168	zinc iron	983	20	1.55715e-40	0.7545	5	P:metal ion transport; C:membrane; P:response to nematode; F:metal ion transmembrane transporter activity; F:cation transmembrane transporter activity
169	UG-TDS_Contig169	cystathionine gamma-synthase	914	20	9.14143e-103	0.889	5	F:pyridoxal phosphate binding; F:cystathionine gamma-synthase activity; P:methionine biosynthetic process; F:lyase activity; C:chloroplast	EC:2.5.1.48
170	UG-TDS_Contig170	protein	767	20	4.83108e-83	0.87	2	C:mitochondrion; C:membrane
171	UG-TDS_Contig171	protein	682	20	2.81603e-70	0.7745	4	C:voltage-gated potassium channel complex; F:voltage-gated potassium channel activity; F:protein binding; P:potassium ion transport
172	UG-TDS_Contig172	cinnamic acid 4-hydroxylase	1006	20	1.06521e-76	0.8945	4	F:heme binding; F:trans-cinnamate 4-monooxygenase activity; P:oxidation reduction; F:electron carrier activity	EC:1.14.13.11
173	UG-TDS_Contig173	cytochrome p450	958	20	3.42089e-61	0.711	5	F:electron carrier activity; F:heme binding; P:oxidation reduction; C:endoplasmic reticulum; F:aromatase activity
174	UG-TDS_Contig174	myosin heavy chain-related	561	12	2.09387e-15	0.6425	1	P:embryonic development ending in seed dormancy
175	UG-TDS_Contig175	brassinosteroid insensitive 1-associated receptor kinase 1 expressed	745	20	1.03102e-114	0.8375	6	F:receptor activity; P:protein amino acid phosphorylation; F:protein binding; F:ATP binding; F:protein serine/threonine kinase activity; P:transmembrane receptor protein tyrosine kinase signaling pathway	EC:2.7.11.0
176	UG-TDS_Contig176	ripening-related protein	762	20	6.84363e-82	0.7485	2	P:response to biotic stimulus; P:defense response
177	UG-TDS_Contig177	nucleoid dna-binding-like protein	1239	20	4.84059e-115	0.848	6	C:plant-type cell wall; C:cytoplasmic membrane-bounded vesicle; F:aspartic-type endopeptidase activity; C:chloroplast; P:proteolysis; C:apoplast	EC:3.4.23.0
178	UG-TDS_Contig178	nodulin-like protein 5ng4	375	20	2.2187e-40	0.763	5	C:integral to plasma membrane; P:transport; C:cell cortex; P:auxin mediated signaling pathway; C:mitochondrion
179	UG-TDS_Contig179	polyubiquitin	656	20	9.66471e-78	0.978	5	C:cytoplasm; P:response to UV-B; F:protein binding; P:protein ubiquitination during ubiquitin-dependent protein catabolic process; C:nucleus
180	UG-TDS_Contig180	splicing arginine serine-rich 4	760	20	6.25318e-19	0.874	2	F:nucleic acid binding; F:nucleotide binding
181	UG-TDS_Contig181	protein kinase chloroplast	746	20	1.0428e-63	0.7715	4	P:protein amino acid phosphorylation; F:ATP binding; F:protein serine/threonine kinase activity; C:plastid	EC:2.7.11.0
182	UG-TDS_Contig182	pectinacetylesterase precursor-like protein	747	20	4.9092e-45	0.831	1	C:endomembrane system
183	UG-TDS_Contig183	brassinosteroid insensitive 1-associated receptor kinase 1	605	20	1.92182e-71	0.862	5	F:receptor activity; P:protein amino acid phosphorylation; F:protein binding; F:ATP binding; F:protein serine/threonine kinase activity	EC:2.7.11.0
184	UG-TDS_Contig184	myo-inositol-1-phosphate synthase	1085	20	6.95139e-141	0.9785	5	C:cytoplasm; P:inositol biosynthetic process; F:binding; P:phospholipid biosynthetic process; F:inositol-3-phosphate synthase activity	EC:5.5.1.4
185	UG-TDS_Contig185	structural constituent of cell	630	20	5.2541e-62	0.6985	4	P:metabolic process; P:response to oxidative stress; C:plasma membrane; F:catalytic activity
186	UG-TDS_Contig186	histone h4	502	20	2.46483e-39	0.994	13	P:response to water deprivation; C:vacuole; C:nucleosome; F:DNA binding; P:nucleosome assembly; F:actin binding; C:plasma membrane; P:cytoskeleton organization; C:chloroplast; C:thylakoid; C:nucleus; C:actin cytoskeleton; C:mitochondrion
187	UG-TDS_Contig187	thiazole biosynthetic enzyme	1150	20	5.24419e-134	0.9285	4	C:membrane; F:electron carrier activity; C:chloroplast; P:thiamin biosynthetic process
188	UG-TDS_Contig188	sensory transduction histidine	916	20	5.09087e-77	0.7475	10	F:two-component response regulator activity; P:two-component signal transduction system (phosphorelay); C:mitochondrion; P:regulation of circadian rhythm; P:regulation of transcription, DNA-dependent; P:red or far-red light signaling pathway; P:response to temperature stimulus; P:negative regulation of protein binding; F:protein binding; C:nucleus
189	UG-TDS_Contig189	beta-galactosidase	537	20	2.28645e-90	0.8005	6	P:carbohydrate metabolic process; C:beta-galactosidase complex; C:apoplast; F:beta-galactosidase activity; F:sugar binding; F:cation binding	EC:3.2.1.23
190	UG-TDS_Contig190	protein disulfide isomerase	915	20	5.62164e-66	0.8385	4	P:cell redox homeostasis; C:endoplasmic reticulum; F:protein disulfide isomerase activity; C:endoplasmic reticulum lumen	EC:5.3.4.1
191	UG-TDS_Contig191	nad-dependent epimerase dehydratase	749	20	2.01994e-115	0.8395	3	P:cellular metabolic process; F:coenzyme binding; F:catalytic activity
192	UG-TDS_Contig192	dihydroflavonol reductase	1334	20	0	0.927	5	F:dTDP-glucose 4,6-dehydratase activity; C:cytoplasm; F:UDP-glucuronate decarboxylase activity; P:nucleotide-sugar biosynthetic process; F:NAD or NADH binding	EC:4.2.1.46; EC:4.1.1.35
193	UG-TDS_Contig193	chalcone synthase	677	20	4.51846e-76	0.9845	3	F:acyltransferase activity; F:naringenin-chalcone synthase activity; P:flavonoid biosynthetic process	EC:2.3.1.74
194	UG-TDS_Contig194	---NA---	689	0			0
195	UG-TDS_Contig195	galactose-binding lectin precursor	779	20	6.07701e-57	0.752	4	P:symbiosis, encompassing mutualism through parasitism; F:calcium ion binding; F:manganese ion binding; F:sugar binding
196	UG-TDS_Contig196	60s ribosomal protein l6	438	20	2.82069e-51	0.9325	7	C:nucleolus; F:structural constituent of ribosome; C:plasma membrane; C:cytosolic large ribosomal subunit; C:chloroplast; P:translation; C:endoplasmic reticulum	EC:3.6.5.3
197	UG-TDS_Contig197	photosystem ii phosphoprotein	500	20	3.46974e-33	0.9705	7	C:photosystem II; P:protein stabilization; F:phosphate binding; C:integral to membrane; C:chloroplast; C:thylakoid; P:photosynthesis
198	UG-TDS_Contig198	aquaporin	869	20	6.5856e-98	0.954	5	P:transport; C:plasma membrane; C:integral to membrane; P:response to stress; F:transporter activity
199	UG-TDS_Contig199	protein cobra	699	20	4.36751e-98	0.752	6	P:root hair cell differentiation; C:Golgi apparatus; C:cytoplasmic membrane-bounded vesicle; P:cell tip growth; C:anchored to membrane; C:endoplasmic reticulum
200	UG-TDS_Contig200	pathogenesis-related maize seed protein	561	20	4.466e-50	0.749	4	C:extracellular region; P:defense response; C:cytoplasmic membrane-bounded vesicle; P:response to biotic stimulus
201	UG-TDS_Contig201	peroxidase 3	783	20	9.18898e-28	0.584	1	F:metal ion binding
202	UG-TDS_Contig202	germin-like protein	621	20	1.16257e-66	0.8365	3	C:apoplast; F:manganese ion binding; F:nutrient reservoir activity
203	UG-TDS_Contig203	isoleucine-trna ligase-like protein	571	20	1.07782e-62	0.707	4	C:cytoplasm; P:isoleucyl-tRNA aminoacylation; F:ATP binding; F:isoleucine-tRNA ligase activity	EC:6.1.1.5
204	UG-TDS_Contig204	cytosolic ascorbate peroxidase	1010	20	2.90325e-123	0.9565	7	C:cytoplasm; P:hydrogen peroxide catabolic process; F:heme binding; F:potassium ion binding; P:oxidation reduction; F:calcium ion binding; F:L-ascorbate peroxidase activity	EC:1.11.1.11
205	UG-TDS_Contig205	beta-amyrin synthase	645	20	1.94146e-75	0.9205	3	F:alpha-amyrin synthase activity; F:beta-amyrin synthase activity; P:pentacyclic triterpenoid biosynthetic process
206	UG-TDS_Contig206	protein	725	20	3.19342e-62	0.721	2	F:molecular_function; P:biological_process
207	UG-TDS_Contig207	cytochrome p450	333	20	1.51572e-41	0.859	6	F:heme binding; C:membrane; F:isoflavone 2'-hydroxylase activity; P:oxidation reduction; F:electron carrier activity; F:aromatase activity	EC:1.14.13.89
208	UG-TDS_Contig208	glyceraldehyde 3-phosphate	394	20	2.6329e-49	0.963	19	F:glyceraldehyde-3-phosphate dehydrogenase (phosphorylating) activity; C:cytosol; C:cell wall; P:seed development; P:response to sucrose stimulus; C:nucleolus; P:response to salt stress; P:defense response to bacterium; P:oxidation reduction; P:response to heat; F:NAD or NADH binding; P:glycolysis; P:gluconeogenesis; C:mitochondrial envelope; C:chloroplast; P:response to cadmium ion; P:response t…	EC:1.2.1.12
209	UG-TDS_Contig209	---NA---	611	0			0
210	UG-TDS_Contig210	peroxisomal small heat shock protein	629	20	5.74887e-53	0.732	3	C:mitochondrion; F:protein binding; P:response to heat
211	UG-TDS_Contig211	protein	690	20	7.12838e-64	0.753	1	C:plasma membrane
212	UG-TDS_Contig212	sodium transporter hkt1-like protein	784	20	7.79235e-60	0.717	5	F:sodium ion transmembrane transporter activity; C:plasma membrane; P:potassium ion transport; P:response to salt stress; P:sodium ion transport
213	UG-TDS_Contig213	#NAME?	487	20	1.76586e-21	0.678	1	C:mitochondrion
214	UG-TDS_Contig214	hypothetical protein MtrDRAFT_AC185524g3v2 [Medicago truncatula]	713	7	7.6443e-35	0.568571	2	F:molecular_function; P:biological_process
215	UG-TDS_Contig215	cysteine protease component of protease-inhibitor complex	703	20	7.12472e-56	0.8525	4	F:phospholipase A2 activity; C:cytoplasmic membrane-bounded vesicle; F:cysteine-type endopeptidase activity; P:proteolysis	EC:3.1.1.4; EC:3.4.22.0
216	UG-TDS_Contig216	trehalose 6-phosphate synthase	982	20	8.69966e-92	0.8485	3	F:trehalose-phosphatase activity; F:transferase activity, transferring glycosyl groups; P:trehalose biosynthetic process	EC:3.1.3.12
217	UG-TDS_Contig217	at1g48450 t1n15_5	587	20	3.91956e-71	0.7845	2	P:response to UV-B; C:plastid
218	UG-TDS_Contig218	sam domain family protein	830	20	3.23837e-62	0.883	3	C:mitochondrial inner membrane; F:protein transporter activity; P:protein transport
219	UG-TDS_Contig219	protein	719	20	4.48653e-85	0.796	1	F:catalytic activity
220	UG-TDS_Contig220	stress-induced hydrophobic peptide	429	20	6.22434e-19	0.917	3	C:cytoplasmic membrane-bounded vesicle; C:integral to membrane; P:response to cold
221	UG-TDS_Contig221	cell differentiation protein	578	20	2.6814e-42	0.9235	2	P:multicellular organismal development; C:plastid
222	UG-TDS_Contig222	alcohol dehydrogenase	1312	20	4.30573e-160	0.8145	3	F:zinc ion binding; P:oxidation reduction; F:oxidoreductase activity
223	UG-TDS_Contig223	f-box and wd40 domain	623	15	6.84733e-51	0.688	0
224	UG-TDS_Contig224	seed imbibition protein	1116	20	0	0.8965	1	F:hydrolase activity, hydrolyzing O-glycosyl compounds	EC:3.2.1.0
225	UG-TDS_Contig225	5-methyltetrahydropteroyltriglutamate-homocysteine expressed	675	20	4.91066e-49	0.899	11	C:cytosol; F:copper ion binding; P:methionine biosynthetic process; F:methionine synthase activity; F:zinc ion binding; C:peroxisome; P:response to salt stress; F:5-methyltetrahydropteroyltriglutamate-homocysteine S-methyltransferase activity; C:chloroplast stroma; C:plasma membrane; C:apoplast	EC:2.1.1.13; EC:2.1.1.14
226	UG-TDS_Contig226	athb-15 dna binding transcription factor	684	20	2.69599e-20	0.918	9	P:regulation of meristem growth; P:regulation of transcription, DNA-dependent; P:meristem initiation; P:phloem or xylem histogenesis; P:leaf morphogenesis; F:sequence-specific DNA binding; F:transcription factor activity; P:determination of dorsal identity; C:nucleus
227	UG-TDS_Contig227	cdk5 regulatory subunit associated protein 1	1083	20	1.81341e-56	0.748	4	F:iron-sulfur cluster binding; C:chloroplast; F:catalytic activity; C:mitochondrion
228	UG-TDS_Contig228	transcription factor btf3	780	20	2.69547e-63	0.922	0
229	UG-TDS_Contig229	protein	966	20	1.05034e-140	0.825	7	F:metalloendopeptidase activity; P:response to cadmium ion; C:chloroplast stroma; F:zinc ion binding; C:apoplast; P:protein maturation by peptide bond cleavage; C:mitochondrion	EC:3.4.24.0
230	UG-TDS_Contig230	cytochrome p450-like protein	900	20	1.15594e-105	0.8155	8	F:isoflavone 2'-hydroxylase activity; F:electron carrier activity; F:heme binding; P:oxidation reduction; C:membrane; F:oxygen binding; C:endoplasmic reticulum; F:aromatase activity	EC:1.14.13.89
231	UG-TDS_Contig231	protein	480	20	2.31674e-37	0.7965	1	P:cell wall macromolecule catabolic process
232	UG-TDS_Contig232	dehydrin [Trifolium repens]	693	4	4.84331e-17	0.6225	2	P:response to water; P:response to stress
233	UG-TDS_Contig233	low molecular weight heat shock protein	963	20	1.3695e-33	0.5455	2	C:cytoplasm; P:response to stress
234	UG-TDS_Contig234	cinnamyl alcohol dehydrogenase	540	20	1.12586e-68	0.9145	4	P:lignin biosynthetic process; P:oxidation reduction; F:cinnamyl-alcohol dehydrogenase activity; F:zinc ion binding	EC:1.1.1.195
235	UG-TDS_Contig235	protein	710	20	1.07321e-91	0.8815	1	C:chloroplast
236	UG-TDS_Contig236	aldehyde dehydrogenase family 7 member a1	600	20	4.97464e-80	0.883	7	P:response to abscisic acid stimulus; F:aldehyde dehydrogenase (NAD) activity; P:response to desiccation; P:response to salt stress; P:oxidation reduction; F:3-chloroallyl aldehyde dehydrogenase activity; P:cellular aldehyde metabolic process	EC:1.2.1.3
237	UG-TDS_Contig237	s-adenosyl-l-homocysteine hydrolase	913	20	1.32756e-124	0.956	4	P:one-carbon metabolic process; F:adenosylhomocysteinase activity; P:response to stress; F:binding	EC:3.3.1.1
238	UG-TDS_Contig238	---NA---	480	0			0
239	UG-TDS_Contig239	unknown [Glycine max]	719	2	4.27788e-46	0.78	0
240	UG-TDS_Contig240	flavonol synthase flavanone 3-	861	20	9.95779e-123	0.799	6	P:flavonoid biosynthetic process; P:organ senescence; F:oxidoreductase activity, acting on diphenols and related substances as donors, oxygen as acceptor; F:iron ion binding; F:oxidoreductase activity, acting on paired donors, with incorporation or reduction of molecular oxygen, 2-oxoglutarate as one donor, and incorporation of one atom each of oxygen into both donors; P:oxidation reduction	EC:1.10.3.0; EC:1.14.11.0
241	UG-TDS_Contig241	uncharacterized protein family upf0005 containing expressed	674	16	9.50941e-15	0.745	1	C:membrane
242	UG-TDS_Contig242	esterase lipase thioesterase family protein	434	20	1.34995e-64	0.772	1	F:catalytic activity
243	UG-TDS_Contig243	methionine synthase	711	20	5.66958e-133	0.9575	12	C:cytosol; F:copper ion binding; P:methionine biosynthetic process; F:methionine synthase activity; F:zinc ion binding; C:peroxisome; P:response to salt stress; F:5-methyltetrahydropteroyltriglutamate-homocysteine S-methyltransferase activity; C:chloroplast stroma; P:response to cadmium ion; C:plasma membrane; C:apoplast	EC:2.1.1.13; EC:2.1.1.14
244	UG-TDS_Contig244	unknown [Glycine max]	436	4	4.41218e-25	0.775	0
245	UG-TDS_Contig245	s-adenosylmethionine synthetase 4	870	20	6.18144e-111	0.983	8	F:potassium ion binding; F:ATP binding; C:cytoplasm; P:one-carbon metabolic process; F:methionine adenosyltransferase activity; F:manganese ion binding; F:cobalt ion binding; F:magnesium ion binding	EC:2.5.1.6
246	UG-TDS_Contig246	heat shock protein	641	20	7.44349e-19	0.8425	2	C:cytoplasm; P:response to stress
247	UG-TDS_Contig247	40s ribosomal protein	522	20	1.86423e-62	0.9495	6	F:structural constituent of ribosome; C:plasma membrane; C:cell wall; C:cytosolic small ribosomal subunit; C:chloroplast; P:translation	EC:3.6.5.3
248	UG-TDS_Contig248	protein	861	20	1.00328e-90	0.861	4	F:protein transmembrane transporter activity; P:intracellular protein transport; C:integral to membrane; C:mitochondrion
249	UG-TDS_Contig249	unknown protein [Arabidopsis thaliana]	440	11	6.13197e-14	0.788182	4	F:transcription factor activity; C:chloroplast; C:nucleus; P:regulation of transcription, DNA-dependent
250	UG-TDS_Contig250	nitrate transporter	711	20	1.3339e-65	0.695	4	C:membrane; P:response to nematode; F:calcium ion binding; F:transporter activity
251	UG-TDS_Contig251	protein	576	20	1.8651e-46	0.5455	1	P:biological_process
252	UG-TDS_Contig252	protein	709	13	7.58901e-21	0.889231	7	C:integral to endoplasmic reticulum membrane; P:protein folding; C:cytoplasmic membrane-bounded vesicle; C:plasma membrane; F:heat shock protein binding; F:unfolded protein binding; C:mitochondrion
253	UG-TDS_Contig253	2 (arabidopsis thaliana seed imbibition 2) hydrolyzing o-glycosyl compounds	707	20	1.32966e-118	0.866	1	F:hydrolase activity, hydrolyzing O-glycosyl compounds	EC:3.2.1.0
254	UG-TDS_Contig254	60s ribosomal protein l21	789	20	3.39018e-63	0.873	4	C:ribosome; F:structural constituent of ribosome; P:translation; C:mitochondrion	EC:3.6.5.3
255	UG-TDS_Contig255	xyloglucan endotransglucosylase hydrolase protein 2	642	20	3.9484e-96	0.8855	6	F:hydrolase activity, hydrolyzing O-glycosyl compounds; P:cellular glucan metabolic process; C:endomembrane system; C:apoplast; C:cell wall; F:xyloglucan:xyloglucosyl transferase activity	EC:3.2.1.0; EC:2.4.1.207
256	UG-TDS_Contig256	caffeoyl- 3-o-methyltransferase	511	20	4.98289e-54	0.9755	6	F:caffeoyl-CoA O-methyltransferase activity; P:response to cadmium ion; F:calcium ion binding; F:magnesium ion binding; P:lignin biosynthetic process; C:cytosol	EC:2.1.1.104
257	UG-TDS_Contig257	serine threonine-protein kinase	800	20	4.72931e-69	0.7585	2	F:protein kinase activity; F:nucleotide binding
258	UG-TDS_Contig258	soluble acid invertase	767	20	1.47868e-100	0.804	3	F:beta-fructofuranosidase activity; P:carbohydrate metabolic process; C:vacuole	EC:3.2.1.26
259	UG-TDS_Contig259	phosphatidylinositol 3- and 4-kinase family protein	652	20	4.01547e-68	0.649	1	F:inositol or phosphatidylinositol kinase activity
260	UG-TDS_Contig260	rna polymerase ii second largest subunit	784	20	7.84675e-36	0.886	8	F:DNA-directed RNA polymerase activity; F:zinc ion binding; P:embryonic development ending in seed dormancy; C:DNA-directed RNA polymerase II, holoenzyme; F:DNA binding; F:magnesium ion binding; F:ribonucleoside binding; P:transcription	EC:2.7.7.6
261	UG-TDS_Contig261	---NA---	802	0			0
262	UG-TDS_Contig262	s-adenosylmethionine synthetase	905	20	5.8099e-100	0.9775	8	F:potassium ion binding; F:ATP binding; C:cytoplasm; P:one-carbon metabolic process; F:methionine adenosyltransferase activity; F:manganese ion binding; F:cobalt ion binding; F:magnesium ion binding	EC:2.5.1.6
263	UG-TDS_Contig263	protein	706	11	9.12316e-43	0.859091	2	C:mitochondrion; P:embryonic development ending in seed dormancy
264	UG-TDS_Contig264	cold acclimation protein cor413-pm1	971	20	7.98972e-82	0.833	4	P:response to abscisic acid stimulus; P:cellular response to water deprivation; P:cold acclimation; C:plasma membrane
265	UG-TDS_Contig265	wd-40 repeat family expressed	662	11	5.24772e-15	0.715455	0
266	UG-TDS_Contig266	trehalose-6-phosphate synthase	730	20	9.03946e-105	0.8505	4	F:alpha,alpha-trehalose-phosphate synthase (UDP-forming) activity; F:trehalose-phosphatase activity; P:trehalose biosynthetic process; C:mitochondrion	EC:2.4.1.15; EC:3.1.3.12
267	UG-TDS_Contig267	protein	810	20	5.85601e-82	0.761	1	F:cysteine-type peptidase activity
268	UG-TDS_Contig268	protein	599	20	3.10743e-63	0.91	4	P:UMP biosynthetic process; F:dihydroorotate oxidase activity; C:chloroplast; P:'de novo' pyrimidine base biosynthetic process	EC:1.3.3.1
269	UG-TDS_Contig269	protein	801	20	3.04858e-75	0.9415	0
270	UG-TDS_Contig270	protein binding protein	540	20	1.58757e-18	0.598	2	C:cytoplasmic membrane-bounded vesicle; C:chloroplast
271	UG-TDS_Contig271	cbl-interacting serine threonine-protein	770	20	7.34642e-34	0.757	5	P:protein amino acid phosphorylation; F:protein binding; F:ATP binding; P:signal transduction; F:protein serine/threonine kinase activity	EC:2.7.11.0
272	UG-TDS_Contig272	4-hydroxyphenylpyruvate dioxygenase	377	20	1.0216e-61	0.9485	12	C:cytosol; F:4-hydroxyphenylpyruvate dioxygenase activity; C:mitochondrion; P:oxidation reduction; P:vitamin E biosynthetic process; P:L-phenylalanine catabolic process; P:carotenoid biosynthetic process; F:identical protein binding; P:plastoquinone biosynthetic process; P:tyrosine catabolic process; C:chloroplast; F:iron ion binding	EC:1.13.11.27
273	UG-TDS_Contig273	ascorbate peroxidase	681	20	4.87337e-14	0.6385	4	F:metal ion binding; F:cation binding; F:oxidoreductase activity; P:response to stress
274	UG-TDS_Contig274	---NA---	549	0			0
275	UG-TDS_Contig275	at5g14920 f2g14_40	855	20	3.24256e-33	0.8305	1	C:endomembrane system
276	UG-TDS_Contig276	calcyclin-binding protein	477	20	3.97535e-42	0.848	1	C:plasma membrane
277	UG-TDS_Contig277	nicotianamine synthase	606	20	2.03519e-23	0.7495	3	F:nicotianamine synthase activity; P:nicotianamine biosynthetic process; P:response to zinc ion	EC:2.5.1.43
278	UG-TDS_Contig278	tonoplast intrinsic protein	545	20	3.26397e-31	0.952	3	P:transport; C:integral to membrane; F:transporter activity
279	UG-TDS_Contig279	1-aminocyclopropane-1-carboxylate oxidase	723	20	1.03446e-36	0.606	8	P:ethylene biosynthetic process; P:ripening; F:metal ion binding; P:oxidation reduction; F:oxidoreductase activity; F:iron ion binding; F:obs-aminocyclopropane-1-carboxylate oxidase activity; F:L-ascorbic acid binding
280	UG-TDS_Contig280	acc oxidase	721	20	1.1602e-49	0.931	6	P:ethylene biosynthetic process; P:ripening; F:L-ascorbic acid binding; F:iron ion binding; F:obs-aminocyclopropane-1-carboxylate oxidase activity; P:oxidation reduction	EC:1.14.17.4
281	UG-TDS_Contig281	protein	805	20	7.36213e-53	0.9585	4	P:modification-dependent protein catabolic process; P:regulation of protein metabolic process; P:post-translational protein modification; F:small conjugating protein ligase activity
282	UG-TDS_Contig282	---NA---	1117	0			0
283	UG-TDS_Contig283	protein	324	20	6.04282e-30	0.7825	2	F:molecular_function; P:biological_process
284	UG-TDS_Contig284	protein	623	20	1.70629e-44	0.8525	6	P:protein folding; F:copper ion binding; C:cytosol; P:response to auxin stimulus; F:calcium ion binding; F:protein binding
285	UG-TDS_Contig285	protein	623	16	2.32402e-30	0.7975	2	F:unfolded protein binding; F:heat shock protein binding
286	UG-TDS_Contig286	syringolide-induced protein 19-1-5	632	20	5.22979e-78	0.9555	5	P:cellular glucan metabolic process; F:hydrolase activity, hydrolyzing O-glycosyl compounds; C:apoplast; C:cell wall; F:xyloglucan:xyloglucosyl transferase activity	EC:3.2.1.0; EC:2.4.1.207
287	UG-TDS_Contig287	isoflavone synthase 2	591	20	9.73364e-25	0.868	4	F:heme binding; P:oxidation reduction; F:monooxygenase activity; F:electron carrier activity
288	UG-TDS_Contig288	cell wall-associated hydrolase	567	20	1.3057e-28	0.7705	2	F:kinase activity; F:hydrolase activity
289	UG-TDS_Contig289	stem-specific protein	686	20	1.4725e-34	0.8405	2	P:response to auxin stimulus; P:response to aluminum ion
290	UG-TDS_Contig290	alpha- expressed	784	20	6.25736e-126	0.837	8	P:response to oxidative stress; F:heme binding; P:response to salicylic acid stimulus; F:peroxidase activity; P:cell death; P:response to other organism; P:fatty acid alpha-oxidation; F:lipoxygenase activity	EC:1.11.1.7; EC:1.13.11.12
291	UG-TDS_Contig291	---NA---	464	0			0
292	UG-TDS_Contig292	heat shock protein	905	20	5.13716e-64	0.916	2	C:cytoplasm; P:response to stress
293	UG-TDS_Contig293	14-3-3 protein	734	20	2.72001e-78	0.885	1	F:protein domain specific binding
294	UG-TDS_Contig294	---NA---	242	0			0
295	UG-TDS_Contig295	---NA---	542	0			0
296	UG-TDS_Contig296	chalcone synthase	680	20	6.32248e-98	0.9515	3	F:acyltransferase activity; F:naringenin-chalcone synthase activity; P:flavonoid biosynthetic process	EC:2.3.1.74
297	UG-TDS_Contig297	chalcone synthase	1502	20	0	0.978	3	F:acyltransferase activity; F:naringenin-chalcone synthase activity; P:flavonoid biosynthetic process	EC:2.3.1.74
298	UG-TDS_Contig298	ribosomal protein l3	429	20	2.9713e-37	0.939	3	C:ribosome; F:structural constituent of ribosome; P:translation	EC:3.6.5.3
299	UG-TDS_Contig299	---NA---	532	0			0
300	UG-TDS_Contig300	pathogenesis related protein	758	20	7.9494e-83	0.87	2	P:response to biotic stimulus; P:defense response
301	UG-TDS_Contig301	protein	706	16	7.44065e-20	0.498125	3	P:oxidation reduction; F:oxidoreductase activity; F:iron ion binding
302	UG-TDS_Contig302	homeodomain-like protein	1006	20	1.44557e-65	0.8375	13	P:regulation of timing of transition from vegetative to reproductive phase; P:response to water deprivation; P:negative regulation of abscisic acid mediated signaling pathway; P:negative regulation of cell growth; P:regulation of transcription, DNA-dependent; P:photoperiodism, flowering; F:sequence-specific DNA binding; P:response to blue light; F:transcription activator activity; F:protein bindi…
303	UG-TDS_Contig303	rof1 (rotamase fkbp 1) fk506 binding calmodulin binding peptidyl-prolyl cis-trans isomerase	730	20	7.2124e-78	0.8525	5	P:protein folding; P:response to wounding; F:calmodulin binding; F:peptidyl-prolyl cis-trans isomerase activity; F:FK506 binding	EC:5.2.1.8
304	UG-TDS_Contig304	protein	671	20	3.5476e-46	0.884	5	F:receptor activity; P:protein amino acid phosphorylation; C:plasma membrane; F:ATP binding; F:protein serine/threonine kinase activity	EC:2.7.11.0
305	UG-TDS_Contig305	4f5 protein family protein	584	20	2.07985e-16	0.823	2	F:molecular_function; P:biological_process
306	UG-TDS_Contig306	major latex-like protein	869	20	2.9837e-66	0.688	1	P:response to stimulus
307	UG-TDS_Contig307	amine oxidase	592	20	8.44382e-61	0.8015	6	F:copper ion binding; P:oxidation reduction; P:amine metabolic process; F:amine oxidase activity; F:manganese ion binding; F:quinone binding	EC:1.4.3.4; EC:1.4.3.6
308	UG-TDS_Contig308	ring finger protein	700	20	6.03064e-15	0.635	3	F:metal ion binding; P:response to chitin; P:response to brassinosteroid stimulus
309	UG-TDS_Contig309	caffeic acid 3-o-methyltransferase	714	20	3.18568e-65	0.6175	1	F:O-methyltransferase activity
310	UG-TDS_Contig310	protein binding	591	20	1.41131e-15	0.8545	2	C:mitochondrion; C:plastid
311	UG-TDS_Contig311	late-embryogenesis protein	698	20	1.19954e-31	0.7335	1	P:response to stress
312	UG-TDS_Contig312	heat shock	1533	20	0	0.9305	9	C:cytoplasm; P:defense response to bacterium; P:protein folding; P:response to arsenic; C:plasma membrane; C:cell wall; F:ATP binding; F:unfolded protein binding; P:response to heat
313	UG-TDS_Contig313	lipid transfer protein precursor	642	20	3.46512e-42	0.747	2	F:lipid binding; P:lipid transport
314	UG-TDS_Contig314	protein	986	20	1.38013e-20	0.426	0
315	UG-TDS_Contig315	heat shock protein	629	20	2.03523e-66	0.915	2	C:cytoplasm; P:response to stress
316	UG-TDS_Contig316	protein translation factor sui1	596	20	4.26305e-52	0.8885	3	P:translational initiation; F:translation initiation factor activity; P:regulation of translation
317	UG-TDS_Contig317	mitochondrial heat shock 22 kd	1008	20	1.27351e-53	0.708	3	C:cytoplasmic part; C:intracellular membrane-bounded organelle; P:response to heat
318	UG-TDS_Contig318	alb2_pea ame: full=albumin-2 ame: full=pa2	902	11	1.20689e-89	0.660909	2	C:cytoplasm; F:nutrient reservoir activity
319	UG-TDS_Contig319	heat shock protein	485	20	5.34134e-18	0.7745	5	C:membrane; C:cytoplasmic membrane-bounded vesicle; C:endoplasmic reticulum; C:endoplasmic reticulum lumen; P:response to heat
320	UG-TDS_Contig320	dehydrin 1	1022	9	3.78899e-45	0.477778	2	P:response to water; P:response to stress
321	UG-TDS_Contig321	phloem specific protein	881	3	4.17886e-23	0.603333	0
322	UG-TDS_Contig322	---NA---	561	0			0
323	UG-TDS_Contig323	peptidylprolyl isomerase	500	20	6.79362e-20	0.809	4	P:protein folding; F:calmodulin binding; C:vacuole; F:peptidyl-prolyl cis-trans isomerase activity	EC:5.2.1.8
324	UG-TDS_Contig324	heat shock protein	643	20	7.68832e-49	0.8165	2	C:cytoplasm; P:response to stress
325	UG-TDS_Contig325	conserved hypothetical protein [Ricinus communis]	597	7	2.38465e-34	0.682857	2	C:mitochondrion; P:biological_process
326	UG-TDS_Contig326	glyceraldehyde-3-phosphate dehydrogenase	762	20	3.33584e-28	0.831	14	F:glyceraldehyde-3-phosphate dehydrogenase (phosphorylating) activity; P:reductive pentose-phosphate cycle; P:response to sucrose stimulus; F:glyceraldehyde-3-phosphate dehydrogenase (NADP+) (phosphorylating) activity; P:response to light stimulus; P:response to cold; P:oxidation reduction; F:glyceraldehyde-3-phosphate dehydrogenase (NADP+) activity; F:NAD or NADH binding; C:chloroplast thylakoid…	EC:1.2.1.12; EC:1.2.1.13; EC:1.2.1.9
327	UG-TDS_Contig327	heat shock protein 83	555	20	7.09108e-61	0.875	9	C:cytoplasm; P:defense response to bacterium; P:protein folding; P:response to arsenic; C:plasma membrane; C:cell wall; F:ATP binding; F:unfolded protein binding; P:response to heat
328	UG-TDS_Contig328	protein	765	20	6.94884e-58	0.785	1	F:metal ion binding
329	UG-TDS_Contig329	light-harvesting complex ii protein lhcb1	1007	20	5.96505e-120	0.989	9	P:photosynthesis, light harvesting; C:photosystem II; F:magnesium ion binding; P:protein-chromophore linkage; F:chlorophyll binding; C:integral to membrane; C:chloroplast; C:thylakoid; C:photosystem I
330	UG-TDS_Contig330	chaperone protein	672	20	3.30288e-100	0.92	3	P:protein folding; F:unfolded protein binding; F:heat shock protein binding
331	UG-TDS_Contig331	---NA---	528	0			0
332	UG-TDS_Contig332	auxin-induced protein	634	20	3.82134e-51	0.7755	2	P:response to stress; F:glutathione transferase activity	EC:2.5.1.18
333	UG-TDS_Contig333	heat shock factor-binding protein 1	542	20	1.94282e-28	0.8125	1	P:response to stress
334	UG-TDS_Contig334	serine arginine rich splicing	773	20	1.24754e-46	0.912	2	F:nucleic acid binding; F:nucleotide binding
335	UG-TDS_Contig335	kinase associated protein phosphatase	787	20	4.36748e-127	0.8295	9	P:protein amino acid dephosphorylation; C:protein serine/threonine phosphatase complex; P:regulation of meristem structural organization; C:cytoplasmic membrane-bounded vesicle; F:protein serine/threonine phosphatase activity; F:kinase activity; P:signal transduction; F:protein kinase binding; C:plasma membrane
336	UG-TDS_Contig336	heat shock protein	689	20	2.48097e-66	0.915	2	C:cytoplasm; P:response to stress
337	UG-TDS_Contig337	glutathione s-transferase	802	20	3.07761e-89	0.821	12	P:toxin catabolic process; P:defense response to bacterium; F:glutathione transferase activity; C:vacuole; F:copper ion binding; F:nucleic acid binding; C:plasma membrane; C:chloroplast stroma; F:glutathione peroxidase activity; F:zinc ion binding; C:apoplast; F:glutathione binding	EC:2.5.1.18; EC:1.11.1.9
338	UG-TDS_Contig338	protein	756	20	1.31866e-58	0.892	4	F:protein binding; C:nucleus; C:plastid; P:RNA processing
339	UG-TDS_Contig339	ubiquitin-fold modifier 1	446	20	4.47473e-41	0.946	1	P:modification-dependent protein catabolic process
340	UG-TDS_Contig340	peptidylprolyl isomerase	1081	20	7.24882e-90	0.7595	5	C:vacuole; P:response to wounding; F:FK506 binding; F:peptidyl-prolyl cis-trans isomerase activity; F:calmodulin binding	EC:5.2.1.8
341	UG-TDS_Contig341	histone h1	748	20	1.09619e-36	0.7575	5	P:response to water deprivation; C:nucleosome; P:nucleosome assembly; F:nucleosomal DNA binding; C:nucleus
342	UG-TDS_Contig342	---NA---	211	0			0
343	UG-TDS_Contig343	alkaloid o-methyltransferase related	754	20	7.37736e-81	0.8155	2	F:O-methyltransferase activity; F:protein dimerization activity
344	UG-TDS_Contig344	protein	680	9	4.0894e-13	0.443333	0
345	UG-TDS_Contig345	heat shock protein	762	20	4.17119e-63	0.9085	2	C:cytoplasm; P:response to stress
346	UG-TDS_Contig346	protein	589	20	1.28325e-61	0.868	5	C:ribosome; C:chloroplast envelope; F:structural constituent of ribosome; P:ribosome biogenesis; P:translation	EC:3.6.5.3
347	UG-TDS_Contig347	thaumatin-like protein precursor	646	20	2.21497e-87	0.832	5	P:defense response; C:extracellular region; F:IgE binding; P:metabolic process; F:glucan endo-1,3-beta-D-glucosidase activity	EC:3.2.1.39
348	UG-TDS_Contig348	carbonic anhydrase	789	20	6.55524e-91	0.913	10	P:defense response to bacterium; C:chloroplast envelope; P:response to cold; F:protein binding; F:carbonate dehydratase activity; C:chloroplast stroma; P:carbon utilization; F:zinc ion binding; C:apoplast; C:chloroplast thylakoid membrane	EC:4.2.1.1
349	UG-TDS_Contig349	protein	686	20	1.7121e-43	0.587	8	P:response to high light intensity; P:vegetative to reproductive phase transition of meristem; P:response to cold; P:induction of programmed cell death; P:defense response to fungus; P:response to hydrogen peroxide; P:response to heat; F:calmodulin binding
350	UG-TDS_Contig350	heat shock protein 70	675	20	1.12182e-63	0.858	2	F:ATP binding; P:response to stress
351	UG-TDS_Contig351	heat shock protein binding	695	20	1.25986e-57	0.748	3	P:protein folding; C:mitochondrion; F:heat shock protein binding
352	UG-TDS_Contig352	beta-galactosidase-complementation protein	855	20	6.31358e-37	0.944	0
353	UG-TDS_Contig353	pyrroline-5-carboxylate synthetase	1297	20	1.2919e-130	0.8645	12	P:response to oxidative stress; P:root development; P:embryonic development ending in seed dormancy; P:response to desiccation; P:oxidation reduction; P:hyperosmotic salinity response; F:glutamate-5-semialdehyde dehydrogenase activity; P:response to abscisic acid stimulus; P:proline biosynthetic process; F:glutamate 5-kinase activity; C:chloroplast; F:delta1-pyrroline-5-carboxylate synthetase act…	EC:1.2.1.41; EC:2.7.2.11
354	UG-TDS_Contig354	protein	699	20	5.78408e-50	0.7125	2	C:chloroplast thylakoid membrane; C:chloroplast envelope
355	UG-TDS_Contig355	small heat shock protein	647	20	3.23572e-46	0.8565	4	P:response to high light intensity; C:cytoplasm; P:response to hydrogen peroxide; P:response to heat
356	UG-TDS_Contig356	peptidylprolyl isomerase	486	20	2.9571e-58	0.8455	6	P:protein folding; C:vacuole; P:response to wounding; F:FK506 binding; F:peptidyl-prolyl cis-trans isomerase activity; F:calmodulin binding	EC:5.2.1.8
357	UG-TDS_Contig357	heat shock protein	600	20	2.2434e-64	0.916	2	C:cytoplasm; P:response to stress
358	UG-TDS_Contig358	soul heme-binding family protein	454	20	2.84264e-64	0.7305	3	C:cytoplasmic membrane-bounded vesicle; C:vacuole; C:plasma membrane
359	UG-TDS_Contig359	heat shock 70 kda protein 4	470	20	2.20095e-56	0.8885	5	P:protein folding; C:plasma membrane; F:ATP binding; C:nucleus; P:response to heat
360	UG-TDS_Contig360	protein	570	20	3.15057e-46	0.957	6	F:protein serine/threonine phosphatase activity; C:cytoplasm; F:iron ion binding; C:nucleus; F:manganese ion binding; P:lipid catabolic process
361	UG-TDS_Contig361	heat shock protein	713	20	4.13919e-67	0.915	2	C:cytoplasm; P:response to stress
362	UG-TDS_Contig362	---NA---	464	0			0
363	UG-TDS_Contig363	conserved domain protein	849	20	8.13511e-37	0.8495	0
364	UG-TDS_Contig364	unknown [Glycine max]	591	20	6.70957e-42	0.7215	3	C:plastid; F:molecular_function; P:biological_process
365	UG-TDS_Contig365	psi type iii chlorophyll a b-binding protein	327	20	1.06312e-18	0.963	10	C:plastoglobule; P:photosynthesis, light harvesting; C:light-harvesting complex; C:photosystem II; F:magnesium ion binding; P:protein-chromophore linkage; F:chlorophyll binding; C:integral to membrane; C:photosystem I; C:chloroplast thylakoid membrane
366	UG-TDS_Contig366	protein	704	20	6.15531e-100	0.815	12	F:cation binding; F:beta-amylase activity; F:protein serine/threonine kinase activity; P:regulation of meristem growth; P:gametophyte development; C:plastid; P:starch catabolic process; P:regulation of meristem structural organization; P:transmembrane receptor protein tyrosine kinase signaling pathway; F:ATP binding; P:microsporocyte differentiation; P:protein amino acid phosphorylation	EC:3.2.1.2; EC:2.7.11.0
367	UG-TDS_Contig367	seed maturation protein lea 4	646	20	5.33349e-49	0.7135	1	P:embryonic development
368	UG-TDS_Contig368	lipid transfer protein	516	20	3.99272e-54	0.789	2	F:lipid binding; P:lipid transport
369	UG-TDS_Contig369	glutathione s-transferase	395	20	3.25445e-15	0.8705	3	P:auxin mediated signaling pathway; F:peroxidase activity; F:glutathione transferase activity	EC:1.11.1.7; EC:2.5.1.18
370	UG-TDS_Contig370	---NA---	217	0			0
371	UG-TDS_Contig371	predicted protein [Nematostella vectensis]	648	8	8.42467e-10	0.44125	0
372	UG-TDS_Contig372	cinnamoyl- reductase	627	20	2.57596e-53	0.78	5	P:steroid biosynthetic process; F:cinnamoyl-CoA reductase activity; F:3-beta-hydroxy-delta5-steroid dehydrogenase activity; P:lignin biosynthetic process; F:coenzyme binding	EC:1.2.1.44; EC:1.1.1.145
373	UG-TDS_Contig373	nac domain ipr003441	714	20	5.89611e-37	0.562	8	P:response to water deprivation; P:response to abscisic acid stimulus; F:transcription activator activity; P:multicellular organismal development; P:regulation of transcription; F:transcription factor activity; C:nucleus; F:DNA binding
374	UG-TDS_Contig374	---NA---	498	0			0
375	UG-TDS_Contig375	photosystem i reaction center subunit psak	566	20	1.15528e-53	0.8705	4	C:integral to membrane; C:photosystem I; P:photosynthesis; C:chloroplast thylakoid membrane
376	UG-TDS_Contig376	beta-amylase	479	20	1.13423e-78	0.944	3	P:polysaccharide catabolic process; F:beta-amylase activity; F:cation binding	EC:3.2.1.2
377	UG-TDS_Contig377	chlorophyll a b-binding protein	567	20	6.06196e-34	0.9685	9	P:photosynthesis, light harvesting; C:photosystem II; F:magnesium ion binding; P:protein-chromophore linkage; F:chlorophyll binding; C:integral to membrane; C:chloroplast; C:thylakoid; C:photosystem I
378	UG-TDS_Contig378	protein	805	13	4.21944e-16	0.422308	0
379	UG-TDS_Contig379	heat shock	869	20	5.03239e-73	0.844	9	P:protein folding; P:response to bacterium; P:response to cadmium ion; C:plasma membrane; C:cell wall; F:ATP binding; C:chloroplast; C:cytosol; P:response to heat
380	UG-TDS_Contig380	glutathione s-transferase	811	20	7.63047e-90	0.886	3	P:auxin mediated signaling pathway; F:peroxidase activity; F:glutathione transferase activity	EC:1.11.1.7; EC:2.5.1.18
381	UG-TDS_Contig381	photosystem ii protein	1143	20	4.88647e-57	0.821	3	C:membrane part; C:plastid; P:photosynthesis, light harvesting
382	UG-TDS_Contig382	60s ribosomal protein l13a	640	20	1.12404e-99	0.952	6	C:nucleolus; F:structural constituent of ribosome; C:cytosolic large ribosomal subunit; C:chloroplast; C:membrane; P:translation	EC:3.6.5.3
383	UG-TDS_Contig383	glycine dehydrogenase	761	20	3.11785e-111	0.9425	8	F:glycine dehydrogenase (decarboxylating) activity; F:pyridoxal phosphate binding; P:oxidation reduction; F:ATP binding; C:chloroplast; C:glycine cleavage complex; C:mitochondrion; P:glycine decarboxylation via glycine cleavage system	EC:1.4.4.2
384	UG-TDS_Contig384	mitochondrial import receptor subunit tom7-1	313	16	3.16511e-10	0.834375	5	F:receptor activity; F:P-P-bond-hydrolysis-driven protein transmembrane transporter activity; P:intracellular protein transport; C:integral to membrane; C:mitochondrial outer membrane
385	UG-TDS_Contig385	---NA---	532	0			0
386	UG-TDS_Contig386	---NA---	390	0			0
387	UG-TDS_Contig387	101 kda heat shock protein	454	20	1.47088e-28	0.864	5	F:nucleoside-triphosphatase activity; P:protein metabolic process; F:ATP binding; P:response to stress; F:protein binding	EC:3.6.1.15
388	UG-TDS_Contig388	protein	672	20	9.12064e-50	0.7435	1	P:response to stress
389	UG-TDS_Contig389	heat shock protein	656	20	2.63195e-75	0.932	2	C:cytoplasm; P:response to stress
390	UG-TDS_Contig390	heat shock protein	675	20	6.56507e-64	0.915	2	C:cytoplasm; P:response to stress
391	UG-TDS_Contig391	---NA---	268	0			0
392	UG-TDS_Contig392	---NA---	423	0			0
393	UG-TDS_Contig393	subtilisin inhibitor	506	10	9.04375e-21	0.729	1	F:endopeptidase inhibitor activity
394	UG-TDS_Contig394	iron inhibited abc transporter 2	722	20	1.46626e-67	0.923	5	F:ATPase activity; F:ATP binding; C:mitochondrion; C:plastid; F:transporter activity
395	UG-TDS_Contig395	heat shock protein	811	20	9.40942e-64	0.915	2	C:cytoplasm; P:response to stress
396	UG-TDS_Contig396	40s ribosomal protein s30	434	20	1.33421e-21	0.95	6	C:nucleolus; P:protein modification process; F:structural constituent of ribosome; C:cytosolic small ribosomal subunit; P:translation; C:mitochondrion	EC:3.6.5.3
397	UG-TDS_Contig397	chloroplast photosystem ii 10 kda protein	346	20	1.1406e-52	0.868	4	C:oxygen evolving complex; C:thylakoid membrane; C:chloroplast; P:photosynthesis
398	UG-TDS_Contig398	---NA---	314	0			0
399	UG-TDS_Contig399	if5a1_nicpl ame: full=eukaryotic translation initiation factor 5a-1 short=eif-5a-1 ame: full=eif-4d	720	20	1.56378e-69	0.818	2	P:translational initiation; F:translation initiation factor activity
400	UG-TDS_Contig400	---NA---	603	0			0
401	UG-TDS_Contig401	heat shock protein	1059	20	7.70554e-81	0.8685	4	P:response to high light intensity; P:response to hydrogen peroxide; C:chloroplast; P:response to heat
402	UG-TDS_Contig402	heat shock protein	456	20	3.61723e-29	0.936	4	P:response to high light intensity; P:response to hydrogen peroxide; C:chloroplast; P:response to heat
403	UG-TDS_Contig403	cytosolic class i small heat shock protein 3b	849	20	3.19903e-33	0.912	2	C:cytoplasm; P:response to stress
404	UG-TDS_Contig404	heat shock	678	20	2.69404e-65	0.9455	9	C:cytoplasm; P:defense response to bacterium; P:protein folding; P:response to arsenic; C:plasma membrane; C:cell wall; F:ATP binding; F:unfolded protein binding; P:response to heat
405	UG-TDS_Contig405	gstx6_soybn ame: full=probable glutathione s-transferase ame: full=heat shock protein 26a ame: full=g2-4	733	20	5.41291e-57	0.788	2	P:response to stress; F:glutathione transferase activity	EC:2.5.1.18
406	UG-TDS_Contig406	atp binding	449	20	5.09743e-37	0.758	4	P:protein folding; F:chaperone binding; F:ATP binding; C:chloroplast stroma
407	UG-TDS_Contig407	heat shock transcription factor	442	1	5.17798e-13	0.82	5	F:sequence-specific DNA binding; P:response to stress; F:transcription factor activity; C:nucleus; P:regulation of transcription, DNA-dependent
408	UG-TDS_Contig408	salt-tolerance protein	557	20	1.58339e-52	0.697	5	F:protein binding; P:photomorphogenesis; C:nucleus; F:zinc ion binding; P:response to salt stress
409	UG-TDS_Contig409	lipid transfer protein	1055	20	6.81124e-53	0.8005	2	F:lipid binding; P:lipid transport
410	UG-TDS_Contig410	protein	513	20	1.62971e-68	0.893	7	P:protein metabolic process; F:ATPase activity; F:protein binding; P:chloroplast organization; F:ATP binding; C:chloroplast stroma; P:response to heat
411	UG-TDS_Contig411	cytosolic class ii small heat shock protein 5	392	20	4.26295e-20	0.8	3	P:response to heat; P:response to high light intensity; P:response to hydrogen peroxide
412	UG-TDS_Contig412	---NA---	273	0			0
413	UG-TDS_Contig413	sucrose synthase	573	20	5.56439e-91	0.9185	3	P:suspensor development; P:sucrose biosynthetic process; F:sucrose synthase activity	EC:2.4.1.13
414	UG-TDS_Contig414	heat shock protein	709	20	7.99611e-71	0.912	2	C:cytoplasm; P:response to stress
415	UG-TDS_Contig415	beta-fructosidase	346	20	2.02271e-33	0.9275	4	F:beta-fructofuranosidase activity; P:carbohydrate metabolic process; C:vacuole; C:plant-type cell wall	EC:3.2.1.26
416	UG-TDS_Contig416	f chain improved model of plant photosystem i	411	20	2.1195e-27	0.9205	4	C:plastoglobule; C:photosystem I reaction center; P:photosynthesis; C:chloroplast thylakoid membrane
417	UG-TDS_Contig417	---NA---	368	0			0
418	UG-TDS_Contig418	protein	642	13	4.42726e-11	0.431538	0
419	UG-TDS_Contig419	---NA---	467	0			0
420	UG-TDS_Contig420	---NA---	286	0			0
421	UG-TDS_Contig421	rubisco activase	797	20	4.60241e-92	0.9515	2	F:ATP binding; C:chloroplast
422	UG-TDS_Contig422	copper chaperone	964	20	1.11575e-43	0.7465	10	F:magnesium chelatase activity; P:response to reactive oxygen species; C:mitochondrion; P:response to salt stress; F:copper chaperone activity; C:magnesium chelatase complex; C:chloroplast inner membrane; P:high-affinity iron ion transport; P:aging; P:cellular copper ion homeostasis	EC:6.6.1.1
423	UG-TDS_Contig423	hypothetical protein MtrDRAFT_AC161864g5v2 [Medicago truncatula]	657	15	6.63818e-26	0.74	2	F:molecular_function; P:biological_process
424	UG-TDS_Contig424	chlorophyll a b-binding protein	796	20	3.3427e-50	0.98	9	P:photosynthesis, light harvesting; C:photosystem II; F:magnesium ion binding; P:protein-chromophore linkage; F:chlorophyll binding; C:integral to membrane; C:chloroplast; C:thylakoid; C:photosystem I
425	UG-TDS_Contig425	protein	704	20	2.30385e-30	0.5785	1	F:carbohydrate binding
426	UG-TDS_Contig426	ribulose -bisphosphate carboxylase	597	20	3.68096e-27	0.905	6	P:reductive pentose-phosphate cycle; F:ribulose-bisphosphate carboxylase activity; F:monooxygenase activity; P:photorespiration; P:oxidation reduction; C:chloroplast	EC:4.1.1.39
427	UG-TDS_Contig427	ribulose bisphosphate carboxylase	1592	20	3.73051e-94	0.8745	6	P:reductive pentose-phosphate cycle; F:ribulose-bisphosphate carboxylase activity; F:monooxygenase activity; P:photorespiration; P:oxidation reduction; C:chloroplast	EC:4.1.1.39
428	UG-TDS_Contig428	amino acid selective channel protein	679	20	1.02491e-46	0.8255	11	P:response to glucose stimulus; P:response to jasmonic acid stimulus; P:response to sucrose stimulus; C:plastid outer membrane; F:P-P-bond-hydrolysis-driven protein transmembrane transporter activity; C:mitochondrial inner membrane; P:response to cold; P:response to wounding; C:chloroplast; P:protein import into chloroplast stroma; C:vacuole
429	UG-TDS_Contig429	unknown [Glycine max]	768	7	1.33674e-16	0.747143	1	C:plastid
430	UG-TDS_Contig430	kd orf	1144	20	1.71148e-60	0.9315	0
431	UG-TDS_Contig431	---NA---	281	0			0
432	UG-TDS_Contig432	nicotianamine synthase	432	2	1.4544e-10	0.775	2	F:nicotianamine synthase activity; P:nicotianamine biosynthetic process
433	UG-TDS_Contig433	pi starvation-induced protein	939	20	1.55536e-42	0.8665	5	C:cytoplasmic membrane-bounded vesicle; P:negative regulation of catalytic activity; F:identical protein binding; F:serine-type endopeptidase activity; C:plasma membrane	EC:3.4.21.0
434	UG-TDS_Contig434	---NA---	443	0			0
435	UG-TDS_Contig435	---NA---	532	0			0
436	UG-TDS_Contig436	protein	418	20	4.2095e-39	0.847	1	F:molecular_function
437	UG-TDS_Contig437	---NA---	234	0			0
438	UG-TDS_Contig438	---NA---	381	0			0
439	UG-TDS_Contig439	glutaredoxin-like protein	805	16	4.38445e-13	0.805	6	C:vacuole; C:plasma membrane; F:electron carrier activity; P:cell redox homeostasis; F:protein disulfide oxidoreductase activity; P:electron transport chain
440	UG-TDS_Contig440	metal transport protein	943	18	1.41735e-11	0.744444	4	C:cytoplasmic membrane-bounded vesicle; P:zinc ion transport; C:integral to membrane; F:zinc ion transmembrane transporter activity
441	UG-TDS_Contig441	---NA---	385	0			0
442	UG-TDS_Contig442	dual-specificity phosphatase 3	918	20	1.92207e-94	0.834	3	F:protein tyrosine/serine/threonine phosphatase activity; P:protein amino acid dephosphorylation; C:chloroplast
443	UG-TDS_Contig443	proline-rich protein	581	20	7.45259e-43	0.791	2	P:lipid transport; C:chloroplast thylakoid membrane
444	UG-TDS_Contig444	---NA---	777	0			0
445	UG-TDS_Contig445	60s acidic ribosomal protein	586	20	5.18159e-23	0.835	3	C:ribosome; F:structural constituent of ribosome; P:translational elongation
446	UG-TDS_Contig446	---NA---	425	0			0
447	UG-TDS_Contig447	plastidic aldolase	460	20	2.14558e-75	0.939	3	P:glycolysis; F:fructose-bisphosphate aldolase activity; C:chloroplast	EC:4.1.2.13
448	UG-TDS_Contig448	chloroplast 50s ribosomal protein l28	620	20	1.08131e-40	0.771	5	F:structural constituent of ribosome; C:ribonucleoprotein complex; C:chloroplast; C:membrane; P:translation	EC:3.6.5.3
449	UG-TDS_Contig449	60s ribosomal protein l10a	418	20	6.95126e-42	0.957	5	C:ribosome; F:structural constituent of ribosome; F:RNA binding; P:translation; P:RNA processing	EC:3.6.5.3
450	UG-TDS_Contig450	ribulose -bisphosphate carboxylase	338	20	8.04727e-19	0.8395	6	P:reductive pentose-phosphate cycle; F:ribulose-bisphosphate carboxylase activity; F:monooxygenase activity; P:photorespiration; P:oxidation reduction; C:chloroplast	EC:4.1.1.39
451	UG-TDS_Contig451	chlorophyll a b-binding	1146	20	2.25494e-44	0.948	8	C:chloroplast stromal thylakoid; C:plastoglobule; P:photosynthesis, light harvesting; F:chlorophyll binding; P:nonphotochemical quenching; C:PSII associated light-harvesting complex II; C:mitochondrion; C:photosystem II antenna complex
452	UG-TDS_Contig452	protein	464	20	4.52353e-50	0.91	3	F:metal ion binding; F:acireductone dioxygenase [iron(II)-requiring] activity; P:L-methionine salvage from methylthioadenosine	EC:1.13.11.54
453	UG-TDS_Contig453	---NA---	1128	0			0
454	UG-TDS_Contig454	60s acidic ribosomal protein p0	652	20	1.68614e-74	0.942	9	C:nucleolus; C:cytosolic ribosome; P:response to cold; F:structural constituent of ribosome; C:plasma membrane; P:ribosome biogenesis; C:chloroplast; P:response to salt stress; P:translational elongation
455	UG-TDS_Contig455	alpha-tubulin	516	20	5.4642e-25	0.9455	9	P:microtubule-based movement; C:protein complex; F:GTP binding; C:spindle; P:protein polymerization; C:nucleus; F:structural molecule activity; F:GTPase activity; C:microtubule	EC:3.6.5.1; EC:3.6.5.2; EC:3.6.5.3; EC:3.6.5.4
456	UG-TDS_Contig456	xyloglucan endotransglucosylase hydrolase protein 9	573	20	1.99183e-72	0.873	5	F:hydrolase activity, hydrolyzing O-glycosyl compounds; P:cellular glucan metabolic process; C:apoplast; C:cell wall; F:xyloglucan:xyloglucosyl transferase activity	EC:3.2.1.0; EC:2.4.1.207
457	UG-TDS_Contig457	germin-like protein	763	20	1.33016e-85	0.789	11	F:nutrient reservoir activity; F:receptor activity; P:L-fucose biosynthetic process; F:manganese ion binding; F:GDP-L-fucose synthase activity; C:extracellular matrix; F:protein binding; C:cell wall; P:L-ascorbic acid biosynthetic process; P:auxin mediated signaling pathway; C:apoplast	EC:1.1.1.271
458	UG-TDS_Contig458	elongation factor 1-alpha	430	20	4.16538e-23	0.996	5	C:cytoplasm; F:translation elongation factor activity; F:GTP binding; P:translational elongation; F:GTPase activity	EC:3.6.5.1; EC:3.6.5.2; EC:3.6.5.3; EC:3.6.5.4
459	UG-TDS_Contig459	beta-galactosidase-complementation protein	849	20	1.91363e-34	0.901	0
460	UG-TDS_Contig460	---NA---	497	0			0
461	UG-TDS_Contig461	fad nad binding	421	20	3.79821e-40	0.7675	2	F:DNA binding; C:nucleus
462	UG-TDS_Contig462	transposase	801	20	6.22536e-145	0.9765	8	F:recombinase activity; F:receptor activity; P:transposition, DNA-mediated; F:DNA binding; P:regulation of transcription; P:signal transduction; F:transferase activity; F:transposase activity
463	UG-TDS_Contig463	ribulose bisphosphate carboxylase	372	20	1.40502e-18	0.876	6	P:reductive pentose-phosphate cycle; F:ribulose-bisphosphate carboxylase activity; F:monooxygenase activity; P:photorespiration; P:oxidation reduction; C:chloroplast	EC:4.1.1.39
464	UG-TDS_Contig464	adp-ribosylation factor	761	20	8.05404e-67	0.999	10	F:GTP binding; C:Golgi apparatus; F:protein binding; F:phospholipase activator activity; P:vesicle-mediated transport; P:intracellular protein transport; P:protein amino acid ADP-ribosylation; C:plastid; P:small GTPase mediated signal transduction; F:transporter activity
465	UG-TDS_Contig465	magnesium-protoporphyrin ix monomethyl ester	616	20	4.4205e-87	0.9585	8	F:magnesium-protoporphyrin IX monomethyl ester (oxidative) cyclase activity; P:oxidation reduction; P:chlorophyll biosynthetic process; F:DNA binding; C:chloroplast inner membrane; C:chloroplast thylakoid membrane; P:photosynthesis; F:iron ion binding	EC:1.14.13.81
466	UG-TDS_Contig466	beta-galactosidase-complementation protein	850	20	6.59514e-38	0.887	0
467	UG-TDS_Contig467	chloroplast protease	514	20	5.72275e-70	0.946	11	F:zinc ion binding; P:cell cycle; C:integral to membrane; P:PSII associated light-harvesting complex II catabolic process; F:ATP-dependent peptidase activity; P:cell division; F:metalloendopeptidase activity; P:proteolysis; F:ATP binding; C:chloroplast thylakoid membrane; P:photosystem II repair	EC:3.4.24.0
468	UG-TDS_Contig468	---NA---	785	0			0
469	UG-TDS_Contig469	---NA---	194	0			0
470	UG-TDS_Contig470	30s ribosomal protein s16	707	20	5.32663e-51	0.7135	7	C:ribosome; F:structural constituent of ribosome; P:ribosome biogenesis; P:embryonic development ending in seed dormancy; C:chloroplast; P:translation; C:mitochondrion	EC:3.6.5.3
471	UG-TDS_Contig471	plastocyanin chloroplast	313	20	1.19995e-17	0.844	8	F:identical protein binding; F:copper ion binding; F:electron carrier activity; P:transport; C:chloroplast; C:thylakoid; C:membrane; P:electron transport chain
472	UG-TDS_Contig472	vesicle-associated membrane protein 725	591	20	2.39619e-31	0.917	2	C:integral to membrane; P:vesicle-mediated transport
473	UG-TDS_Contig473	af372895_1 at2g04793	448	7	1.34143e-37	0.711429	1	P:response to oxidative stress
474	UG-TDS_Contig474	protein	498	19	1.15033e-36	0.727895	5	F:ubiquitin-protein ligase activity; F:zinc ion binding; F:protein binding; P:plant-type hypersensitive response; C:plasma membrane	EC:6.3.2.19
475	UG-TDS_Contig475	unknown [Medicago truncatula]	555	1	8.22692e-09	0.77	0
476	UG-TDS_Contig476	ferredoxin i	518	20	4.01128e-38	0.888	8	P:ferredoxin metabolic process; F:ferrous iron binding; F:electron carrier activity; F:protein binding; P:transport; F:2 iron, 2 sulfur cluster binding; C:chloroplast; P:electron transport chain
477	UG-TDS_Contig477	beta-galactosidase-complementation protein	1220	20	2.05812e-43	0.877	0
478	UG-TDS_Contig478	---NA---	312	0			0
479	UG-TDS_Contig479	remorin family protein	650	20	2.61942e-35	0.8525	6	C:vacuole; F:galacturonate binding; P:cell-cell signaling; F:DNA binding; P:transport; C:plasma membrane
480	UG-TDS_Contig480	methylenetetrahydrofolate reductase	685	20	3.11295e-53	0.8	3	P:methionine metabolic process; P:oxidation reduction; F:methylenetetrahydrofolate reductase (NADPH) activity	EC:1.5.1.20
481	UG-TDS_Contig481	---NA---	414	0			0
482	UG-TDS_Contig482	protein	590	20	5.44168e-28	0.8155	3	C:chloroplast; F:binding; C:membrane
483	UG-TDS_Contig483	gibberellin induced protein	375	20	6.23811e-43	0.911	1	C:extracellular region
484	UG-TDS_Contig484	light-harvesting complex ii protein lhcb6	701	20	3.86374e-86	0.96	7	P:photosynthesis, light harvesting; C:photosystem II; P:protein-chromophore linkage; F:chlorophyll binding; C:integral to membrane; C:chloroplast; C:thylakoid
485	UG-TDS_Contig485	nodulin-like protein	655	11	1.87072e-12	0.828182	2	C:mitochondrion; C:membrane
486	UG-TDS_Contig486	aquaporin	418	20	1.46635e-23	0.932	4	P:transport; C:plasma membrane; C:integral to membrane; F:transporter activity
487	UG-TDS_Contig487	glucosyltransferase like protein	450	2	1.18684e-09	0.735	1	F:transferase activity, transferring glycosyl groups
488	UG-TDS_Contig488	laccase 110b	443	20	1.78856e-21	0.918	5	F:laccase activity; F:copper ion binding; P:oxidation reduction; C:apoplast; P:lignin catabolic process	EC:1.10.3.2
489	UG-TDS_Contig489	---NA---	132	0			0
490	UG-TDS_Contig490	nitrate reductase	554	20	6.59771e-43	0.8665	7	F:heme binding; F:FAD binding; P:oxidation reduction; F:nitrate reductase (NADH) activity; F:molybdenum ion binding; P:nitrate assimilation; F:electron carrier activity	EC:1.7.1.1
491	UG-TDS_Contig491	protein	464	18	1.03691e-29	0.876111	1	C:plastid
492	UG-TDS_Contig492	60s ribosomal protein	452	20	7.82976e-38	0.9765	3	C:ribosome; F:structural constituent of ribosome; P:translation	EC:3.6.5.3
493	UG-TDS_Contig493	---NA---	332	0			0
494	UG-TDS_Contig494	ferredoxin nadp+ reductase	407	20	8.12169e-27	0.965	17	P:transport; F:poly(U) RNA binding; P:electron transport chain; C:thylakoid lumen; F:NADPH dehydrogenase activity; F:electron transporter, transferring electrons within the noncyclic electron transport pathway of photosynthesis activity; P:defense response to bacterium; C:chloroplast envelope; F:ferredoxin-NADP+ reductase activity; F:protein binding; C:chloroplast thylakoid membrane; C:chloroplas…	EC:1.6.99.1; EC:1.18.1.2
495	UG-TDS_Contig495	beclin 1 protein	522	20	3.80894e-15	0.8765	2	F:metal ion binding; P:autophagy
496	UG-TDS_Contig496	---NA---	389	0			0
497	UG-TDS_Contig497	salt-inducible protein homolog	379	20	6.25647e-19	0.853	2	F:binding; C:plastid
498	UG-TDS_Contig498	photosystem ii oxygen-evolving complex 23k protein	397	20	2.72476e-38	0.9045	11	C:chloroplast photosystem II; C:extrinsic to membrane; F:poly(U) RNA binding; P:photosynthesis, light reaction; F:calcium ion binding; P:defense response to bacterium; C:chloroplast envelope; C:chloroplast stroma; C:oxygen evolving complex; C:chloroplast thylakoid lumen; C:apoplast
499	UG-TDS_Contig499	oxygen-evolving enhancer protein 3 precursor	1026	20	4.96019e-77	0.802	8	C:chloroplast photosystem II; C:chloroplast thylakoid lumen; C:extrinsic to membrane; F:calcium ion binding; C:chloroplast stroma; C:apoplast; P:photosynthesis; C:oxygen evolving complex
500	UG-TDS_Contig500	elongation factor 1-	1293	20	4.90546e-155	0.9895	5	C:cytoplasm; F:translation elongation factor activity; F:GTP binding; P:translational elongation; F:GTPase activity	EC:3.6.5.1; EC:3.6.5.2; EC:3.6.5.3; EC:3.6.5.4
501	UG-TDS_Contig501	---NA---	374	0			0
502	UG-TDS_Contig502	rac gtp binding protein arac7	730	20	3.97813e-52	0.867	4	C:intracellular; C:plasma membrane; F:GTP binding; P:small GTPase mediated signal transduction
503	UG-TDS_Contig503	beta- -glucanase	434	20	1.8296e-51	0.83	3	F:glucan endo-1,3-beta-D-glucosidase activity; P:carbohydrate metabolic process; F:cation binding	EC:3.2.1.39
504	UG-TDS_Contig504	cyclophilin	775	20	7.07175e-82	0.9505	4	P:protein folding; F:peptide binding; C:cytoplasm; F:peptidyl-prolyl cis-trans isomerase activity	EC:5.2.1.8
505	UG-TDS_Contig505	---NA---	269	0			0
506	UG-TDS_Contig506	21 kda protein	786	20	1.02573e-59	0.7385	1	F:pectinesterase inhibitor activity
507	UG-TDS_Contig507	histone h3	765	20	2.38275e-66	0.9835	5	C:nucleosome; F:DNA binding; P:nucleosome assembly; C:chloroplast; C:nucleus
508	UG-TDS_Contig508	xyloglucan endotransglucosylase hydrolase 2	625	20	6.10902e-23	0.6065	5	F:hydrolase activity, hydrolyzing O-glycosyl compounds; P:cellular glucan metabolic process; C:apoplast; C:cell wall; F:xyloglucan:xyloglucosyl transferase activity	EC:3.2.1.0; EC:2.4.1.207
509	UG-TDS_Contig509	psi reaction center subunit iii	800	20	1.6834e-25	0.885	5	C:plastoglobule; C:photosystem I reaction center; F:catalytic activity; P:photosynthesis; C:chloroplast thylakoid membrane
510	UG-TDS_Contig510	chlorophyll a-b binding protein 6a	320	19	3.58603e-14	0.955789	10	C:plastoglobule; C:light-harvesting complex; P:photosynthesis, light harvesting in photosystem I; C:photosystem II; F:magnesium ion binding; P:protein-chromophore linkage; F:chlorophyll binding; C:integral to membrane; C:photosystem I; C:chloroplast thylakoid membrane
511	UG-TDS_Contig511	psi reaction center subunit ii	1106	20	1.89544e-93	0.82	5	C:thylakoid; C:photosystem I reaction center; F:protein binding; C:chloroplast; P:photosynthesis
512	UG-TDS_Contig512	ribosomal protein l12	429	20	4.16538e-23	0.901	9	P:translation; F:RNA binding; C:nucleoid; P:defense response to bacterium; C:plastid large ribosomal subunit; F:structural constituent of ribosome; F:protein binding; C:chloroplast thylakoid membrane; C:chloroplast stroma	EC:3.6.5.3
513	UG-TDS_Contig513	bzip transcription factor atb2	686	20	2.97282e-21	0.8385	6	P:response to sucrose stimulus; F:sequence-specific DNA binding; F:transcription factor activity; C:nucleus; F:protein heterodimerization activity; P:regulation of transcription, DNA-dependent
514	UG-TDS_Contig514	ac007727_10 ests gb	607	20	2.3726e-77	0.7825	5	C:cytoplasmic membrane-bounded vesicle; C:vacuole; C:plant-type cell wall; C:plastid; C:plasma membrane
515	UG-TDS_Contig515	chloroplast protein 12	590	20	1.33104e-50	0.837	6	P:reductive pentose-phosphate cycle; P:response to sucrose stimulus; F:protein binding; C:chloroplast stroma; P:peptide cross-linking via L-cystine; P:response to light stimulus
516	UG-TDS_Contig516	beta-lactamase	846	20	8.27029e-106	0.9895	4	P:transposition; P:beta-lactam antibiotic catabolic process; P:response to antibiotic; F:beta-lactamase activity	EC:3.5.2.6
517	UG-TDS_Contig517	chloroplast photosystem ii 10 kda protein	1074	19	4.94655e-30	0.902105	4	C:oxygen evolving complex; C:thylakoid membrane; C:chloroplast; P:photosynthesis
518	UG-TDS_Contig518	---NA---	551	0			0
519	UG-TDS_Contig519	vacuolar atp synthase proteolipid subunit	617	20	2.80763e-41	0.99	5	C:integral to membrane; P:ATP synthesis coupled proton transport; F:proton-transporting ATPase activity, rotational mechanism; C:vacuolar proton-transporting V-type ATPase, V0 domain; C:plasma membrane	EC:3.6.3.14
520	UG-TDS_Contig520	---NA---	737	0			0
521	UG-TDS_Contig521	---NA---	702	0			0
522	UG-TDS_Contig522	---NA---	264	0			0
523	UG-TDS_Contig523	lupus la	640	20	2.23478e-31	0.5445	1	C:mitochondrion
524	UG-TDS_Contig524	late embryogenesis abundant protein	549	17	4.17733e-34	0.615294	1	C:mitochondrion
525	UG-TDS_Contig525	60s ribosomal protein	381	20	8.11945e-27	0.9765	3	C:ribosome; F:structural constituent of ribosome; P:translation	EC:3.6.5.3
526	UG-TDS_Contig526	---NA---	544	0			0
527	UG-TDS_Contig527	cytokinin-regulated kinase	502	20	1.00716e-24	0.705	4	C:cytoplasmic membrane-bounded vesicle; F:protein kinase activity; C:mitochondrion; F:nucleotide binding
528	UG-TDS_Contig528	glucan endo- -beta-glucosidase	375	20	9.32163e-39	0.82	4	P:carbohydrate metabolic process; C:cytoplasmic membrane-bounded vesicle; F:glucan endo-1,3-beta-D-glucosidase activity; F:cation binding	EC:3.2.1.39
529	UG-TDS_Contig529	map kinase	700	20	1.44798e-101	0.92	15	F:MAP kinase activity; P:induced systemic resistance, jasmonic acid mediated signaling pathway; P:response to salt stress; P:response to cold; P:cell division; P:ovule development; F:ATP binding; P:camalexin biosynthetic process; P:response to abscisic acid stimulus; F:protein binding; P:mitosis; P:conjugation; P:response to ethylene stimulus; P:response to hydrogen peroxide; P:protein amino acid…	EC:2.7.11.24
530	UG-TDS_Contig530	protein	593	20	2.1723e-24	0.7095	1	F:kinase activity
531	UG-TDS_Contig531	myo-inositol oxygenase	842	20	1.51842e-86	0.8985	6	C:cytoplasm; F:iron ion binding; P:oxidation reduction; P:L-ascorbic acid biosynthetic process; P:inositol catabolic process; F:inositol oxygenase activity	EC:1.13.99.1
532	UG-TDS_Contig532	mating type protein 1-2-1	1133	20	1.02829e-33	0.645	7	; C:intracellular membrane-bounded organelle; P:primary metabolic process; C:intracellular non-membrane-bounded organelle; F:DNA binding; C:intracellular organelle part; P:gene expression
533	UG-TDS_Contig533	myosin heavy chain	536	20	3.8862e-34	0.621	2	P:intracellular protein transport; C:intracellular
534	UG-TDS_Contig534	u4 tri-snrnp-associated	896	20	4.15713e-34	0.77	2	C:cytoplasmic membrane-bounded vesicle; C:mitochondrion
535	UG-TDS_Contig535	protein kinase	391	20	3.0073e-66	0.966	6	P:protein amino acid phosphorylation; C:plasma membrane; F:protein tyrosine kinase activity; F:protein serine/threonine/tyrosine kinase activity; F:ATP binding; F:protein serine/threonine kinase activity	EC:2.7.10.0; EC:2.7.112.1; EC:2.7.11.0
536	UG-TDS_Contig536	atp synthase	683	20	2.14734e-78	0.837	4	C:nucleolus; C:membrane; C:mitochondrion; C:chloroplast
537	UG-TDS_Contig537	at4g18480-like protein	557	20	1.62343e-81	0.966	8	F:magnesium chelatase activity; F:ATPase activity; C:cell wall; P:chlorophyll biosynthetic process; F:ATP binding; C:chloroplast stroma; C:magnesium chelatase complex; P:photosynthesis	EC:6.6.1.1
538	UG-TDS_Contig538	metal ion binding	549	20	3.41727e-36	0.7665	2	F:transition metal ion binding; P:cellular transition metal ion homeostasis
539	UG-TDS_Contig539	protein	474	20	3.23089e-76	0.8915	4	P:positive regulation of cell proliferation; F:single-stranded RNA binding; F:zinc ion binding; P:RNA splicing
540	UG-TDS_Contig540	cytosolic aldehyde dehydrogenase	700	20	8.26037e-81	0.8275	5	F:aldehyde dehydrogenase (NAD) activity; P:oxidation reduction; F:3-chloroallyl aldehyde dehydrogenase activity; F:coniferyl-aldehyde dehydrogenase activity; P:phenylpropanoid biosynthetic process	EC:1.2.1.3; EC:1.2.1.68
541	UG-TDS_Contig541	unknown [Glycine max]	719	1	1.18706e-09	0.6	0
542	UG-TDS_Contig542	class i chitinase	342	20	2.74435e-30	0.741	4	F:chitinase activity; P:chitin catabolic process; P:cell wall macromolecule catabolic process; F:chitin binding	EC:3.2.1.14
543	UG-TDS_Contig543	nucleotide-sugar transmembrane transporter sugar:hydrogen symporter	556	20	3.31693e-34	0.848	5	C:Golgi membrane; P:nucleotide-sugar transport; F:nucleotide-sugar transmembrane transporter activity; F:sugar:hydrogen symporter activity; C:integral to membrane
544	UG-TDS_Contig544	plasma membrane associated protein	608	20	5.1525e-56	0.81	3	C:endomembrane system; C:membrane; C:cytoplasmic membrane-bounded vesicle
545	UG-TDS_Contig545	leghemoglobin	452	20	1.6326e-35	0.8335	5	F:heme binding; F:oxygen transporter activity; P:oxygen transport; P:nitrogen fixation; F:oxygen binding
546	UG-TDS_Contig546	---NA---	105	0			0
547	UG-TDS_Contig547	npr1-2 protein	583	13	2.62633e-11	0.826923	1	F:protein binding
548	UG-TDS_Contig548	protein	633	20	1.07207e-62	0.81	2	F:zinc ion binding; F:DNA binding
549	UG-TDS_Contig549	at1g79260 yup8h12r_40	528	13	3.86278e-23	0.776154	0
550	UG-TDS_Contig550	---NA---	384	0			0
551	UG-TDS_Contig551	---NA---	592	0			0
552	UG-TDS_Contig552	protein	680	20	2.19248e-91	0.917	16	P:carotenoid biosynthetic process; P:starch biosynthetic process; F:ATP citrate synthase activity; P:positive regulation of flower development; P:aging; P:anthocyanin accumulation in tissues in response to UV light; P:chlorophyll biosynthetic process; C:cytosol; P:positive regulation of cell size; P:regulation of embryonic development; C:citrate lyase complex; F:lyase activity; P:leaf development…	EC:2.3.3.8
553	UG-TDS_Contig553	PREDICTED: hypothetical protein [Vitis vinifera]	649	20	3.50874e-32	0.7325	2	C:chloroplast; P:biological_process
554	UG-TDS_Contig554	pathogenesis-related protein 4b	535	20	2.41728e-60	0.862	6	P:defense response to bacterium; F:chitinase activity; P:chitin catabolic process; P:cell wall macromolecule catabolic process; P:defense response to fungus; F:chitin binding	EC:3.2.1.14
555	UG-TDS_Contig555	---NA---	618	0			0
556	UG-TDS_Contig556	---NA---	353	0			0
557	UG-TDS_Contig557	histidine phosphotransfer protein	722	20	1.2852e-55	0.8775	6	C:cytoplasm; P:two-component signal transduction system (phosphorelay); F:histidine phosphotransfer kinase activity; P:cytokinin mediated signaling pathway; F:protein binding; C:nucleus
558	UG-TDS_Contig558	cell wall integrity protein scw1	758	20	5.35695e-63	0.862	3	F:nucleic acid binding; F:nucleotide binding; C:plastid
559	UG-TDS_Contig559	auxin-repressed protein	790	20	3.64738e-41	0.7685	3	P:response to fructose stimulus; P:response to sucrose stimulus; P:response to glucose stimulus
560	UG-TDS_Contig560	enolase	808	20	7.21783e-141	0.9435	5	F:acyltransferase activity; C:phosphopyruvate hydratase complex; F:phosphopyruvate hydratase activity; F:magnesium ion binding; P:glycolysis	EC:4.2.1.11
561	UG-TDS_Contig561	phosphoenolpyruvate carboxylase	814	20	4.01036e-147	0.952	3	P:tricarboxylic acid cycle; F:phosphoenolpyruvate carboxylase activity; P:carbon fixation	EC:4.1.1.31
562	UG-TDS_Contig562	unnamed protein product [Vitis vinifera]	555	2	3.12065e-08	0.48	0
563	UG-TDS_Contig563	protein	647	20	4.06481e-65	0.8165	1	P:sister chromatid cohesion
564	UG-TDS_Contig564	protein	415	20	6.9647e-47	0.764	5	P:translational initiation; C:cytoplasmic membrane-bounded vesicle; C:cell wall; F:translation initiation factor activity; C:chloroplast
565	UG-TDS_Contig565	protein	561	20	9.9723e-42	0.647	3	C:endomembrane system; F:methyltransferase activity; P:metabolic process
566	UG-TDS_Contig566	---NA---	865	0			0
567	UG-TDS_Contig567	unnamed protein product [Vitis vinifera]	666	4	9.93907e-17	0.5425	0
568	UG-TDS_Contig568	dihydrolipoamide dehydrogenase	849	20	1.55221e-144	0.9415	11	P:response to cadmium ion; P:cell redox homeostasis; F:protein binding; C:mitochondrial matrix; P:oxidation reduction; F:ATP binding; F:FAD binding; C:apoplast; F:dihydrolipoyl dehydrogenase activity; C:glycine cleavage complex; P:response to light stimulus	EC:1.8.1.4
569	UG-TDS_Contig569	sugar transporter	554	20	1.51056e-31	0.889	4	C:integral to membrane; F:sugar:hydrogen symporter activity; P:transmembrane transport; P:carbohydrate transport
570	UG-TDS_Contig570	dicer-like protein	627	14	7.91104e-103	0.855	16	F:ribonuclease III activity; P:cytokinesis; C:nuclear dicing body; P:embryonic pattern specification; P:primary microRNA processing; P:vegetative to reproductive phase transition of meristem; F:ATP-dependent helicase activity; P:virus induced gene silencing; P:flower development; P:production of ta-siRNAs involved in RNA interference; F:double-stranded RNA binding; F:ATP binding; F:protein bindin…	EC:3.1.26.3
571	UG-TDS_Contig571	serine threonine protein phosphatase 2a regulatory subunit	615	20	1.55856e-108	0.952	5	C:protein phosphatase type 2A complex; P:regulation of phosphorylation; F:binding; C:plasma membrane; F:protein phosphatase type 2A regulator activity
572	UG-TDS_Contig572	protein	641	20	4.11066e-110	0.942	12	P:ubiquitin-dependent protein catabolic process; P:cell cycle; P:embryonic development ending in seed dormancy; P:jasmonic acid mediated signaling pathway; P:regulation of circadian rhythm; C:condensed nuclear chromosome; P:SCF complex assembly; C:cullin-RING ubiquitin ligase complex; F:ubiquitin protein ligase binding; P:response to auxin stimulus; C:spindle; C:phragmoplast
573	UG-TDS_Contig573	respiratory burst	698	20	3.17137e-125	0.841	11	F:oxidoreductase activity, acting on NADH or NADPH, with oxygen as acceptor; P:defense response; C:plasma membrane; F:electron carrier activity; F:iron ion binding; P:oxidation reduction; F:calcium ion binding; F:peroxidase activity; C:integral to membrane; F:FAD binding; P:response to heat	EC:1.6.3.0; EC:1.11.1.7
574	UG-TDS_Contig574	auxin response factor 1	643	20	4.24627e-46	0.777	7	P:regulation of transcription, DNA-dependent; F:protein dimerization activity; F:transcription factor activity; P:leaf senescence; P:negative regulation of transcription; P:auxin mediated signaling pathway; C:nucleus
575	UG-TDS_Contig575	amine oxidase	503	20	1.99774e-73	0.7485	5	F:copper ion binding; C:cytoplasmic membrane-bounded vesicle; F:quinone binding; F:amine oxidase activity; P:amine metabolic process	EC:1.4.3.4; EC:1.4.3.6
576	UG-TDS_Contig576	rna splicing protein	570	20	3.59636e-50	0.666	3	C:membrane; P:metal ion transport; F:metal ion transmembrane transporter activity
577	UG-TDS_Contig577	protein	700	20	2.97062e-46	0.71	2	F:kinase activity; C:plasma membrane
578	UG-TDS_Contig578	class iv chitinase	514	20	2.73513e-15	0.54	1	P:metabolic process
579	UG-TDS_Contig579	eukaryotic translation initiation factor 4g	847	20	1.04562e-108	0.744	4	P:RNA metabolic process; P:response to virus; F:protein binding; F:translation initiation factor activity
580	UG-TDS_Contig580	t-complex protein 11	577	20	4.58327e-53	0.6535	0
581	UG-TDS_Contig581	chomt_medsa ame: full=isoliquiritigenin 2 -o-methyltransferase ame: full=chalcone o-methyltransferase short=	642	20	4.38402e-51	0.7325	7	F:caffeate O-methyltransferase activity; P:lignin biosynthetic process; F:myricetin 3'-O-methyltransferase activity; C:nucleus; C:cytosol; P:flavonol biosynthetic process; F:quercetin 3-O-methyltransferase activity	EC:2.1.1.68; EC:2.1.1.149; EC:2.1.1.76
582	UG-TDS_Contig582	soluble starch synthase iii-1	585	20	1.52709e-99	0.934	4	C:amyloplast; F:starch synthase activity; P:starch biosynthetic process; C:chloroplast	EC:2.4.1.21
583	UG-TDS_Contig583	unknown [Glycine max]	510	4	1.41405e-24	0.5775	0
584	UG-TDS_Contig584	translation factor	675	20	1.12443e-55	0.948	3	P:translational initiation; F:translation initiation factor activity; P:regulation of translation
585	UG-TDS_Contig585	calmodulin	658	20	7.23836e-37	1	6	P:calcium-mediated signaling; F:protein binding; F:calcium ion binding; F:O-methyltransferase activity; P:regulation of photomorphogenesis; P:detection of calcium ion
586	UG-TDS_Contig586	---NA---	639	0			0
587	UG-TDS_Contig587	protein	559	20	7.9801e-60	0.837	6	F:ATP-dependent helicase activity; F:nucleic acid binding; P:embryonic development ending in seed dormancy; F:ATP binding; C:membrane; C:mitochondrion
588	UG-TDS_Contig588	ferredoxin-dependent glutamate synthase	622	20	1.47867e-97	0.9475	11	P:glutamate biosynthetic process; P:glutamine metabolic process; F:glutamate synthase (ferredoxin) activity; P:photorespiration; F:iron ion binding; P:oxidation reduction; C:chloroplast stroma; C:membrane; C:apoplast; P:response to light stimulus; F:3 iron, 4 sulfur cluster binding	EC:1.4.7.1
589	UG-TDS_Contig589	serine hydroxymethyltransferase	937	20	1.89732e-117	0.9315	7	F:pyridoxal phosphate binding; P:one-carbon metabolic process; P:L-serine metabolic process; C:plasma membrane; C:cytosol; P:glycine metabolic process; F:glycine hydroxymethyltransferase activity	EC:2.1.2.1
590	UG-TDS_Contig590	60s ribosomal protein l10a	549	20	4.13875e-66	0.8985	7	C:nucleolus; F:structural constituent of ribosome; C:plasma membrane; F:RNA binding; C:cytosolic large ribosomal subunit; P:translation; P:RNA processing	EC:3.6.5.3
591	UG-TDS_Contig591	transitional endoplasmic reticulum	469	20	1.133e-44	0.871	4	F:nucleoside-triphosphatase activity; F:ATP binding; C:cell wall; P:cell division	EC:3.6.1.15
592	UG-TDS_Contig592	eto1 (ethylene overproducer 1) protein bridging	403	20	1.80844e-42	0.668	2	F:binding; P:regulation of ethylene biosynthetic process
593	UG-TDS_Contig593	---NA---	812	0			0
594	UG-TDS_Contig594	---NA---	384	0			0
595	UG-TDS_Contig595	vacuolar sorting	548	20	7.89704e-41	0.828	0
596	UG-TDS_Contig596	dolichyl-di-phosphooligosaccharide-protein glycotransferase -like	538	20	1.38788e-79	0.835	10	C:oligosaccharyltransferase complex; P:protein amino acid N-linked glycosylation via asparagine; P:cellulose biosynthetic process; C:plant-type cell wall; C:cytoplasmic membrane-bounded vesicle; P:unidimensional cell growth; P:plant-type cell wall organization; C:vacuole; F:dolichyl-diphosphooligosaccharide-protein glycotransferase activity; C:plasma membrane	EC:2.4.1.119
597	UG-TDS_Contig597	af428310_1at3g47850 t23j7_180	752	7	8.20023e-32	0.517143	0
598	UG-TDS_Contig598	fructan 1-exohydrolase	608	20	2.01678e-68	0.7595	2	P:metabolic process; F:hydrolase activity, hydrolyzing O-glycosyl compounds	EC:3.2.1.0
599	UG-TDS_Contig599	cytochrome p450	609	20	9.98473e-60	0.7955	6	F:heme binding; C:membrane; F:isoflavone 2'-hydroxylase activity; P:oxidation reduction; F:electron carrier activity; F:aromatase activity	EC:1.14.13.89
600	UG-TDS_Contig600	adp-ribosylation factor	554	20	1.0407e-56	0.9895	9	F:GTP binding; F:copper ion binding; F:protein binding; C:Golgi-associated vesicle; F:phospholipase activator activity; F:hydrolase activity; C:membrane; C:plastid; P:small GTPase mediated signal transduction
601	UG-TDS_Contig601	cytochrome p450	847	20	8.55374e-111	0.733	4	F:oxidoreductase activity; F:iron ion binding; C:endoplasmic reticulum; C:membrane part
602	UG-TDS_Contig602	acid phosphatase 1	632	20	2.43497e-67	0.6895	3	C:cytoplasmic membrane-bounded vesicle; C:mitochondrion; F:acid phosphatase activity	EC:3.1.3.2
603	UG-TDS_Contig603	protein	674	20	3.33366e-68	0.695	0
604	UG-TDS_Contig604	hypothetical protein [Cicer arietinum]	413	1	3.05346e-34	0.86	0
605	UG-TDS_Contig605	at1g80180 f18b13_26	782	20	1.68372e-22	0.59	1	C:plasma membrane
606	UG-TDS_Contig606	dehydration responsive element-binding protein 1	585	20	4.97244e-50	0.717	3	F:transcription factor activity; C:nucleus; P:regulation of transcription, DNA-dependent
607	UG-TDS_Contig607	nascent polypeptide associated complex alpha chain	888	20	1.60994e-46	0.8445	1	P:protein transport
608	UG-TDS_Contig608	bt4 (btb and taz domain protein 4) protein binding transcription regulator	932	20	3.11324e-96	0.7735	9	F:transcription cofactor activity; P:response to gibberellin stimulus; F:zinc ion binding; P:regulation of transcription, DNA-dependent; P:response to auxin stimulus; P:response to chitin; F:histone acetyltransferase activity; C:cytoplasm; C:nucleus	EC:2.3.1.48
609	UG-TDS_Contig609	npr1-like protein	590	20	1.12418e-57	0.8625	1	F:protein binding
610	UG-TDS_Contig610	at1g48450 t1n15_5	727	20	4.3459e-67	0.839	2	P:response to UV-B; C:chloroplast
611	UG-TDS_Contig611	---NA---	479	0			0
612	UG-TDS_Contig612	cytochrome p450 monooxygenase cyp83e8	668	20	1.28014e-64	0.8355	4	F:heme binding; P:oxidation reduction; F:electron carrier activity; F:aromatase activity
613	UG-TDS_Contig613	cell cycle switch protein ccs52a	733	20	1.0831e-81	0.966	7	P:positive regulation of DNA endoreduplication; P:cell growth; F:signal transducer activity; C:plastid; C:heterotrimeric G-protein complex; P:trichome branching; P:signal transduction	EC:3.6.5.1
614	UG-TDS_Contig614	peptidyl-prolyl isomerase fkbp12	488	20	1.29449e-56	0.9045	5	P:protein folding; C:chloroplast thylakoid lumen; F:FK506 binding; F:protein binding; F:peptidyl-prolyl cis-trans isomerase activity	EC:5.2.1.8
615	UG-TDS_Contig615	autophagy-related protein 8 precursor	514	20	2.72248e-31	0.974	7	F:microtubule binding; C:autophagic vacuole; F:APG8-specific protease activity; F:APG8 activating enzyme activity; C:vacuolar lumen; F:Atg8 ligase activity; P:autophagy
616	UG-TDS_Contig616	histone h3	532	20	1.18179e-35	1	4	C:nucleosome; F:DNA binding; P:nucleosome assembly; C:nucleus
617	UG-TDS_Contig617	rin4-like protein	918	20	3.23347e-37	0.7315	0
618	UG-TDS_Contig618	unknown [Glycine max]	820	7	5.68138e-32	0.777143	1	P:cellular amino acid metabolic process
619	UG-TDS_Contig619	phytoene synthase	613	20	3.02155e-80	0.93	2	P:biosynthetic process; F:geranylgeranyl-diphosphate geranylgeranyltransferase activity	EC:2.5.1.32
620	UG-TDS_Contig620	---NA---	628	0			0
621	UG-TDS_Contig621	---NA---	504	0			0
622	UG-TDS_Contig622	dehydrin b	669	3	3.13123e-10	0.676667	2	P:response to water; P:response to stress
623	UG-TDS_Contig623	thioredoxin h	582	20	2.60068e-51	0.894	8	P:cell redox homeostasis; C:cytosol; P:electron transport chain; F:electron carrier activity; F:protein disulfide oxidoreductase activity; P:glycerol ether metabolic process; F:oxidoreductase activity, acting on sulfur group of donors, disulfide as acceptor; P:transport	EC:1.8.4.0
624	UG-TDS_Contig624	protein	572	20	7.8143e-21	0.9485	4	F:structural constituent of ribosome; P:ribosome biogenesis; C:cytosolic large ribosomal subunit; P:translation	EC:3.6.5.3
625	UG-TDS_Contig625	protein	673	20	8.75248e-77	0.8785	3	C:chloroplast thylakoid membrane; C:Golgi apparatus; C:plasma membrane
626	UG-TDS_Contig626	---NA---	535	0			0
627	UG-TDS_Contig627	60s ribosomal protein l6	611	20	2.69399e-89	0.9045	7	C:nucleolus; F:structural constituent of ribosome; C:plasma membrane; C:cytosolic large ribosomal subunit; C:chloroplast; P:translation; C:endoplasmic reticulum	EC:3.6.5.3
628	UG-TDS_Contig628	protein phosphatase 2c	574	20	1.43485e-46	0.795	9	P:response to water deprivation; C:protein serine/threonine phosphatase complex; P:response to cold; F:protein serine/threonine phosphatase activity; F:protein binding; P:protein amino acid dephosphorylation; F:magnesium ion binding; P:regulation of stomatal movement; P:negative regulation of abscisic acid mediated signaling pathway
629	UG-TDS_Contig629	endomembrane-associated protein	584	20	2.22933e-24	0.872	9	P:defense response to bacterium; C:vacuole; P:response to cold; F:copper ion binding; C:plasma membrane; F:calcium ion binding; F:phosphatidylinositol-3,5-bisphosphate binding; F:phosphatidylinositol-3,4,5-trisphosphate binding; F:calmodulin binding
630	UG-TDS_Contig630	t-complex protein 11	618	20	9.0953e-56	0.6495	0
631	UG-TDS_Contig631	protein	553	20	1.23e-49	0.5525	9	C:integral to membrane; F:protein kinase activity; C:mitochondrion; P:protein amino acid phosphorylation; F:nucleotide binding; P:response to starvation; F:molecular_function; F:ATP binding; F:protein tyrosine kinase activity
632	UG-TDS_Contig632	soluble starch synthase iii-1	628	20	8.34444e-28	0.9305	4	C:amyloplast; F:starch synthase activity; P:starch biosynthetic process; C:chloroplast	EC:2.4.1.21
633	UG-TDS_Contig633	at3g53990 f5k20_290	624	20	3.20021e-72	0.8155	1	P:response to cold
634	UG-TDS_Contig634	myosin heavy chain-related	703	15	4.9226e-65	0.784	1	P:embryonic development ending in seed dormancy
635	UG-TDS_Contig635	protein	942	20	4.61266e-79	0.955	4	F:kinase activity; C:nucleus; F:protein binding; C:plastid
636	UG-TDS_Contig636	14-3-3 protein	787	20	1.31197e-131	0.934	10	P:defense response to bacterium; C:plant-type cell wall; F:protein domain specific binding; P:response to cadmium ion; C:plasma membrane; F:protein phosphorylated amino acid binding; C:chloroplast; C:nucleus; C:cytosol; P:brassinosteroid mediated signaling pathway
637	UG-TDS_Contig637	nuclear transcription factor y subunit a-	832	1	1.07284e-09	0.49	0
638	UG-TDS_Contig638	uv excision repair protein	936	20	1.01307e-94	0.8515	6	P:response to cold; P:protein modification process; P:proteasomal ubiquitin-dependent protein catabolic process; F:damaged DNA binding; P:nucleotide-excision repair; C:nucleus
639	AR1-1_4546T7(E1)	---NA---	758	0			0
640	AR1-1_4548T7(G1)	---NA---	230	0			0
641	AR1-1_4556T7(G2)	lipid transfer protein	571	20	4.10524e-54	0.617	2	F:lipid binding; P:lipid transport
642	AR1-1_4564T7(G3)	ac067971_24 ests gb	330	20	5.23183e-34	0.8585	2	C:mitochondrion; C:chloroplast
643	AR1-1_4567T7(B4)	late embryogenesis-abundant protein	747	20	1.20703e-43	0.751	2	C:nucleus; P:embryonic development ending in seed dormancy
644	AR1-1_4572T7(G4)	potential autophagy-related wd40 domain protein atg18	725	20	3.54907e-37	0.805	2	C:cytoplasmic part; C:membrane
645	AR1-1_4574T7(A5)	---NA---	638	0			0
646	AR1-1_4583T7(B6)	betaine aldehyde dehydrogenase	633	20	7.84073e-106	0.903	5	C:peroxisome; P:oxidation reduction; F:betaine-aldehyde dehydrogenase activity; F:3-chloroallyl aldehyde dehydrogenase activity; C:chloroplast	EC:1.2.1.8
647	AR1-1_4587T7(F6)	---NA---	294	0			0
648	AR1-1_4589T7(H6)	hypothetical protein MtrDRAFT_AC185524g3v2 [Medicago truncatula]	468	2	7.1628e-15	0.65	0
649	AR1-1_4606T7(A9)	ca2+-dependent membrane-binding protein annexin	401	20	1.10681e-23	0.873	19	P:response to oxidative stress; C:cytosol; F:copper ion binding; C:cell wall; F:calcium ion binding; C:mitochondrion; F:calcium-dependent phospholipid binding; F:peroxidase activity; C:cell surface; F:ATP binding; P:response to osmotic stress; P:polysaccharide transport; P:response to abscisic acid stimulus; C:chloroplast stroma; F:protein homodimerization activity; C:vacuole; P:response to cadmi…	EC:1.11.1.7
650	AR1-1_4614T7(A10)	chaperone binding	302	20	9.2921e-23	0.934	6	P:jasmonic acid mediated signaling pathway; F:protein binding; P:ubiquitin-dependent protein catabolic process; P:defense response to fungus; P:auxin mediated signaling pathway; C:SCF ubiquitin ligase complex
651	AR1-1_4619T7(F10)	4-coumarate: ligase	422	20	1.84342e-26	0.889	2	P:phenylpropanoid metabolic process; F:4-coumarate-CoA ligase activity	EC:6.2.1.12
652	AR1-1_4620T7(G10)	major pollen allergen ory s 1	271	20	1.70464e-24	0.7155	2	P:plant-type cell wall loosening; P:unidimensional cell growth
653	AR1-1_4623T7(B11)	protein translation factor sui1	349	20	9.47069e-15	0.96	3	P:translational initiation; F:translation initiation factor activity; P:regulation of translation
654	AR1-1_4626T7(E11)	pseudouridylate 23s rna-specific	687	20	2.36132e-32	0.7075	6	F:pseudouridine synthase activity; F:RNA binding; P:macromolecule modification; ; P:primary metabolic process; F:pseudouridylate synthase activity	EC:5.4.99.12; EC:4.2.1.70
655	AR1-1_4630T7(A12)	guanine nucleotide-binding protein beta subunit-like protein 1	371	13	1.12579e-15	0.876154	4	C:CUL4 RING ubiquitin ligase complex; F:nucleotide binding; P:acquisition of desiccation tolerance; P:embryonic development ending in seed dormancy
656	AR1-1_4631T7(B12)	nifu-like n-terminal domain-containing protein	434	20	1.28935e-48	0.946	6	F:iron ion binding; P:iron-sulfur cluster assembly; F:structural molecule activity; C:mitochondrion; F:iron-sulfur cluster binding; F:protein binding
657	AR1-1_4632T7(C12)	cysteine proteinase	646	20	2.10263e-61	0.8465	7	C:vacuole; C:endomembrane system; C:endoplasmic reticulum lumen; F:cysteine-type endopeptidase activity; P:proteolysis; C:cytoplasmic vesicle; C:endoplasmic reticulum	EC:3.4.22.0
658	AR1-1_4638T7(A1)	bifunctional nuclease bfn1	758	20	9.35168e-124	0.842	5	F:endoribonuclease activity, producing 5'-phosphomonoesters; F:nucleic acid binding; F:T/G mismatch-specific endonuclease activity; P:DNA catabolic process; F:single-stranded DNA specific endodeoxyribonuclease activity	EC:3.1.26.0
659	AR1-1_4639T7(B1)	gcn5-related n-acetyltransferase family protein	749	12	1.59477e-35	0.7025	1	C:plastid
660	AR1-1_4648T7(C2)	---NA---	655	0			0
661	AR1-1_4651T7(F2)	---NA---	451	0			0
662	AR1-1_4653T7(H2)	ribosomal protein s13	392	20	1.37173e-42	0.9655	9	P:cytokinesis by cell plate formation; P:translation; C:cell wall; C:nucleolus; P:trichome morphogenesis; F:structural constituent of ribosome; C:cytosolic small ribosomal subunit; C:chloroplast; C:membrane	EC:3.6.5.3
663	AR1-1_4659T7(F3)	---NA---	624	0			0
664	AR1-1_4661T7(H3)	protein	674	20	2.19219e-43	0.954	6	C:cytoplasmic membrane-bounded vesicle; C:integral to membrane; C:plant-type cell wall; C:Golgi apparatus; P:transport; C:plasma membrane
665	AR1-1_4663T7(B4)	---NA---	434	0			0
666	AR1-1_4665T7(D4)	sulfite reductase	748	20	2.97984e-66	0.9215	11	P:response to cold; F:sulfite reductase (ferredoxin) activity; F:electron carrier activity; F:heme binding; F:sulfite reductase activity; C:chloroplast stroma; F:4 iron, 4 sulfur cluster binding; C:membrane; C:apoplast; P:sulfate reduction; P:response to salt stress	EC:1.8.7.1; EC:1.8.99.1
667	AR1-1_4667(T7)F4	universal stress protein family protein early nodulin enod18 family protein	611	20	4.35205e-71	0.7725	2	C:plasma membrane; P:response to stress
668	AR1-1_4670(T7)A5	translation initiation factor eif-2b epsilon subunit	481	20	3.46339e-57	0.7335	3	F:binding; P:regulation of translational initiation; F:transferase activity
669	AR1-1_4671(T7)B5	---NA---	414	0			0
670	AR1-1_4672(T7)C5	protein	650	20	1.16259e-75	0.7095	3	P:metabolic process; C:cytoplasm; F:glutathione transferase activity	EC:2.5.1.18
671	AR1-1_4676(T7)G5	vacuolar proton	489	20	1.69095e-64	0.901	8	F:hydrogen ion transmembrane transporter activity; C:proton-transporting two-sector ATPase complex, proton-transporting domain; C:mitochondrion; P:ATP synthesis coupled proton transport; C:plant-type vacuole membrane; F:ATPase activity; C:chloroplast; C:plasma membrane
672	AR1-1_4677(T7)H5	---NA---	307	0			0
673	AR1-1_4679(T7)B6	---NA---	509	0			0
674	AR1-1_4681(T7)D6	protein	671	20	1.29431e-96	0.786	6	P:cytokinin metabolic process; F:ubiquitin-protein ligase activity; P:auxin metabolic process; F:zinc ion binding; F:protein binding; C:plasma membrane	EC:6.3.2.19
675	AR1-1_4688(T7)C7	protein phosphatase	750	20	4.86335e-133	0.8835	5	C:protein serine/threonine phosphatase complex; F:protein serine/threonine phosphatase activity; C:plasma membrane; P:protein amino acid dephosphorylation; F:magnesium ion binding
676	AR1-1_4691(T7)F7	---NA---	766	0			0
677	AR1-1_4692(T7)G7	---NA---	555	0			0
678	AR1-1_4695(T7)B8	protein disulfide-isomerase-like protein	537	20	6.37569e-32	0.803	8	P:response to oxidative stress; P:response to endoplasmic reticulum stress; C:cytoplasmic membrane-bounded vesicle; C:plasma membrane; P:cell redox homeostasis; F:protein disulfide isomerase activity; C:endoplasmic reticulum; C:mitochondrion	EC:5.3.4.1
679	AR1-1_4696(T7)C8	12-oxophytodienoic acid reductase	458	20	2.85772e-21	0.842	4	P:jasmonic acid biosynthetic process; F:obs2-oxophytodienoate reductase activity; F:FMN binding; C:mitochondrion	EC:1.3.1.42
680	AR1-1_4700T7(G8)	unknown [Glycine max]	237	3	1.82751e-18	0.746667	0
681	AR1-1_4704T7(C9)	protein	749	20	2.25562e-123	0.8525	12	C:CUL4 RING ubiquitin ligase complex; P:regulation of transcription from RNA polymerase II promoter; P:response to cold; C:transcription factor complex; P:histone deacetylation; F:DNA binding; P:proteolysis; C:heterotrimeric G-protein complex; C:cytoplasmic membrane-bounded vesicle; F:protein binding; F:serine-type endopeptidase activity; F:chromatin binding	EC:3.6.5.1; EC:3.4.21.0
682	AR1-1_4710T7(A10)	major pollen allergen ory s 1	658	20	1.75036e-50	0.7145	2	P:plant-type cell wall loosening; P:unidimensional cell growth
683	AR1-1_4716T7(G10)	cbl-interacting serine threonine-protein	753	20	9.29396e-116	0.8905	5	P:protein amino acid phosphorylation; F:protein binding; F:ATP binding; P:signal transduction; F:protein serine/threonine kinase activity	EC:2.7.11.0
684	AR1-1_4717T7(H10)	major pollen allergen ory s 1	748	20	3.41729e-54	0.7255	2	P:plant-type cell wall loosening; P:unidimensional cell growth
685	AR1-1_4721T7(D11)	atp binding protein	542	16	2.65152e-17	0.79375	1	P:cell redox homeostasis
686	AR1-1_4724T7(G11)	udp-sulfoquinovose synthase	736	20	2.40677e-105	0.8725	7	F:sulfotransferase activity; P:glycolipid biosynthetic process; P:sulfolipid biosynthetic process; P:cellular response to phosphate starvation; F:UDPsulfoquinovose synthase activity; F:coenzyme binding; C:chloroplast	EC:2.8.2.0; EC:3.13.1.1
687	AR1-1_4725T7(H11)	2-isopropylmalate synthase	572	20	5.52372e-91	0.861	6	F:acyltransferase activity; P:nitrogen fixation; P:nodulation; F:2-isopropylmalate synthase activity; C:chloroplast; P:leucine biosynthetic process	EC:2.3.3.13
688	AR1-1_4731T7(F12)	imbibition protein	681	20	3.44375e-60	0.7965	1	F:hydrolase activity, hydrolyzing O-glycosyl compounds	EC:3.2.1.0
689	AR1-1_4742(A2)	protein	419	20	4.9832e-64	0.8375	10	P:systemic acquired resistance; P:defense response to bacterium; F:chitinase activity; P:chitin catabolic process; P:cell wall macromolecule catabolic process; P:defense response to fungus; F:chitin binding; P:response to ethylene stimulus; P:response to virus; P:response to salt stress	EC:3.2.1.14
690	AR1-1_4743(B2)	protein	603	20	1.86234e-90	0.8425	4	C:cytoplasm; P:isoleucyl-tRNA aminoacylation; F:ATP binding; F:isoleucine-tRNA ligase activity	EC:6.1.1.5
691	AR1-1_4746(E2)	hypothetical protein MtrDRAFT_AC185524g3v2 [Medicago truncatula]	560	7	1.20976e-31	0.495714	2	F:molecular_function; P:biological_process
692	AR1-1_4747(F2)	zinc finger	747	20	5.45418e-52	0.8535	3	F:zinc ion binding; F:ligase activity; F:protein binding
693	AR1-1_4749(H2)	unknown [Glycine max]	697	5	2.70405e-15	0.696	0
694	AR1-1_4750(A3)	---NA---	606	0			0
695	AR1-1_4751(B3)	conserved hypothetical protein [Ricinus communis]	439	5	8.36358e-11	0.68	0
696	AR1-1_4752(C3)	er lumen protein retaining receptor	418	20	2.6546e-49	0.9465	8	F:receptor activity; F:ER retention sequence binding; C:cytoplasmic membrane-bounded vesicle; P:protein retention in ER lumen; C:integral to membrane; C:endoplasmic reticulum; C:mitochondrion; P:protein transport
697	AR1-1_4753(D3)	atp binding	640	20	5.34492e-41	0.873	1	C:Golgi apparatus
698	AR1-1_4771(F5)	unknown [Glycine max]	430	1	4.9795e-08	0.5	0
699	AR1-1_4773(H5)	---NA---	295	0			0
700	AR1-1_4783(B7)	protein	643	20	2.45384e-62	0.7425	1	F:phosphatidylethanolamine binding
701	AR1-1_4784(C7)	endosomal protein	312	20	7.0665e-26	0.991	6	C:cytoplasmic membrane-bounded vesicle; C:integral to membrane; C:plant-type cell wall; C:Golgi apparatus; P:transport; C:plasma membrane
702	AR1-1_4791(B8)	disease resistance response	325	11	3.03456e-13	0.839091	1	C:cytoplasmic membrane-bounded vesicle
703	AR1-1_4794(E8)	nac domain ipr003441	760	20	5.28252e-50	0.662	5	P:xylem development; P:regulation of transcription; P:shoot development; F:transcription factor activity; C:plastid
704	AR1-1_4805(H9)T7	isomerase like protein	613	20	1.97668e-79	0.7925	4	C:cytoplasmic membrane-bounded vesicle; P:metabolic process; C:mitochondrion; F:isomerase activity
705	AR1-1_4806(A10)T7	protein	546	20	8.00541e-54	0.832	2	C:membrane; C:chloroplast envelope
706	AR1-1_4822(A12)	major pollen allergen ory s 1	433	20	2.59875e-49	0.714	2	P:plant-type cell wall loosening; P:unidimensional cell growth
707	AR1-1_4824(C12)	conserved hypothetical protein [Clostridium butyricum E4 str. BoNT E BL5262]	375	16	7.23919e-15	0.655625	0
708	AR1-1_4825(D12)	protein	592	20	6.89278e-95	0.816	2	F:phosphatidylcholine-sterol O-acyltransferase activity; P:lipid metabolic process	EC:2.3.1.43
709	AR1-1_4827(F12)	---NA---	212	0			0
710	AR1-1_4831(B1)	sec-independent protein translocase protein	391	20	9.26246e-15	0.9115	7	F:proton motive force dependent protein transmembrane transporter activity; P:protein secretion; C:plastid; P:thylakoid membrane organization; P:abscisic acid biosynthetic process; C:membrane; P:double fertilization forming a zygote and endosperm
711	AR1-1_4832(C1)	---NA---	148	0			0
712	AR1-1_4835(F1)	---NA---	701	0			0
713	AR1-1_4836(G1)	---NA---	703	0			0
714	AR1-1_4842(E2)	osmotin precursor	728	20	1.10283e-102	0.8825	2	P:defense response to bacterium, incompatible interaction; P:response to salt stress
715	AR1-1_4846(A3)	signal recognition particle 9 kda protein	378	15	6.2872e-27	0.89	5	C:signal recognition particle, endoplasmic reticulum targeting; P:negative regulation of translational elongation; F:7S RNA binding; F:protein binding; P:SRP-dependent cotranslational protein targeting to membrane	EC:3.6.5.4
716	AR1-1_4848(C3)	unknown [Glycine max]	630	1	9.47464e-11	0.55	0
717	AR1-1_4850(E3)	---NA---	403	0			0
718	AR1-1_4851(F3)	---NA---	428	0			0
719	AR1-1_4852(G3)	global transcription factor group	689	20	2.44925e-21	0.7505	3	C:nucleus; F:DNA binding; P:positive regulation of seed germination
720	AR1-1_4854(A4)	alpha-tubulin	591	20	1.59274e-83	0.991	9	F:structural constituent of cytoskeleton; P:microtubule-based movement; F:GTP binding; C:tubulin complex; P:response to cadmium ion; C:plasma membrane; P:protein polymerization; F:GTPase activity; C:microtubule	EC:3.6.5.1; EC:3.6.5.2; EC:3.6.5.3; EC:3.6.5.4
721	AR1-1_4860(G4)	---NA---	481	0			0
722	AR1-1_4869(H5)T7	protein phosphatase 2c	456	20	2.26944e-45	0.8105	9	P:response to water deprivation; C:protein serine/threonine phosphatase complex; P:response to cold; F:protein serine/threonine phosphatase activity; F:protein binding; P:protein amino acid dephosphorylation; F:magnesium ion binding; P:regulation of stomatal movement; P:negative regulation of abscisic acid mediated signaling pathway
723	AR1-1_4870(A6)T7	protein	432	20	9.87442e-23	0.8065	2	F:molecular_function; C:cellular_component
724	AR1-1_4878(A7)T7	serine threonine protein phosphatase-related	392	8	7.09419e-15	0.8225	1	F:binding
725	AR1-1_4885(H7)T7	---NA---	535	0			0
726	AR1-1_4887(B8)T7	protein	394	20	7.80234e-53	0.889	3	F:nucleic acid binding; F:ATP binding; F:ATP-dependent helicase activity
727	AR1-1_4891(F8)T7	type 2 metallothionein	330	20	1.39248e-26	0.8495	1	F:metal ion binding
728	AR1-1_4893(H8)T7	cysteine proteinase	629	20	1.45251e-104	0.9015	4	C:plant-type vacuole; F:cysteine-type endopeptidase activity; P:proteolysis; P:developmental programmed cell death	EC:3.4.22.0
729	AR1-1_4894(A9)T7	---NA---	345	0			0
730	AR1-1_4897(D9)T7	---NA---	412	0			0
731	AR1-1_4898(E9)T7	atp binding	522	20	3.59255e-42	0.8725	3	P:protein amino acid phosphorylation; F:ATP binding; F:protein kinase activity
732	AR1-1_4902(A10)T7	protein kinase family protein	748	20	2.1636e-133	0.9305	4	P:protein amino acid phosphorylation; F:ATP binding; C:membrane; F:protein serine/threonine kinase activity	EC:2.7.11.0
733	AR1-1_4906(E10)T7	protein	422	20	1.54614e-57	0.7995	3	F:oxidoreductase activity; P:cellular amino acid metabolic process; F:binding
734	AR1-1_4910(A11)T7	nucleotide binding	712	15	2.38805e-38	0.7	1	C:membrane
735	AR1-1_4914(E11)T7	conserved hypothetical protein [Ricinus communis]	508	3	3.92923e-11	0.533333	1	C:nucleus
736	AR1-1_4918(A12)T7	unknown [Glycine max]	221	14	1.29172e-19	0.704286	2	F:molecular_function; P:biological_process
737	AR1-1_4925(H12)T7	phosphoglycerate mutase family protein	761	16	6.10031e-14	0.811875	3	P:metabolic process; F:binding; C:chloroplast
738	AR1-1_AR1-1_P6_C06-SP6	---NA---	393	0			0
739	AR1-1_AR1-1_P6_C10-SP6	protein	362	20	1.86996e-31	0.936	5	F:structural constituent of ribosome; C:plasma membrane; P:ribosome biogenesis; C:cytosolic large ribosomal subunit; P:translation	EC:3.6.5.3
740	AR1-1_AR1-1_P6_C12-SP6	---NA---	394	0			0
741	AR1-1_AR1-1_P6_D04-SP6	acyl- binding protein	640	20	1.58707e-85	0.832	9	C:plant-type cell wall; F:lead ion binding; C:cytoplasmic membrane-bounded vesicle; C:plasma membrane; P:response to lead ion; F:protein binding; P:lipid transport; F:acyl-CoA binding; C:endoplasmic reticulum
742	AR1-1_AR1-1_P6_D07-SP6	---NA---	485	0			0
743	AR1-1_AR1-1_P6_D08-SP6	ein3-like protein	303	20	1.22058e-14	0.898	6	P:regulation of transcription; F:protein binding; F:transcription factor activity; P:ethylene mediated signaling pathway; C:nucleus; P:sugar mediated signaling pathway
744	AR1-1_AR1-1_P6_D09-SP6	---NA---	325	0			0
745	AR1-1_AR1-1_P6_D12-SP6	protein kinase-like	689	20	1.49894e-103	0.796	2	F:kinase activity; C:mitochondrion
746	AR1-1_AR1-1_P6_F04-SP6	---NA---	249	0			0
747	AR1-1_AR1-1_P6_F05-SP6	aldo keto	713	20	7.37418e-64	0.801	2	F:oxidoreductase activity; P:oxidation reduction
748	AR1-1_AR1-1_P6_G01-SP6	cyclase family protein	563	20	1.36734e-14	0.9195	4	C:endomembrane system; C:cytoplasmic membrane-bounded vesicle; P:response to salt stress; C:cell wall
749	AR1-1_AR1-1_P6_G02-SP6	---NA---	359	0			0
750	AR1-1_AR1-1_P6_H01-SP6	---NA---	473	0			0
751	AR1-1_AR1-1_P6_H04-SP6	protein	326	20	1.03541e-37	0.9025	6	F:oxidoreductase activity, acting on NADH or NADPH, quinone or similar compound as acceptor; C:plasma membrane; F:FMN binding; P:oxidation reduction; P:response to auxin stimulus; P:negative regulation of transcription	EC:1.6.5.0
752	AR1-1_AR1-1_P6_H05-SP6	osmotin precursor	330	20	1.54673e-50	0.901	2	P:defense response to bacterium, incompatible interaction; P:response to salt stress
753	AR1-1_AR1-1_P6_H06-SP6	---NA---	245	0			0
754	AR1-1_AR1-1_P7_A05-SP6	sucrose-phosphate synthase	650	20	8.81945e-108	0.938	3	F:sucrose-phosphate synthase activity; P:biosynthetic process; P:sucrose metabolic process	EC:2.4.1.14
755	AR1-1_AR1-1_P7_B01-SP6	---NA---	508	0			0
756	AR1-1_AR1-1_P7_B03-SP6	defensin	427	20	3.21053e-39	0.887	2	P:defense response to fungus; P:xenobiotic metabolic process
757	AR1-1_AR1-1_P7_B04-SP6	af203882_1dynamin homolog	493	20	6.20936e-51	0.9435	5	F:GTP binding; C:Golgi apparatus; P:Golgi to vacuole transport; C:membrane; F:GTPase activity	EC:3.6.5.1; EC:3.6.5.2; EC:3.6.5.3; EC:3.6.5.4
758	AR1-1_AR1-1_P7_B10-SP6	peptidyl-prolyl cis-trans isomerase nima-interacting 4	559	20	2.8661e-49	0.939	2	P:protein folding; F:peptidyl-prolyl cis-trans isomerase activity	EC:5.2.1.8
759	AR1-1_AR1-1_P7_B11-SP6	---NA---	241	0			0
760	AR1-1_AR1-1_P7_C10-SP6	protein	571	16	4.04326e-17	0.925625	2	P:mRNA processing; C:chloroplast
761	AR1-1_AR1-1_P7_C11-SP6	PREDICTED: hypothetical protein [Vitis vinifera]	705	20	2.83662e-68	0.6005	1	C:cell part
762	AR1-1_AR1-1_P7_D02-SP6	26s proteasome subunit rpn5b	725	20	3.29771e-91	0.92	4	C:proteasome regulatory particle, lid subcomplex; P:ubiquitin-dependent protein catabolic process; P:embryonic development ending in seed dormancy; C:cytosol
763	AR1-1_AR1-1_P7_D03-SP6	brassinosteroid insensitive 1-associated receptor kinase 1 expressed	552	20	1.55226e-84	0.813	6	F:receptor activity; P:protein amino acid phosphorylation; F:protein binding; F:ATP binding; F:protein serine/threonine kinase activity; P:transmembrane receptor protein tyrosine kinase signaling pathway	EC:2.7.11.0
764	AR1-1_AR1-1_P7_D04-SP6	protein	377	17	1.4519e-31	0.75	2	F:molecular_function; P:biological_process
765	AR1-1_AR1-1_P7_D11-SP6	vacuolar protein sorting 29	622	20	1.42473e-80	0.9435	6	P:protein targeting to vacuole; C:microsome; P:endosome to lysosome transport; C:retromer complex; C:multivesicular body; F:protein serine/threonine phosphatase activity
766	AR1-1_AR1-1_P7_F02-SP6	---NA---	432	0			0
767	AR1-1_AR1-1_P7_F03-SP6	dna binding protein	564	20	8.11414e-31	0.819	2	F:nucleotide binding; F:RNA binding
768	AR1-1_AR1-1_P7_F07-SP6	protein	345	20	3.70302e-43	0.797	9	P:translation; F:RNA binding; P:RNA processing; F:protein serine/threonine kinase activity; F:structural constituent of ribosome; C:large ribosomal subunit; F:ATP binding; P:cell wall macromolecule catabolic process; P:protein amino acid phosphorylation	EC:3.6.5.3; EC:2.7.11.0
769	AR1-1_AR1-1_P7_F11-SP6	microtubule-associated protein	338	13	2.70316e-14	0.849231	3	F:Rab GTPase activator activity; C:intracellular; P:regulation of Rab GTPase activity
770	AR1-1_AR1-1_P7_F12-SP6	---NA---	731	0			0
771	AR1-1_AR1-1_P7_G04-SP6	alpha-n-acetylglucosaminidase family naglu family	285	20	1.56369e-41	0.845	1	C:vacuole
772	AR1-1_AR1-1_P7_G05-SP6	---NA---	308	0			0
773	AR1-1_AR1-1_P7_G06-SP6	type i inositol polyphosphate 5-	450	20	1.95176e-20	0.5505	3	F:hydrolase activity; P:biological_process; F:inositol or phosphatidylinositol phosphatase activity
774	AR1-1_AR1-1_P7_H03-SP6	protein	509	20	7.82586e-52	0.611	1	C:membrane
775	AR1-1_AR1-1_P7_H04-SP6	actin 1	605	20	9.72122e-31	0.93	4	C:cytoskeleton; C:cytoplasm; F:ATP binding; F:protein binding
776	AR1-1_AR1-1_P7_H05-SP6	protein binding	724	20	3.08747e-89	0.718	5	P:polar nucleus fusion; C:plasma membrane; F:protein binding; F:ubiquitin-protein ligase activity; F:zinc ion binding	EC:6.3.2.19
777	AR1-1_AR1-1_P7_H08-SP6	---NA---	164	0			0
778	AR1-1_AR1-1_P7_H11-SP6	---NA---	342	0			0
779	AR1-1_1st_BASE_177840_AR_1-1_-P8-H12_T7	protein	441	20	4.86924e-19	0.785	3	C:endomembrane system; C:membrane; C:cytoplasmic membrane-bounded vesicle
780	AR1-1_1st_BASE_177748_AR_1-1_-P8-D1_T7	---NA---	467	0			0
781	AR1-1_1st_BASE_177749_AR_1-1_-P8-E1_T7	---NA---	421	0			0
782	AR1-1_1st_BASE_177755_AR_1-1_-P8-C2_T7	---NA---	311	0			0
783	AR1-1_1st_BASE_177758_AR_1-1_-P8-F2_T7	peroxidase	440	12	1.5567e-09	0.5275	9	F:heme binding; F:iron ion binding; P:response to oxidative stress; F:electron carrier activity; P:oxidation reduction; F:oxidoreductase activity; F:peroxidase activity; F:metal ion binding; F:calcium ion binding
784	AR1-1_1st_BASE_177760_AR_1-1_-P8-H2_T7	peroxidase	508	20	4.48654e-15	0.8215	6	F:heme binding; P:oxidation reduction; F:peroxidase activity; F:electron carrier activity; F:calcium ion binding; P:response to oxidative stress	EC:1.11.1.7
785	AR1-1_1st_BASE_177775_AR_1-1_-P8-G4_T7	f-box family protein	458	20	1.51125e-65	0.834	1	P:biological_process
786	AR1-1_1st_BASE_177779_AR_1-1_-P8-C5_T7	stachyose synthase	451	20	7.29725e-76	0.8915	3	C:cytoplasm; P:oligosaccharide biosynthetic process; F:galactinol-raffinose galactosyltransferase activity	EC:2.4.1.67
787	AR1-1_1st_BASE_177781_AR_1-1_-P8-E5_T7	---NA---	544	0			0
788	AR1-1_1st_BASE_177784_AR_1-1_-P8-H5_T7	---NA---	157	0			0
789	AR1-1_1st_BASE_177790_AR_1-1_-P8-F6_T7	hypothetical protein [Vitis vinifera]	673	20	2.96971e-32	0.6695	1	F:binding
790	AR1-1_1st_BASE_177792_AR_1-1_-P8-H6_T7	protein	759	20	2.79537e-59	0.7035	2	C:membrane; C:endomembrane system
791	AR1-1_1st_BASE_177799_AR_1-1_-P8-G7_T7	trans-cinnamate 4-hydroxylase	375	20	4.52244e-25	0.981	4	F:heme binding; F:trans-cinnamate 4-monooxygenase activity; P:oxidation reduction; F:electron carrier activity	EC:1.14.13.11
792	AR1-1_1st_BASE_177800_AR_1-1_-P8-H7_T7	defensin protein	301	20	4.49861e-17	0.7445	3	F:peptidase activity; P:defense response; C:cytoplasmic membrane-bounded vesicle
793	AR1-1_1st_BASE_177802_AR_1-1_-P8-B8_T7	protein	460	20	2.34282e-34	0.724	4	F:sequence-specific DNA binding; F:transcription factor activity; C:nucleus; P:regulation of transcription, DNA-dependent
794	AR1-1_1st_BASE_177807_AR_1-1_-P8-G8_T7	---NA---	727	0			0
795	AR1-1_1st_BASE_177808_AR_1-1_-P8-H8_T7	at4g27390 m4i22_200	708	11	1.06164e-38	0.701818	1	C:plastid
796	AR1-1_1st_BASE_177810_AR_1-1_-P8-B9_T7	---NA---	235	0			0
797	AR1-1_1st_BASE_177814_AR_1-1_-P8-F9_T7	nac domain ipr003441	635	20	7.74039e-61	0.7435	3	P:regulation of transcription; P:multicellular organismal development; F:transcription factor activity
798	AR1-1_1st_BASE_177822_AR_1-1_-P8-F10_T7	cyclin-like f-box f-box protein interaction domain	474	7	8.42503e-24	0.548571	0
799	AR1-1_1st_BASE_177828_AR_1-1_-P8-D11_T7	---NA---	745	0			0
800	AR1-1_1st_BASE_177829_AR_1-1_-P8-E11_T7	set domain-containing protein	691	20	1.67843e-94	0.701	1	C:chloroplast
801	AR1-1_1st_BASE_177830_AR_1-1_-P8-F11_T7	protein	659	20	5.42854e-60	0.7385	1	P:biological_process
802	AR1-1_1st_BASE_177831_AR_1-1_-P8-G11_T7	transferring glycosyl	500	20	1.40566e-66	0.9475	5	C:obs,3-beta-glucan synthase complex; C:cytoplasmic membrane-bounded vesicle; F:obs,3-beta-glucan synthase activity; P:obs,3-beta-glucan biosynthetic process; C:mitochondrion	EC:2.4.1.34
803	AR1-1_1st_BASE_177835_AR_1-1_-P8-C12_T7	60s ribosomal protein	596	20	4.72658e-67	0.9555	3	C:ribosome; F:structural constituent of ribosome; P:translation	EC:3.6.5.3
804	AR1-1_1st_BASE_177841_AR_1-1-P9-A1_T7	60s ribosomal protein l6	689	20	1.25171e-33	0.8395	7	C:nucleolus; F:structural constituent of ribosome; C:plasma membrane; C:cytosolic large ribosomal subunit; C:chloroplast; P:translation; C:endoplasmic reticulum	EC:3.6.5.3
805	AR1-1_1st_BASE_177843_AR_1-1-P9-C1_T7	---NA---	499	0			0
806	AR1-1_1st_BASE_177844_AR_1-1-P9-D1_T7	eukaryotic initiation factor 5a2	304	20	4.30113e-44	0.9795	3	P:translational initiation; P:xylem development; F:translation initiation factor activity
807	AR1-1_1st_BASE_177848_AR_1-1-P9-H1_T7	1-aminocyclopropane-1-carboxylate oxidase	372	20	1.85201e-10	0.8235	7	P:ethylene biosynthetic process; P:ripening; F:L-ascorbic acid binding; F:iron ion binding; P:response to stress; F:obs-aminocyclopropane-1-carboxylate oxidase activity; P:oxidation reduction	EC:1.14.17.4
808	AR1-1_1st_BASE_177852_AR_1-1-P9-D2_T7	pirin-like protein	384	20	2.52617e-36	0.8315	5	F:calmodulin binding; C:mitochondrion; C:nucleus; C:plastid; C:plasma membrane
809	AR1-1_1st_BASE_177854_AR_1-1-P9-F2_T7	---NA---	378	0			0
810	AR1-1_1st_BASE_177855_AR_1-1-P9-G2_T7	60s ribosomal protein l12	617	20	1.34404e-75	0.956	5	F:structural constituent of ribosome; P:ribosome biogenesis; C:cytosolic large ribosomal subunit; P:translation; F:rRNA binding	EC:3.6.5.3
811	AR1-1_1st_BASE_177858_AR_1-1-P9-B3_T7	trypanothione-dependent peroxidase	499	20	5.82933e-37	0.5905	1	P:regulation of cellular process
812	AR1-1_1st_BASE_177861_AR_1-1-P9-E3_T7	---NA---	262	0			0
813	AR1-1_1st_BASE_177862_AR_1-1-P9-F3_T7	---NA---	589	0			0
814	AR1-1_1st_BASE_177863_AR_1-1-P9-G3_T7	60s ribosomal protein	659	20	1.76667e-18	0.996	5	F:structural constituent of ribosome; C:plasma membrane; P:ribosome biogenesis; C:cytosolic large ribosomal subunit; P:translation	EC:3.6.5.3
815	AR1-1_1st_BASE_177865_AR_1-1-P9-A4_T7	---NA---	425	0			0
816	AR1-1_1st_BASE_177873_AR_1-1-P9-A5_T7	protein	676	20	1.4791e-55	0.7885	2	C:membrane; F:zinc ion binding
817	AR1-1_1st_BASE_177874_AR_1-1-P9-B5_T7	aldo keto reductase	693	20	5.17425e-77	0.728	2	P:oxidation reduction; F:oxidoreductase activity
818	AR1-1_1st_BASE_177881_AR_1-1-P9-A6_T7	protein binding	335	4	3.79522e-08	0.8025	0
819	AR1-1_1st_BASE_177888_AR_1-1-P9-H6_T7	thaumatin-like protein	467	20	8.50262e-40	0.902	0
820	AR1-1_1st_BASE_177890_AR_1-1-P9-B7_T7	major pollen allergen ory s 1	606	20	1.10503e-67	0.749	2	P:plant-type cell wall loosening; P:unidimensional cell growth
821	AR1-1_1st_BASE_177892_AR_1-1-P9-D7_T7	protein sur2	357	20	1.69404e-40	0.8155	9	F:sphingosine hydroxylase activity; P:fatty acid biosynthetic process; F:acid phosphatase activity; C:Golgi apparatus; F:iron ion binding; P:oxidation reduction; P:sphingoid biosynthetic process; P:photomorphogenesis; C:endoplasmic reticulum	EC:3.1.3.2
822	AR1-1_1st_BASE_177896_AR_1-1-P9-H7_T7	---NA---	411	0			0
823	AR1-1_1st_BASE_177901_AR_1-1-P9-E8_T7	serine carboxypeptidase	500	20	3.79569e-19	0.6095	1	C:plant-type cell wall
824	AR1-1_1st_BASE_177906_AR_1-1-P9-B9_T7	protease inhibitor seed storage lipid transfer protein family protein	633	20	1.73642e-36	0.674	3	C:endomembrane system; P:lipid transport; F:peptidase activity
825	AR1-1_1st_BASE_177909_AR_1-1-P9-E9_T7	---NA---	705	0			0
826	AR1-1_1st_BASE_177917_AR_1-1-P9-E10_T7	---NA---	312	0			0
827	AR1-1_1st_BASE_177918_AR_1-1-P9-F10_T7	protein	583	20	1.02556e-63	0.795	5	C:cytoplasm; F:rRNA methyltransferase activity; P:protein amino acid methylation; F:nucleic acid binding; F:protein methyltransferase activity
828	AR1-1_1st_BASE_177920_AR_1-1-P9-H10_T7	proteasome subunit beta type 4 precursor	576	20	2.81286e-42	0.9145	7	C:proteasome core complex; P:response to cadmium ion; P:ubiquitin-dependent protein catabolic process; C:nucleus; C:cytosol; F:threonine-type endopeptidase activity; P:response to salt stress	EC:3.4.25.0
829	AR1-1_1st_BASE_177929_AR_1-1-P9-A12_T7	cysteine proteinase inhibitor	468	20	4.05951e-42	0.7805	1	F:cysteine-type endopeptidase inhibitor activity
830	AR1-1_1st_BASE_177930_AR_1-1-P9-B12_T7	---NA---	379	0			0
831	AR1-1_1st_BASE_177933_AR_1-1-P9-E12_T7	---NA---	204	0			0
832	AR1-1_1st_BASE_177935_AR_1-1-P9-G12_T7	leucine rich protein	749	17	1.25258e-43	0.697647	0
833	AR1-1_AR1_1P10_H12-SP6	---NA---	338	0			0
834	AR1-1_AR1_1P10_B12-SP6	---NA---	294	0			0
835	AR1-1_AR1_1P10_C02-SP6	stachyose synthase	276	20	4.8918e-48	0.885	3	C:cytoplasm; P:oligosaccharide biosynthetic process; F:galactinol-raffinose galactosyltransferase activity	EC:2.4.1.67
836	AR1-1_AR1_1P10_C03-SP6	---NA---	171	0			0
837	AR1-1_AR1_1P10_C09-SP6	cytochrome p450	489	20	4.63804e-59	0.8255	4	F:heme binding; P:oxidation reduction; F:monooxygenase activity; F:electron carrier activity
838	AR1-1_AR1_1P10_C12-SP6	beta-galactosidase-complementation protein	786	20	7.1157e-37	0.906	0
839	AR1-1_AR1_1P10_D03-SP6	at3g52930-like protein	553	20	3.57025e-89	0.929	11	C:cell wall; C:nucleolus; P:response to salt stress; F:protein binding; P:glycolysis; C:mitochondrial envelope; F:fructose-bisphosphate aldolase activity; C:chloroplast; P:response to cadmium ion; C:plasma membrane; C:apoplast	EC:4.1.2.13
840	AR1-1_AR1_1P10_D06-SP6	at1g56580 f25p12_18	435	20	1.17198e-17	0.7985	2	F:protein binding; C:apoplast
841	AR1-1_AR1_1P10_D10-SP6	---NA---	271	0			0
842	AR1-1_AR1_1P10_E03-SP6	unknown [Glycine max]	398	17	5.54296e-31	0.827059	1	C:plasma membrane
843	AR1-1_AR1_1P10_E05-SP6	cell division protein	622	20	1.75429e-54	0.7635	7	F:zinc ion binding; P:PSII associated light-harvesting complex II catabolic process; F:ATP-dependent peptidase activity; F:metallopeptidase activity; F:nucleotide binding; C:chloroplast; C:membrane
844	AR1-1_AR1_1P10_E06-SP6	protein translocase protein transporter	662	20	1.54384e-62	0.8045	6	F:P-P-bond-hydrolysis-driven protein transmembrane transporter activity; C:plastid outer membrane; C:respiratory chain complex I; C:mitochondrial inner membrane presequence translocase complex; C:chloroplast; P:protein transport
845	AR1-1_AR1_1P10_E11-SP6	---NA---	701	0			0
846	AR1-1_AR1_1P10_E12-SP6	if5a1_medsa ame: full=eukaryotic translation initiation factor 5a-1 short=eif-5a-1 ame: full=eif-4d	498	20	1.68032e-27	0.8905	2	P:translational initiation; F:translation initiation factor activity
847	AR1-1_AR1_1P10_F02-SP6	hydroxymethylglutaryl- lyase	118	20	7.51874e-12	0.8585	5	F:metal ion binding; C:mitochondrial inner membrane; P:leucine metabolic process; F:hydroxymethylglutaryl-CoA lyase activity; F:transferase activity	EC:4.1.3.4
848	AR1-1_AR1_1P10_F11-SP6	---NA---	551	0			0
849	AR1-1_AR1_1P10_F12-SP6	wd-40 repeat protein	687	20	9.24262e-45	0.7625	6	C:heterotrimeric G-protein complex; P:response to cadmium ion; P:root development; P:shoot development; C:chloroplast; F:nucleotide binding	EC:3.6.5.1
850	AR1-1_AR1_1P10_G08-SP6	---NA---	155	0			0
851	AR1-1_AR1_1P10_G09-SP6	receptor protein kinase-like protein	713	20	2.39986e-22	0.641	13	F:beta-amylase activity; F:protein serine/threonine kinase activity; P:regulation of meristem growth; P:gametophyte development; F:receptor activity; P:starch catabolic process; P:regulation of meristem structural organization; P:transmembrane receptor protein tyrosine kinase signaling pathway; F:ATP binding; F:protein binding; P:microsporocyte differentiation; C:chloroplast; P:protein amino acid…	EC:3.2.1.2; EC:2.7.11.0
852	AR1-1_AR1_1P10_G12-SP6	autophagy protein 5	353	15	8.78902e-29	0.662667	4	P:response to starvation; P:senescence; C:cytoplasm; P:autophagy
853	AR1-1_AR1_1P10_H09-SP6	dna-directed rna polymerase ii 19 kd polypeptide	466	20	6.7194e-45	0.7625	4	F:DNA-directed RNA polymerase activity; F:RNA binding; P:transcription; C:mitochondrion	EC:2.7.7.6
854	AR1-1_AR1_1P10_H10-SP6	transcription factor	786	20	4.15231e-53	0.8225	17	P:red, far-red light phototransduction; F:double-stranded DNA binding; P:response to UV-B; F:zinc ion binding; P:response to red light; P:regulation of transcription, DNA-dependent; P:red or far-red light signaling pathway; P:positive regulation of anthocyanin metabolic process; P:regulation of photomorphogenesis; C:plastid; F:sequence-specific DNA binding; P:gibberellic acid mediated signaling p…
855	AR2-1_8038-004_2008-02-22_1_D01	endo- -beta-glucanase precursor	501	20	6.38794e-25	0.802	4	P:carbohydrate metabolic process; P:pattern specification process; F:cellulase activity; P:response to nematode	EC:3.2.1.4
856	AR2-1_8038-006_2008-02-22_1_F01	protein	466	20	4.96015e-56	0.707	1	F:zinc ion binding
857	AR2-1_8038-009_2008-02-22_1_A02	mitochondrial protein translocase family	784	20	4.29789e-66	0.651	3	C:mitochondrial inner membrane presequence translocase complex; P:protein targeting to mitochondrion; F:protein-transmembrane transporting ATPase activity
858	AR2-1_8038-010_2008-02-22_1_B02	unknown [Glycine max]	559	17	7.00715e-48	0.822353	3	C:chloroplast thylakoid membrane; C:mitochondrion; C:chloroplast stroma
859	AR2-1_8038-011_2008-02-22_1_C02	---NA---	360	0			0
860	AR2-1_8038-012_2008-02-22_1_D02	pre-mrna cleavage factor 25kd	392	20	3.11056e-71	0.9245	4	C:membrane; F:hydrolase activity; F:protein binding; C:plastid
861	AR2-1_8038-013_2008-02-22_1_E02	unknown [Glycine max]	711	8	9.34529e-27	0.58625	0
862	AR2-1_8038-016_2008-02-22_1_H02	protein	310	20	3.49195e-22	0.7495	3	P:defense response; P:lignan biosynthetic process; C:cell wall
863	AR2-1_8038-018_2008-02-22_1_B03	protein	670	20	5.56245e-34	0.667	2	F:catalytic activity; P:metabolic process
864	AR2-1_8038-021_2008-02-22_1_E03	smu-1 suppressor of mec-8 and unc-52 homolog ( elegans)	708	20	1.45279e-111	0.87	3	C:CUL4 RING ubiquitin ligase complex; C:cytoplasm; C:nucleus
865	AR2-1_8038-023_2008-02-22_1_G03	phosphoinositide-binding clathrin n-terminal wiscott-aldrich c-terminal	654	16	6.77109e-39	0.748125	2	C:chloroplast; P:biological_process
866	AR2-1_8038-024_2008-02-22_1_H03	lectin-related polypeptide	262	8	1.40642e-10	0.685	1	F:metal ion binding
867	AR2-1_8038-025_2008-02-22_1_A04	cytochrome p450	708	20	2.1725e-76	0.782	6	F:heme binding; C:membrane; F:isoflavone 2'-hydroxylase activity; P:oxidation reduction; F:electron carrier activity; F:aromatase activity	EC:1.14.13.89
868	AR2-1_8038-028_2008-02-22_1_D04	fructokinase	710	20	2.90911e-105	0.8965	4	F:fructokinase activity; P:D-ribose metabolic process; C:plasma membrane; F:ribokinase activity	EC:2.7.1.4; EC:2.7.1.15
869	AR2-1_8038-032_2008-02-22_1_H04	atp-dependent rna helicase dhh1	369	20	1.18646e-33	0.9685	3	F:nucleic acid binding; F:ATP binding; F:ATP-dependent helicase activity
870	AR2-1_8038-034_2008-02-22_1_B05	unknown [Medicago truncatula]	550	3	6.06333e-09	0.693333	0
871	AR2-1_8038-035_2008-02-22_1_C05	monodehydroascorbate reductase	514	20	2.57049e-67	0.8645	7	P:response to jasmonic acid stimulus; F:disulfide oxidoreductase activity; F:monodehydroascorbate reductase (NADH) activity; F:FAD binding; C:cytosol; P:response to salt stress; P:electron transport chain	EC:1.6.5.4
872	AR2-1_8038-036_2008-02-22_1_D05	class iii peroxidase	334	20	1.57582e-22	0.746	8	P:hydrogen peroxide catabolic process; C:cytoplasmic membrane-bounded vesicle; F:electron carrier activity; F:heme binding; P:oxidation reduction; F:calcium ion binding; F:peroxidase activity; C:extracellular region	EC:1.11.1.7
873	AR2-1_8038-039_2008-02-22_1_G05	wrky transcription	564	6	5.80047e-13	0.555	7	P:regulation of transcription, DNA-dependent; P:transcription; F:sequence-specific DNA binding; P:regulation of transcription; F:DNA binding; F:transcription factor activity; C:nucleus
874	AR2-1_8038-042_2008-02-22_1_B06	pyruvate decarboxylase	706	20	9.95916e-120	0.9165	5	F:thiamin pyrophosphate binding; C:plastid; F:magnesium ion binding; F:transferase activity; F:pyruvate decarboxylase activity	EC:4.1.1.1
875	AR2-1_8038-043_2008-02-22_1_C06	auxin-induced protein	426	20	7.83454e-46	0.872	2	C:mitochondrion; C:plasma membrane
876	AR2-1_8038-044_2008-02-22_1_D06	eukaryotic translation initiation factor 3 subunit 12	360	20	4.10729e-55	0.886	5	C:eukaryotic translation initiation factor 3 complex; P:regulation of translational initiation; F:translation initiation factor activity; C:nucleus; F:ribosome binding
877	AR2-1_8038-045_2008-02-22_1_E06	conserved protein	385	17	8.23938e-29	0.682941	1	C:mitochondrion
878	AR2-1_8038-047_2008-02-22_1_G06	brassinosteroid insensitive 1-associated receptor kinase 1	676	20	4.10988e-74	0.8845	10	P:protein amino acid phosphorylation; C:endomembrane system; F:oxidoreductase activity; C:plasma membrane; P:plant-type cell wall organization; P:unidimensional cell growth; F:protein binding; F:ATP binding; F:protein serine/threonine kinase activity; P:transmembrane receptor protein tyrosine kinase signaling pathway	EC:2.7.11.0
879	AR2-1_8038-048_2008-02-22_1_H06	actin	677	20	1.49178e-116	0.99	4	C:cytoskeleton; C:cytoplasm; F:ATP binding; F:protein binding
880	AR2-1_8038-050_2008-02-23_1_B07	glycogenin glucosyltransferase	425	19	3.08682e-50	0.642105	3	C:cell part; P:biosynthetic process; F:transferase activity, transferring glycosyl groups
881	AR2-1_8038-051_2008-02-23_1_C07	unknown [Glycine max]	710	19	2.49722e-56	0.615263	1	C:plasma membrane
882	AR2-1_8038-052_2008-02-23_1_D07	protein	416	13	1.7306e-21	0.816923	1	F:molecular_function
883	AR2-1_8038-056_2008-02-23_1_H07	structural constituent of cell	444	20	9.50508e-44	0.6545	1	C:endomembrane system
884	AR2-1_8038-059_2008-02-23_1_C08	---NA---	522	0			0
885	AR2-1_8038-063_2008-02-23_1_G08	phenylcoumaran benzylic ether reductase -like protein	240	20	2.67943e-38	0.8495	5	P:oxidation reduction; P:regulation of nitrogen utilization; F:oxidoreductase activity; F:binding; F:transcription repressor activity
886	AR2-1_8038-064_2008-02-23_1_H08	isoamyl acetate-hydrolyzing	673	20	3.69435e-59	0.7565	2	P:lipid metabolic process; F:hydrolase activity, acting on ester bonds
887	AR2-1_8038-066_2008-02-23_1_B09	cyclin-dependent kinase	605	20	3.84755e-88	0.9425	11	P:regulation of G2/M transition of mitotic cell cycle; F:RNA polymerase II carboxy-terminal domain kinase activity; C:cyclin-dependent protein kinase holoenzyme complex; P:histone phosphorylation; P:regulation of meristem structural organization; P:cell division; F:ATP binding; P:hormone-mediated signaling pathway; F:protein binding; P:mitosis; F:cyclin-dependent protein kinase activity	EC:2.7.11.23; EC:2.7.11.22
888	AR2-1_8038-067_2008-02-23_1_C09	protein	509	20	1.98057e-47	0.7855	4	C:vacuole; F:serine-type endopeptidase activity; C:chloroplast; P:proteolysis	EC:3.4.21.0
889	AR2-1_8038-070_2008-02-23_1_F09	---NA---	313	0			0
890	AR2-1_8038-071_2008-02-23_1_G09	zip transporter	272	20	2.99003e-13	0.835	3	C:integral to membrane; P:zinc ion transport; F:zinc ion transmembrane transporter activity
891	AR2-1_8038-076_2008-02-23_1_D10	catechol o-methyltransferase	347	20	1.18858e-25	0.6305	1	F:methyltransferase activity	EC:2.1.1.0
892	AR2-1_8038-077_2008-02-23_1_E10	---NA---	556	0			0
893	AR2-1_8038-078_2008-02-23_1_F10	nadph oxidase	436	20	1.15573e-41	0.912	11	P:aerobic respiration; C:integral to plasma membrane; F:NAD(P)H oxidase activity; P:defense response; F:electron carrier activity; F:iron ion binding; P:root epidermal cell differentiation; P:oxidation reduction; F:calcium ion binding; F:peroxidase activity; F:FAD binding	EC:1.6.3.1; EC:1.11.1.7
894	AR2-1_8038-082_2008-02-23_1_B11	chlorophyll a b-binding	706	20	2.83098e-44	0.948	8	C:chloroplast stromal thylakoid; C:plastoglobule; P:photosynthesis, light harvesting; F:chlorophyll binding; P:nonphotochemical quenching; C:PSII associated light-harvesting complex II; C:mitochondrion; C:photosystem II antenna complex
895	AR2-1_8038-083_2008-02-23_1_C11	unknown [Medicago truncatula]	675	4	9.96538e-12	0.9275	3	P:anion transport; F:voltage-gated anion channel activity; C:mitochondrial outer membrane
896	AR2-1_8038-084_2008-02-23_1_D11	xyloglucan endotransglucosylase hydrolase protein 2	257	20	2.48275e-31	0.905	7	F:xyloglucan:xyloglucosyl transferase activity; F:hydrolase activity, hydrolyzing O-glycosyl compounds; P:fruit development; C:cell wall; P:phloem or xylem histogenesis; P:cellular glucan metabolic process; C:apoplast	EC:2.4.1.207; EC:3.2.1.0
897	AR2-1_8038-089_2008-02-23_1_A12	nitroreductase family protein	475	20	3.03912e-48	0.7785	3	P:metabolic process; F:oxidoreductase activity; C:chloroplast
898	AR2-1_8038-091_2008-02-23_1_C12	---NA---	257	0			0
899	AR2-1_8038-092_2008-02-23_1_D12	bel1 homeotic	413	10	6.5734e-37	0.63	4	F:sequence-specific DNA binding; F:transcription factor activity; C:nucleus; P:regulation of transcription, DNA-dependent
900	AR2-1_8038-093_2008-02-23_1_E12	zip transporter	613	20	8.86854e-56	0.759	3	C:integral to membrane; P:zinc ion transport; F:zinc ion transmembrane transporter activity
901	AR2-1_8038-094_2008-02-23_1_F12	---NA---	359	0			0
902	AR2-1_8038-095_2008-02-23_1_G12	gh3 family protein	369	20	4.21786e-39	0.8515	6	C:cytoplasm; P:unidimensional cell growth; F:indole-3-acetic acid amido synthetase activity; P:auxin mediated signaling pathway; P:response to light stimulus; P:auxin homeostasis
903	AR2-1_8039-002_2008-02-23_1_B01	protein	501	20	5.88034e-33	0.997	6	C:endosome; F:GTP binding; C:cell plate; C:plasma membrane; P:small GTPase mediated signal transduction; P:protein transport
904	AR2-1_8039-003_2008-02-23_1_C01	reticulon family protein	540	20	1.20288e-70	0.683	2	C:cytoplasmic membrane-bounded vesicle; C:endoplasmic reticulum
905	AR2-1_8039-005_2008-02-23_1_E01	PREDICTED: hypothetical protein [Vitis vinifera]	270	2	1.178e-09	0.66	0
906	AR2-1_8039-007_2008-02-23_1_G01	---NA---	399	0			0
907	AR2-1_8039-010_2008-02-23_1_B02	predicted protein [Populus trichocarpa]	385	10	1.68698e-16	0.744	2	C:integral to membrane; C:plastid
908	AR2-1_8039-016_2008-02-23_1_H02	non-cyanogenic beta-glucosidase	397	20	5.27116e-58	0.776	3	P:carbohydrate metabolic process; F:cation binding; F:beta-glucosidase activity	EC:3.2.1.21
909	AR2-1_8039-021_2008-02-26_1_E03	lrr receptor-linked protein	567	20	1.18581e-21	0.8255	8	F:receptor activity; P:protein amino acid phosphorylation; C:cytoplasmic membrane-bounded vesicle; F:protein binding; F:protein tyrosine kinase activity; F:ATP binding; F:protein serine/threonine kinase activity; P:transmembrane receptor protein tyrosine kinase signaling pathway	EC:2.7.10.0; EC:2.7.11.0
910	AR2-1_8039-022_2008-02-26_1_F03	20g-fe oxidoreductase	346	6	1.7171e-16	0.746667	3	P:oxidation reduction; F:iron ion binding; F:oxidoreductase activity, acting on paired donors, with incorporation or reduction of molecular oxygen, 2-oxoglutarate as one donor, and incorporation of one atom each of oxygen into both donors	EC:1.14.11.0
911	AR2-1_8039-024_2008-02-26_1_H03	---NA---	135	0			0
912	AR2-1_8039-026_2008-02-26_1_B04	transmembrane bax inhibitor motif-containing protein 4	392	16	1.79103e-18	0.725625	1	C:membrane
913	AR2-1_8039-027_2008-02-26_1_C04	narbonin-like 2s protein	434	20	3.39289e-25	0.647	1	F:hydrolase activity
914	AR2-1_8039-029_2008-02-26_1_E04	eukaryotic translation initiation factor 3	612	10	6.21664e-09	0.697	3	F:molecular_function; F:translation initiation factor activity; P:biological_process
915	AR2-1_8039-030_2008-02-26_1_F04	---NA---	611	0			0
916	AR2-1_8039-031_2008-02-26_1_G04	diphosphonucleotide phosphatase	492	20	1.47087e-44	0.8345	3	F:metal ion binding; F:acid phosphatase activity; C:chloroplast	EC:3.1.3.2
917	AR2-1_8039-032_2008-02-26_1_H04	at4g01710 t15b16_22	203	13	6.4699e-16	0.880769	8	P:multidimensional cell growth; P:regulation of actin filament polymerization; C:Arp2/3 protein complex; F:calcium ion binding; P:trichome morphogenesis; F:actin binding; F:kinase activity; F:calcium-dependent protein serine/threonine phosphatase activity
918	AR2-1_8039-036_2008-02-26_1_D05	nucleic acid binding	561	20	3.08575e-89	0.8505	3	F:nucleic acid binding; C:mitochondrion; F:zinc ion binding
919	AR2-1_8039-037_2008-02-26_1_E05	unknown [Glycine max]	711	20	6.29957e-57	0.7485	3	P:lipid transport; F:molecular_function; P:biological_process
920	AR2-1_8039-039_2008-02-26_1_G05	anionic peroxidase h	336	20	3.99382e-18	0.815	8	F:heme binding; P:oxidation reduction; C:cytoplasm; F:peroxidase activity; F:electron carrier activity; C:nucleus; F:calcium ion binding; P:response to oxidative stress	EC:1.11.1.7
921	AR2-1_8039-040_2008-02-26_1_H05	predicted protein [Populus trichocarpa]	612	1	1.38739e-08	0.51	0
922	AR2-1_8039-042_2008-02-26_1_B06	---NA---	710	0			0
923	AR2-1_8039-047_2008-02-26_1_G06	cytosolic class i small heat shock protein 3b	711	20	6.6663e-41	0.714	2	C:cytoplasm; P:response to stress
924	AR2-1_8039-052_2008-02-26_1_D07	protein	645	20	6.02375e-55	0.7505	3	F:copper ion binding; C:anchored to plasma membrane; F:electron carrier activity
925	AR2-1_8039-054_2008-02-26_1_F07	protein	711	20	8.9314e-62	0.6475	3	C:plastid; F:molecular_function; P:biological_process
926	AR2-1_8039-055_2008-02-26_1_G07	protein kinase	328	20	2.68973e-46	0.8745	5	P:protein amino acid phosphorylation; F:protein tyrosine kinase activity; F:protein serine/threonine/tyrosine kinase activity; F:ATP binding; F:protein serine/threonine kinase activity	EC:2.7.10.0; EC:2.7.112.1; EC:2.7.11.0
927	AR2-1_8039-057_2008-02-26_1_A08	---NA---	710	0			0
928	AR2-1_8039-060_2008-02-26_1_D08	unnamed protein product [Vitis vinifera]	639	1	2.6583e-08	0.52	0
929	AR2-1_8039-061_2008-02-26_1_E08	luminal binding protein	708	20	1.69295e-87	0.7665	6	C:endoplasmic reticulum lumen; C:cytoplasmic membrane-bounded vesicle; F:ATP binding; P:ER overload response; C:endoplasmic reticulum; F:ribosome binding
930	AR2-1_8039-063_2008-02-26_1_G08	zinc finger	673	20	1.54938e-57	0.6925	3	C:mitochondrion; F:zinc ion binding; F:protein binding
931	AR2-1_8039-064_2008-02-26_1_H08	cellulose synthase	184	20	6.34976e-27	1	13	P:positive regulation of abscisic acid biosynthetic process; P:response to water deprivation; P:jasmonic acid mediated signaling pathway; C:integral to membrane; P:cellulose biosynthetic process; P:defense response to bacterium; P:secondary cell wall biogenesis; P:response to osmotic stress; F:cellulose synthase (UDP-forming) activity; P:salicylic acid mediated signaling pathway; P:defense respon…	EC:2.4.1.12
932	AR2-1_8039-067_2008-02-26_1_C09	2-hydroxyacid	667	20	4.4408e-33	0.701	2	F:molecular_function; P:biological_process
933	AR2-1_8039-070_2008-02-26_1_F09	chalcone synthase	675	20	6.38712e-80	0.9555	3	F:acyltransferase activity; F:naringenin-chalcone synthase activity; P:flavonoid biosynthetic process	EC:2.3.1.74
934	AR2-1_8039-072_2008-02-26_1_H09	---NA---	140	0			0
935	AR2-1_8039-074_2008-02-26_1_B10	unknown [Glycine max]	633	3	1.09389e-22	0.62	0
936	AR2-1_8039-077_2008-02-26_1_E10	---NA---	325	0			0
937	AR2-1_8039-078_2008-02-26_1_F10	at1g80210 f18b13_28	532	20	2.39102e-28	0.8605	2	C:endomembrane system; P:ubiquitin-dependent protein catabolic process
938	AR2-1_8039-080_2008-02-26_1_H10	protein	495	19	1.73837e-21	0.838947	1	F:RNA binding
939	AR2-1_8039-083_2008-02-27_1_C11	acyl- oxidase	711	20	3.95158e-118	0.9125	7	C:peroxisome; F:electron carrier activity; P:oxidation reduction; P:fatty acid beta-oxidation; F:acyl-CoA dehydrogenase activity; F:FAD binding; F:acyl-CoA oxidase activity	EC:1.3.99.3; EC:1.3.3.6
940	AR2-1_8039-084_2008-02-27_1_D11	---NA---	192	0			0
941	AR2-1_8039-086_2008-02-27_1_F11	---NA---	195	0			0
942	AR2-1_8039-088_2008-02-27_1_H11	---NA---	561	0			0
943	AR2-1_8039-089_2008-02-27_1_A12	hypothetical protein RCOM_0852460 [Ricinus communis]	229	1	3.24488e-07	0.7	0
944	AR2-1_8039-090_2008-02-27_1_B12	pectin methylesterase	346	20	7.41031e-44	0.6905	6	F:pectinesterase activity; P:cell wall modification; F:aspartyl esterase activity; C:cell wall; F:enzyme inhibitor activity; C:plasma membrane	EC:3.1.1.11
945	AR2-1_8039-092_2008-02-27_1_D12	---NA---	220	0			0
946	AR2-1_8039-093_2008-02-27_1_E12	gdp-d-mannose pyrophosphorylase	443	20	1.65415e-35	0.8325	10	P:defense response to bacterium; P:response to jasmonic acid stimulus; F:mannose-1-phosphate guanylyltransferase (GDP) activity; P:response to ammonium ion; P:response to ozone; P:cellulose biosynthetic process; F:mannose-1-phosphate guanylyltransferase activity; P:L-ascorbic acid biosynthetic process; P:response to heat; P:response to salt stress	EC:2.7.7.22; EC:2.7.7.13
947	AR2-1_8039-094_2008-02-27_1_F12	---NA---	151	0			0
948	AR2-1_8039-095_2008-02-27_1_G12	protein kinase	283	20	1.50299e-44	0.722	5	P:protein amino acid phosphorylation; C:cytoplasmic membrane-bounded vesicle; F:protein binding; F:protein kinase activity; F:ATP binding
949	AR2-1_8047-011_2008-03-02_1_C02	---NA---	424	0			0
950	AR2-1_8047-016_2008-03-02_1_H02	homeodomain transcription factor	557	20	1.67699e-78	0.8725	10	P:polarity specification of adaxial/abaxial axis; F:signal transducer activity; P:regulation of transcription, DNA-dependent; P:meristem initiation; P:primary shoot apical meristem specification; F:sequence-specific DNA binding; F:transcription factor activity; P:signal transduction; P:determination of bilateral symmetry; C:nucleus
951	AR2-1_8047-018_2008-03-02_1_B03	thaumatin-like protein	670	20	6.70601e-37	0.778	2	C:anchored to membrane; C:cytoplasmic membrane-bounded vesicle
952	AR2-1_8047-021_2008-03-02_1_E03	ribosomal protein	430	20	1.80772e-18	0.927	4	F:structural constituent of ribosome; P:ribosome biogenesis; C:cytosolic large ribosomal subunit; P:translation	EC:3.6.5.3
953	AR2-1_8047-024_2008-03-02_1_H03	atp-binding cassette	710	20	4.98527e-89	0.8095	11	P:negative regulation of defense response; C:mitochondrion; P:drug transmembrane transport; F:ATPase activity, coupled to transmembrane movement of substances; P:cadmium ion transport; P:systemic acquired resistance; F:ATP binding; P:defense response to fungus, incompatible interaction; F:cadmium ion transmembrane transporter activity; C:chloroplast; C:plasma membrane
954	AR2-1_8047-025_2008-03-02_1_A04	alkylated dna repair protein	605	14	3.06988e-61	0.670714	4	P:oxidation reduction; F:molecular_function; F:oxidoreductase activity; F:iron ion binding
955	AR2-1_8047-026_2008-03-02_1_B04	---NA---	397	0			0
956	AR2-1_8047-028_2008-03-02_1_D04	---NA---	554	0			0
957	AR2-1_8047-032_2008-03-02_1_H04	calmodulin-binding protein	560	20	5.5136e-69	0.7915	1	F:calmodulin binding
958	AR2-1_8047-038_2008-03-02_1_F05	unknown [Medicago truncatula]	202	1	7.6604e-09	0.94	0
959	AR2-1_8047-039_2008-03-02_1_G05	beta-galactosidase-complementation protein	785	20	8.23982e-40	0.972	2	F:kinase activity; P:protein amino acid phosphorylation
960	AR2-1_8047-041_2008-03-02_1_A06	col-0 casein kinase i-like protein	233	20	1.21521e-38	0.9665	6	C:cytoplasm; P:protein amino acid phosphorylation; C:plasmodesma; F:ATP binding; C:nucleus; F:protein serine/threonine kinase activity	EC:2.7.11.0
961	AR2-1_8047-044_2008-03-02_1_D06	protein	434	20	1.04983e-42	0.711	3	P:oxidation reduction; F:oxidoreductase activity; F:iron ion binding
962	AR2-1_8047-046_2008-03-02_1_F06	heat shock protein 70	679	20	2.74115e-53	0.7555	7	P:chaperone mediated protein folding requiring cofactor; F:oxidoreductase activity; P:regulation of cell cycle; F:unfolded protein binding; F:ATPase activity, coupled; C:cytosol; F:nucleotide binding
963	AR2-1_8047-047_2008-03-02_1_G06	---NA---	341	0			0
964	AR2-1_8047-051_2008-03-02_1_C07	rsi-1 protein	673	20	8.57635e-32	0.9155	1	C:extracellular region
965	AR2-1_8047-052_2008-03-02_1_D07	akin beta2	637	17	7.15789e-13	0.861765	1	F:kinase activity
966	AR2-1_8047-054_2008-03-02_1_F07	endosomal p24a protein	713	20	4.36899e-117	0.9065	4	C:cytoplasmic membrane-bounded vesicle; C:integral to membrane; C:Golgi apparatus; C:plasma membrane
967	AR2-1_8047-055_2008-03-02_1_G07	rna binding	491	20	2.01111e-17	0.874	2	F:nucleotide binding; F:RNA binding
968	AR2-1_8047-056_2008-03-02_1_H07	leucine-rich repeat receptor-like protein kinase	314	20	2.57724e-28	0.828	9	F:protein serine/threonine kinase activity; P:regulation of transcription; F:receptor activity; P:transmembrane receptor protein tyrosine kinase signaling pathway; F:ATP binding; F:protein binding; F:transcription factor activity; P:protein amino acid autophosphorylation; P:positive regulation of seed germination	EC:2.7.11.0
969	AR2-1_8047-060_2008-03-02_1_D08	protein kinase	301	20	3.53919e-14	0.8755	3	F:kinase activity; C:mitochondrion; F:binding
970	AR2-1_8047-062_2008-03-02_1_F08	---NA---	685	0			0
971	AR2-1_8047-064_2008-03-02_1_H08	dna ligase iv	691	11	1.99658e-39	0.548182	6	F:protein binding; P:double-strand break repair; F:DNA ligase (ATP) activity; P:DNA integration; P:response to X-ray; P:telomere maintenance	EC:6.5.1.1
972	AR2-1_8047-068_2008-03-02_1_D09	pentatricopeptide repeat-containing	711	20	1.56301e-70	0.6105	1	F:binding
973	AR2-1_8047-069_2008-03-02_1_E09	aspartokinase-homoserine dehydrogenase	688	20	3.10945e-93	0.9095	7	F:aspartate kinase activity; F:NADP or NADPH binding; P:methionine biosynthetic process; P:oxidation reduction; F:amino acid binding; C:chloroplast; F:homoserine dehydrogenase activity	EC:2.7.2.4; EC:1.1.1.3
974	AR2-1_8047-075_2008-03-02_1_C10	---NA---	671	0			0
975	AR2-1_8047-077_2008-03-02_1_E10	---NA---	681	0			0
976	AR2-1_8047-071_2008-03-02_1_G09	protein	670	20	7.39719e-44	0.638	1	F:metal ion binding
977	AR2-1_8047-093_2008-03-02_1_E12	cobra-like 4 protein	727	20	5.43714e-94	0.8405	2	C:anchored to membrane; P:secondary cell wall biogenesis
978	AR2-1_8048-096_2008-03-05_1_H12	spermine synthase	296	9	1.30014e-17	0.885556	1	F:catalytic activity
979	AR2-1_8048-002_2008-03-04_1_B01	---NA---	560	0			0
980	AR2-1_8048-004_2008-03-04_1_D01	protein	679	20	1.61618e-14	0.604	2	C:membrane; C:cytoplasmic membrane-bounded vesicle
981	AR2-1_8048-007_2008-03-04_1_G01	ribosomal protein s10	707	20	1.00456e-49	0.865	4	C:cell wall; C:cytosolic small ribosomal subunit; C:membrane; P:translation	EC:3.6.5.3
982	AR2-1_8048-011_2008-03-04_1_C02	polygalacturonase precursor	441	20	5.32122e-34	0.83	3	F:polygalacturonase activity; P:carbohydrate metabolic process; P:cellular cell wall organization	EC:3.2.1.15
983	AR2-1_8048-013_2008-03-04_1_E02	dna repair protein	716	20	6.4712e-66	0.7915	5	F:ATP binding; F:damaged DNA binding; F:nucleoside-triphosphatase activity; C:plastid; P:DNA repair	EC:3.6.1.15
984	AR2-1_8048-014_2008-03-04_1_F02	60s ribosomal	599	20	8.89984e-90	0.9315	8	C:nucleolus; C:vacuole; F:structural constituent of ribosome; C:plasma membrane; C:cell wall; C:cytosolic large ribosomal subunit; C:chloroplast; P:translation	EC:3.6.5.3
985	AR2-1_8048-015_2008-03-04_1_G02	non-cyanogenic beta-glucosidase	693	20	1.35744e-77	0.7965	4	P:carbohydrate metabolic process; C:cytoplasmic membrane-bounded vesicle; F:beta-glucosidase activity; F:cation binding	EC:3.2.1.21
986	AR2-1_8048-016_2008-03-04_1_H02	cinnamate-4-hydroxylase	685	20	3.84971e-11	0.563	7	C:plant-type cell wall; F:trans-cinnamate 4-monooxygenase activity; P:response to wounding; P:metabolic process; C:membrane; C:endoplasmic reticulum; P:response to light stimulus	EC:1.14.13.11
987	AR2-1_8048-019_2008-03-04_1_C03	actin	707	20	2.12715e-57	0.662	1	F:binding
988	AR2-1_8048-022_2008-03-04_1_F03	protein	569	20	1.05093e-86	0.955	6	C:cytosolic ribosome; C:proteasome core complex; P:response to cadmium ion; P:ubiquitin-dependent protein catabolic process; C:nucleus; F:threonine-type endopeptidase activity	EC:3.4.25.0
989	AR2-1_8048-023_2008-03-04_1_G03	---NA---	238	0			0
990	AR2-1_8048-025_2008-03-04_1_A04	---NA---	240	0			0
991	AR2-1_8048-026_2008-03-04_1_B04	---NA---	448	0			0
992	AR2-1_8048-028_2008-03-04_1_D04	---NA---	271	0			0
993	AR2-1_8048-030_2008-03-04_1_F04	ran binding	344	20	6.12797e-22	0.949	2	F:Ran GTPase binding; P:protein import into nucleus, translocation
994	AR2-1_8048-032_2008-03-04_1_H04	gras family transcription factor	523	20	3.45194e-35	0.812	1	P:regulation of transcription, DNA-dependent
995	AR2-1_8048-037_2008-03-04_1_E05	auxin influx carrier protein	702	20	4.0167e-68	0.9455	17	P:positive gravitropism; F:auxin influx transmembrane transporter activity; C:integral to membrane; F:symporter activity; P:auxin polar transport; F:amino acid transmembrane transporter activity; C:cell surface; C:endosome; P:lateral root formation; P:root hair cell differentiation; P:response to ethylene stimulus; P:establishment of planar polarity; P:auxin mediated signaling pathway; P:response…
996	AR2-1_8048-040_2008-03-04_1_H05	---NA---	527	0			0
997	AR2-1_8048-045_2008-03-04_1_E06	tmem87a protein	535	20	3.5788e-88	0.781	3	C:cytoplasmic membrane-bounded vesicle; C:integral to membrane; F:receptor activity
998	AR2-1_8048-046_2008-03-04_1_F06	auxin-induced protein	390	20	4.83241e-48	0.881	2	C:mitochondrion; C:plasma membrane
999	AR2-1_8048-050_2008-03-04_1_B07	mac perforin domain containing protein	664	20	2.13939e-96	0.7845	0
1000	AR2-1_8048-053_2008-03-04_1_E07	high affinity nitrate transporter	723	20	1.24996e-74	0.877	5	P:lateral root development; P:nitrate transport; P:response to nitrate; C:membrane; F:nitrate transmembrane transporter activity
1001	AR2-1_8048-056_2008-03-04_1_H07	sit4 phosphatase-associated family protein	699	20	1.05224e-51	0.7805	1	C:endomembrane system
1002	AR2-1_8048-057_2008-03-04_1_A08	transcriptional corepressor	748	20	1.84499e-76	0.731	5	F:DNA binding; F:transcription cofactor activity; P:regulation of flower development; F:protein heterodimerization activity; C:plastid
1003	AR2-1_8048-058_2008-03-04_1_B08	multicopper oxidase	414	20	5.95092e-14	0.927	5	F:copper ion binding; C:cytoplasmic membrane-bounded vesicle; C:plant-type cell wall; C:apoplast; F:oxidoreductase activity
1004	AR2-1_8048-059_2008-03-04_1_C08	high-affinity potassium transporter	677	20	2.13654e-22	0.7435	1	C:membrane
1005	AR2-1_8048-060_2008-03-04_1_D08	nucleic acid binding	706	1	8.05244e-07	0.45	0
1006	AR2-1_8048-062_2008-03-04_1_F08	---NA---	323	0			0
1007	AR2-1_8048-063_2008-03-04_1_G08	---NA---	231	0			0
1008	AR2-1_8048-064_2008-03-04_1_H08	---NA---	233	0			0
1009	AR2-1_8048-068_2008-03-05_1_D09	benzoyl coenzyme a: benzyl alcohol benzoyl transferase	710	20	1.54972e-90	0.785	1	F:acyltransferase activity
1010	AR2-1_8048-071_2008-03-05_1_G09	---NA---	306	0			0
1011	AR2-1_8048-072_2008-03-05_1_H09	---NA---	262	0			0
1012	AR2-1_8048-077_2008-03-05_1_E10	26s proteasome regulatory subunit	677	16	5.66038e-19	0.699375	4	C:proteasome regulatory particle, lid subcomplex; C:plasma membrane; P:ubiquitin-dependent protein catabolic process; P:embryonic development ending in seed dormancy
1013	AR2-1_8048-078_2008-03-05_1_F10	tonoplast intrinsic protein	476	20	1.38533e-10	0.6765	2	C:membrane; C:cytoplasmic membrane-bounded vesicle
1014	AR2-1_8048-079_2008-03-05_1_G10	---NA---	642	0			0
1015	AR2-1_8048-083_2008-03-05_1_C11	pentatricopeptide repeat-containing	708	20	3.25392e-64	0.6695	3	F:molecular_function; C:cytoplasmic membrane-bounded vesicle; P:biological_process
1016	AR2-1_8048-084_2008-03-05_1_D11	cig3, related [Medicago truncatula]	376	1	3.69121e-11	0.95	0
1017	AR2-1_8048-085_2008-03-05_1_E11	---NA---	452	0			0
1018	AR2-1_8048-088_2008-03-05_1_H11	---NA---	723	0			0
1019	AR2-1_8048-092_2008-03-05_1_D12	---NA---	688	0			0
1020	AR2-1_8048-094_2008-03-05_1_F12	---NA---	724	0			0
1021	AR2-1_AR2-1_P6_A02-SP6	dna binding	737	20	6.56611e-71	0.606	1	P:metabolic process
1022	AR2-1_AR2-1_P6_A06-SP6	receptor-like protein kinase	718	20	5.45902e-99	0.8525	7	F:receptor activity; P:protein amino acid phosphorylation; C:cytoplasmic membrane-bounded vesicle; C:plasma membrane; F:protein binding; F:protein kinase activity; F:ATP binding
1023	AR2-1_AR2-1_P6_A09-SP6	protein	635	20	3.83963e-36	0.511	6	C:endomembrane system; C:mitochondrion; F:protein kinase activity; F:ATP binding; P:protein amino acid phosphorylation; F:protein serine/threonine kinase activity
1024	AR2-1_AR2-1_P6_A10-SP6	protein	464	20	4.61982e-62	0.752	3	F:binding; C:plastid; C:plasma membrane
1025	AR2-1_AR2-1_P6_A11-SP6	protein	738	20	9.15942e-105	0.838	7	P:cellular metabolic process; C:vacuole; C:endoplasmic reticulum; F:catalytic activity; C:mitochondrion; F:coenzyme binding; C:plasma membrane
1026	AR2-1_AR2-1_P6_B03-SP6	---NA---	606	0			0
1027	AR2-1_AR2-1_P6_B05-SP6	anthocyanin 5-aromatic	715	20	1.14007e-64	0.6435	1	F:transferase activity
1028	AR2-1_AR2-1_P6_B10-SP6	dna binding	524	20	1.0815e-14	0.9335	5	P:response to gibberellin stimulus; P:regulation of transcription; P:response to salicylic acid stimulus; F:transcription factor activity; C:nucleus
1029	AR2-1_AR2-1_P6_B11-SP6	---NA---	407	0			0
1030	AR2-1_AR2-1_P6_C02-SP6	protein	481	20	1.47808e-57	0.8245	1	C:endomembrane system
1031	AR2-1_AR2-1_P6_C03-SP6	---NA---	439	0			0
1032	AR2-1_AR2-1_P6_C06-SP6	geranylgeranyl transferase type i beta	271	2	1.70103e-08	0.865	0
1033	AR2-1_AR2-1_P6_C08-SP6	---NA---	253	0			0
1034	AR2-1_AR2-1_P6_C09-SP6	---NA---	262	0			0
1035	AR2-1_AR2-1_P6_C12-SP6	f-box family protein	638	20	2.60907e-24	0.784	1	F:carbohydrate binding
1036	AR2-1_AR2-1_P6_D01-SP6	atp binding	673	12	6.28701e-67	0.54	2	F:molecular_function; P:biological_process
1037	AR2-1_AR2-1_P6_D02-SP6	---NA---	641	0			0
1038	AR2-1_AR2-1_P6_D03-SP6	type-a response regulator	735	20	2.86141e-58	0.865	7	P:circadian rhythm; P:two-component signal transduction system (phosphorelay); P:cytokinin mediated signaling pathway; F:two-component response regulator activity; F:protein binding; C:nucleus; P:regulation of transcription, DNA-dependent
1039	AR2-1_AR2-1_P6_D04-SP6	nitrate transporter	682	20	5.31081e-69	0.853	5	C:membrane; P:oligopeptide transport; P:response to nematode; F:calcium ion binding; F:transporter activity
1040	AR2-1_AR2-1_P6_D05-SP6	epoxide hydrolase	511	20	1.2359e-28	0.7345	1	F:catalytic activity
1041	AR2-1_AR2-1_P6_D09-SP6	---NA---	357	0			0
1042	AR2-1_AR2-1_P6_D10-SP6	beta-galactosidase-complementation protein	786	20	8.73027e-29	0.896	0
1043	AR2-1_AR2-1_P6_D12-SP6	nodulation receptor kinase	471	20	1.8091e-26	0.8585	6	P:protein amino acid phosphorylation; C:plasma membrane; F:protein binding; F:ATP binding; F:protein serine/threonine kinase activity; P:transmembrane receptor protein tyrosine kinase signaling pathway	EC:2.7.11.0
1044	AR2-1_AR2-1_P6_E10-SP6	limonoid udp-glucosyltransferase	697	20	1.4528e-61	0.823	2	P:metabolic process; F:limonoid glucosyltransferase activity	EC:2.4.1.210
1045	AR2-1_AR2-1_P6_F01-SP6	protein	453	20	6.42149e-16	0.785	1	C:plastid
1046	AR2-1_AR2-1_P6_F02-SP6	ripening related protein	513	20	2.08937e-23	0.696	2	P:response to biotic stimulus; P:defense response
1047	AR2-1_AR2-1_P6_F04-SP6	protein	659	20	1.40603e-84	0.765	3	F:protein binding; F:hydrolase activity; C:cytosol
1048	AR2-1_AR2-1_P6_F06-SP6	receptor kinase	465	20	4.15983e-63	0.855	9	F:receptor activity; P:protein amino acid phosphorylation; C:cytoplasmic membrane-bounded vesicle; C:plasma membrane; F:protein binding; F:ATP binding; F:protein serine/threonine kinase activity; P:transmembrane receptor protein tyrosine kinase signaling pathway; C:mitochondrion	EC:2.7.11.0
1049	AR2-1_AR2-1_P6_F07-SP6	cra1 nutrient reservoir	339	20	1.00929e-40	0.9585	3	P:seed germination; F:nutrient reservoir activity; C:rough endoplasmic reticulum
1050	AR2-1_AR2-1_P6_F08-SP6	cationic amino acid	558	20	5.78563e-18	0.7885	7	P:L-arginine import; F:cationic amino acid transmembrane transporter activity; F:L-lysine transmembrane transporter activity; F:arginine transmembrane transporter activity; C:membrane; P:L-glutamate import; F:L-glutamate transmembrane transporter activity
1051	AR2-1_AR2-1_P6_F09-SP6	receptor kinase	465	20	2.43307e-71	0.856	9	F:receptor activity; P:protein amino acid phosphorylation; C:cytoplasmic membrane-bounded vesicle; C:plasma membrane; F:protein binding; F:ATP binding; F:protein serine/threonine kinase activity; P:transmembrane receptor protein tyrosine kinase signaling pathway; C:mitochondrion	EC:2.7.11.0
1052	AR2-1_AR2-1_P6_F10-SP6	zinc finger	662	20	1.09341e-76	0.8665	4	C:mitochondrion; F:zinc ion binding; F:protein binding; F:ligase activity
1053	AR2-1_AR2-1_P6_F11-SP6	disease resistance protein	684	1	8.99569e-08	0.66	0
1054	AR2-1_AR2-1_P6_F12-SP6	protein	468	20	2.4517e-23	0.8725	7	P:response to gibberellin stimulus; P:wax biosynthetic process; C:plasma membrane; P:positive regulation of flower development; F:catalytic activity; P:pollen sperm cell differentiation; P:cuticle hydrocarbon biosynthetic process
1055	AR2-1_AR2-1_P6_G03-SP6	beta-amylase	724	20	1.14904e-128	0.8815	4	P:polysaccharide catabolic process; C:plastid; F:beta-amylase activity; F:cation binding	EC:3.2.1.2
1056	AR2-1_AR2-1_P6_G04-SP6	oxysterol-binding protein	568	20	5.32571e-14	0.652	1	P:double fertilization forming a zygote and endosperm
1057	AR2-1_AR2-1_P6_G10-SP6	protein	474	20	2.24669e-69	0.808	1	C:CUL4 RING ubiquitin ligase complex
1058	AR2-1_AR2-1_P6_G12-SP6	laccase 110c	690	20	6.15442e-50	0.721	3	F:metal ion binding; P:metabolic process; F:oxidoreductase activity
1059	AR2-1_AR2-1_P6_H07-SP6	protein	538	20	1.36945e-10	0.5605	2	P:transcription; P:regulation of cellular process
1060	AR2-1_AR2-1_P6_H09-SP6	glutathione s-transferase	551	8	9.37109e-10	0.8275	1	F:transferase activity
1061	AR2-1_AR2-1_P7_H12-SP6	---NA---	144	0			0
1062	AR2-1_AR2-1_P7_A03-SP6	70 kda heat shock protein	611	20	1.1071e-42	0.8555	5	P:protein folding; P:response to stress; F:ATP binding; F:unfolded protein binding; C:chloroplast
1063	AR2-1_AR2-1_P7_A06-SP6	---NA---	732	0			0
1064	AR2-1_AR2-1_P7_A07-SP6	nucleotide sugar epimerase-like protein	738	20	5.32307e-129	0.9135	5	P:carbohydrate metabolic process; C:membrane; F:UDP-glucuronate 4-epimerase activity; F:coenzyme binding; P:nucleotide-sugar metabolic process	EC:5.1.3.6
1065	AR2-1_AR2-1_P7_A08-SP6	peroxidase 72	532	20	1.33345e-79	0.8885	8	C:endomembrane system; P:response to oxidative stress; C:cytoplasmic membrane-bounded vesicle; F:electron carrier activity; F:heme binding; P:oxidation reduction; F:calcium ion binding; F:peroxidase activity	EC:1.11.1.7
1066	AR2-1_AR2-1_P7_A09-SP6	protein	687	20	2.32212e-64	0.65	2	; F:protein binding
1067	AR2-1_AR2-1_P7_A12-SP6	organic anion transporter	547	20	6.03576e-41	0.913	3	C:endomembrane system; C:cytoplasmic membrane-bounded vesicle; C:integral to membrane
1068	AR2-1_AR2-1_P7_B02-SP6	protein	719	20	1.8163e-102	0.842	3	F:DNA binding; F:nucleotide binding; F:RNA binding
1069	AR2-1_AR2-1_P7_B05-SP6	nramp transporter	669	20	7.3119e-84	0.9015	5	P:metal ion transport; C:membrane; P:cellular metal ion homeostasis; F:metal ion transmembrane transporter activity; F:inorganic anion transmembrane transporter activity
1070	AR2-1_AR2-1_P7_B06-SP6	---NA---	170	0			0
1071	AR2-1_AR2-1_P7_B07-SP6	minor allergen alt	309	20	9.46549e-36	0.9725	6	F:NADPH:quinone reductase activity; F:2-hydroxy-1,4-benzoquinone reductase activity; C:plasma membrane; F:FMN binding; P:oxidation reduction; P:negative regulation of transcription	EC:1.6.5.5; EC:1.6.5.7
1072	AR2-1_AR2-1_P7_B08-SP6	auxin-induced protein	735	20	1.41353e-73	0.69	2	C:membrane; C:cytoplasmic membrane-bounded vesicle
1073	AR2-1_AR2-1_P7_B11-SP6	---NA---	191	0			0
1074	AR2-1_AR2-1_P7_B12-SP6	serine arginine rich splicing	501	20	5.52648e-23	0.846	2	F:nucleic acid binding; F:nucleotide binding
1075	AR2-1_AR2-1_P7_C01-SP6	protein	724	9	2.0892e-29	0.628889	0
1076	AR2-1_AR2-1_P7_C08-SP6	protein	721	20	1.30482e-124	0.933	6	P:carbohydrate metabolic process; F:NAD or NADH binding; F:glycerol-3-phosphate dehydrogenase (NAD+) activity; P:oxidation reduction; P:glycerol-3-phosphate catabolic process; C:glycerol-3-phosphate dehydrogenase complex	EC:1.1.1.8
1077	AR2-1_AR2-1_P7_C12-SP6	protein	599	20	1.89487e-15	0.692	5	F:binding; C:cytoplasmic membrane-bounded vesicle; P:response to stress; P:cellular process; C:membrane
1078	AR2-1_AR2-1_P7_D05-SP6	phosphoethanolamine n-methyltransferase	725	20	1.01074e-116	0.88	8	F:phosphoethanolamine N-methyltransferase activity; P:phosphatidylcholine biosynthetic process; P:choline biosynthetic process; P:pollen development; P:unidimensional cell growth; C:cytoplasm; P:post-embryonic root development; P:response to stress	EC:2.1.1.103
1079	AR2-1_AR2-1_P7_D07-SP6	narbonin-like 2s protein	519	17	2.75679e-26	0.587059	2	P:metabolic process; F:hydrolase activity
1080	AR2-1_AR2-1_P7_D09-SP6	---NA---	198	0			0
1081	AR2-1_AR2-1_P7_E01-SP6	---NA---	496	0			0
1082	AR2-1_AR2-1_P7_E02-SP6	---NA---	248	0			0
1083	AR2-1_AR2-1_P7_E03-SP6	f-box family protein	367	20	2.54066e-68	0.952	13	C:cytosol; C:Cajal body; P:response to red light; P:regulation of transcription, DNA-dependent; C:SCF ubiquitin ligase complex; P:flower development; P:entrainment of circadian clock by photoperiod; F:ubiquitin-protein ligase activity; F:protein binding; F:scavenger receptor activity; P:signal transduction; P:SCF-dependent proteasomal ubiquitin-dependent protein catabolic process; C:membrane	EC:6.3.2.19
1084	AR2-1_AR2-1_P7_E05-SP6	gibberellin receptor	553	20	2.88714e-99	0.7215	2	F:hydrolase activity; P:metabolic process
1085	AR2-1_AR2-1_P7_E06-SP6	endosomal p24a protein	685	20	2.9204e-43	0.9265	5	C:cytoplasmic membrane-bounded vesicle; C:integral to membrane; C:Golgi apparatus; C:mitochondrion; C:plasma membrane
1086	AR2-1_AR2-1_P7_E07-SP6	hydrolyzing o-glycosyl	419	20	3.68588e-43	0.7525	4	F:hydrolase activity, hydrolyzing O-glycosyl compounds; P:carbohydrate metabolic process; C:cytoplasmic membrane-bounded vesicle; F:cation binding	EC:3.2.1.0
1087	AR2-1_AR2-1_P7_E08-SP6	transcription factor	722	20	1.55503e-32	0.7385	3	P:regulation of transcription; F:DNA binding; C:cell part
1088	AR2-1_AR2-1_P7_E09-SP6	beta-cyanoalanine synthase	524	20	4.5438e-13	0.8515	4	F:pyridoxal phosphate binding; F:cysteine synthase activity; P:cysteine biosynthetic process from serine; F:transferase activity	EC:2.5.1.47
1089	AR2-1_AR2-1_P7_E11-SP6	---NA---	247	0			0
1090	AR2-1_AR2-1_P7_F01-SP6	chaperone protein	589	20	8.03777e-64	0.9155	6	P:protein folding; F:unfolded protein binding; P:response to stress; F:heat shock protein binding; F:zinc ion binding; C:plasma membrane
1091	AR2-1_AR2-1_P7_F04-SP6	---NA---	722	0			0
1092	AR2-1_AR2-1_P7_F05-SP6	nodulin-like protein 5ng4	737	20	1.24986e-37	0.7475	5	C:integral to plasma membrane; P:transport; C:cell cortex; P:auxin mediated signaling pathway; C:mitochondrion
1093	AR2-1_AR2-1_P7_F07-SP6	germin-like protein	380	20	6.43264e-32	0.8735	3	C:apoplast; F:manganese ion binding; F:nutrient reservoir activity
1094	AR2-1_AR2-1_P7_F08-SP6	---NA---	145	0			0
1095	AR2-1_AR2-1_P7_F09-SP6	glycerophosphodiester phosphodiesterase	430	20	2.87127e-40	0.8105	6	P:glycerol metabolic process; C:endomembrane system; F:glycerophosphodiester phosphodiesterase activity; C:cytoplasmic membrane-bounded vesicle; C:vacuole; P:lipid metabolic process	EC:3.1.4.46
1096	AR2-1_AR2-1_P7_F12-SP6	s-locus lectin protein kinase family protein	562	20	6.58485e-86	0.856	9	F:receptor activity; F:sugar binding; P:protein amino acid phosphorylation; C:endomembrane system; P:recognition of pollen; F:ATP binding; F:protein serine/threonine kinase activity; C:plastid; C:mitochondrion	EC:2.7.11.0
1097	AR2-1_AR2-1_P7_G03-SP6	wound-induced protein kinase	291	20	3.42593e-49	0.9695	3	F:MAP kinase activity; P:protein amino acid phosphorylation; F:ATP binding	EC:2.7.11.24
1098	AR2-1_AR2-1_P7_G05-SP6	ferredoxin- chloroplast	589	20	1.74243e-42	0.873	4	P:electron transport chain; F:iron ion binding; F:electron carrier activity; F:2 iron, 2 sulfur cluster binding
1099	AR2-1_AR2-1_P7_G06-SP6	heat shock 70 kda	685	20	1.65762e-86	0.806	6	C:endoplasmic reticulum lumen; C:cytoplasmic membrane-bounded vesicle; C:plasma membrane; F:ATP binding; C:chloroplast; C:endoplasmic reticulum
1100	AR2-1_AR2-1_P7_G08-SP6	dna binding	444	20	1.3473e-37	0.615	3	F:DNA binding; P:regulation of transcription; C:nucleus
1101	AR2-1_AR2-1_P7_G10-SP6	peptide transporter	411	20	1.04946e-34	0.88	8	C:plant-type vacuole; P:tripeptide transport; F:dipeptide transporter activity; C:plasma membrane; F:high affinity oligopeptide transporter activity; C:vacuolar membrane; F:tripeptide transporter activity; P:dipeptide transport
1102	AR2-1_AR2-1_P7_G11-SP6	protein	338	20	4.55893e-22	0.637	1	F:binding
1103	AR2-1_AR2-1_P7_G12-SP6	disease resistance-responsive dirigent	663	20	3.35282e-49	0.6935	2	P:defense response; P:lignan biosynthetic process
1104	AR2-1_AR2-1_P7_H04-SP6	acyl- oxidase	662	20	9.04802e-105	0.904	7	C:peroxisome; F:electron carrier activity; P:oxidation reduction; P:fatty acid beta-oxidation; F:acyl-CoA dehydrogenase activity; F:FAD binding; F:acyl-CoA oxidase activity	EC:1.3.99.3; EC:1.3.3.6
1105	AR2-1_AR2-1_P7_H06-SP6	snf2 family dna-dependent atpase	381	20	1.9732e-65	0.9125	7	P:ATP-dependent chromatin remodeling; C:chromatin remodeling complex; F:DNA binding; F:ATP binding; F:nucleosome binding; F:helicase activity; F:DNA-dependent ATPase activity
1106	AR2-1_AR2-1_P7_H10-SP6	protein	689	20	2.41979e-37	0.7315	5	C:nucleolus; C:cytoskeleton; C:mitochondrion; F:protein binding; F:transcription repressor activity
1107	AR2-1_1st_BASE_179481_AR_2-1-P8-H12_T7	---NA---	651	0			0
1108	AR2-1_1st_BASE_177937_AR_2-1-P8-A1_T7	oxysterol-binding protein	772	20	9.37138e-119	0.877	3	P:steroid metabolic process; P:double fertilization forming a zygote and endosperm; F:oxysterol binding
1109	AR2-1_1st_BASE_177939_AR_2-1-P8-C1_T7	at3g13860 mcp4_7	753	20	2.06096e-99	0.8535	11	P:protein folding; C:plastid; P:response to heat; F:ATP binding; P:mitochondrion organization; C:mitochondrial matrix; F:unfolded protein binding; P:chaperone-mediated protein complex assembly; P:response to cadmium ion; C:cytosolic ribosome; C:plasma membrane
1110	AR2-1_1st_BASE_177940_AR_2-1-P8-D1_T7	protein kinase	678	20	2.3383e-93	0.6615	3	P:protein amino acid phosphorylation; F:ATP binding; F:protein serine/threonine kinase activity	EC:2.7.11.0
1111	AR2-1_1st_BASE_177943_AR_2-1-P8-G1_T7	---NA---	348	0			0
1112	AR2-1_1st_BASE_177944_AR_2-1-P8-H1_T7	cell division protein chloroplast homolog precursor	614	20	2.05404e-36	0.9145	11	C:protein complex; C:microtubule; P:cell division; P:protein polymerization; P:microtubule-based movement; F:protein binding; C:chloroplast stroma; F:GTPase activity; P:chloroplast fission; F:structural molecule activity; F:GTP binding	EC:3.6.5.1; EC:3.6.5.2; EC:3.6.5.3; EC:3.6.5.4
1113	AR2-1_1st_BASE_177945_AR_2-1-P8-A2_T7	serine threonine protein	617	18	1.54417e-31	0.636667	4	C:plasma membrane; F:protein binding; F:protein kinase activity; C:nucleus
1114	AR2-1_1st_BASE_177946_AR_2-1-P8-B2_T7	---NA---	609	0			0
1115	AR2-1_1st_BASE_177948_AR_2-1-P8-D2_T7	---NA---	437	0			0
1116	AR2-1_1st_BASE_177949_AR_2-1-P8-E2_T7	vacuolar protein sorting	686	20	2.97717e-39	0.8195	5	F:protein binding; P:vesicle-mediated transport; P:intracellular protein transport; F:zinc ion binding; C:mitochondrion
1117	AR2-1_1st_BASE_177953_AR_2-1-P8-A3_T7	---NA---	273	0			0
1118	AR2-1_1st_BASE_177955_AR_2-1-P8-C3_T7	protein	751	20	1.5465e-30	0.8565	4	C:integral to membrane; C:endoplasmic reticulum; P:retrograde vesicle-mediated transport, Golgi to ER; C:cis-Golgi network
1119	AR2-1_1st_BASE_177959_AR_2-1-P8-G3_T7	endosomal p24a protein	501	20	9.91469e-73	0.947	2	C:cytoplasmic membrane-bounded vesicle; C:membrane
1120	AR2-1_1st_BASE_177960_AR_2-1-P8-H3_T7	nonclathrin coat protein gamma - like protein	364	20	1.2836e-24	0.8965	6	F:protein binding; P:vesicle-mediated transport; P:intracellular protein transport; C:chloroplast; C:COPI vesicle coat; F:structural molecule activity
1121	AR2-1_1st_BASE_177961_AR_2-1-P8-A4_T7	unknown [Glycine max]	375	2	1.26865e-11	0.83	0
1122	AR2-1_1st_BASE_177962_AR_2-1-P8-B4_T7	casein kinase ii beta chain ckb2	392	20	1.18476e-62	0.9715	5	P:protein amino acid phosphorylation; F:kinase activity; F:protein binding; C:protein kinase CK2 complex; F:protein kinase CK2 regulator activity
1123	AR2-1_1st_BASE_177966_AR_2-1-P8-F4_T7	at3g21550 mil23_11	335	8	2.36022e-10	0.90125	1	F:molecular_function
1124	AR2-1_1st_BASE_177967_AR_2-1-P8-G4_T7	---NA---	356	0			0
1125	AR2-1_1st_BASE_177970_AR_2-1-P8-B5_T7	nadh-dependent glutamate synthase	540	20	1.14244e-81	0.9335	12	P:glutamate biosynthetic process; F:glutamate synthase (NADH) activity; P:glutamine metabolic process; F:disulfide oxidoreductase activity; C:amyloplast; F:electron carrier activity; F:iron ion binding; F:FMN binding; F:FAD binding; C:mitochondrion; P:electron transport chain; F:3 iron, 4 sulfur cluster binding	EC:1.4.1.14
1126	AR2-1_1st_BASE_177972_AR_2-1-P8-D5_T7	protein	594	20	3.17058e-31	0.594	1	C:plasma membrane
1127	AR2-1_1st_BASE_177978_AR_2-1-P8-B6_T7	---NA---	239	0			0
1128	AR2-1_1st_BASE_177981_AR_2-1-P8-E6_T7	aquaporin	186	20	4.40156e-20	1	3	P:transport; C:integral to membrane; F:transporter activity
1129	AR2-1_1st_BASE_177984_AR_2-1-P8-H6_T7	lysine histidine transporter	706	20	1.81706e-83	0.761	5	C:plasma membrane; F:amino acid transmembrane transporter activity; P:amino acid transport; C:integral to membrane; C:plastid
1130	AR2-1_1st_BASE_177987_AR_2-1-P8-C7_T7	unnamed protein product [Vitis vinifera]	391	8	6.57999e-13	0.64	1	C:plasma membrane
1131	AR2-1_1st_BASE_177988_AR_2-1-P8-D7_T7	mac perforin domain containing protein	393	20	3.461e-33	0.671	1	C:membrane
1132	AR2-1_1st_BASE_177989_AR_2-1-P8-E7_T7	protein	382	20	5.99653e-30	0.7685	9	F:ubiquitin binding; P:cell division; P:post-translational protein modification; C:late endosome; C:early endosome; C:ESCRT I complex; P:trichome branching; F:small conjugating protein ligase activity; P:protein transport
1133	AR2-1_1st_BASE_177990_AR_2-1-P8-F7_T7	plasma membrane intrinsic protein	395	20	1.22243e-54	0.948	5	P:transport; C:plasma membrane; C:integral to membrane; P:response to stress; F:transporter activity
1134	AR2-1_1st_BASE_177991_AR_2-1-P8-G7_T7	ribulose bisphosphate carboxylase	503	20	6.97853e-18	0.568	2	P:metabolic process; F:catalytic activity
1135	AR2-1_1st_BASE_177992_AR_2-1-P8-H7_T7	protein	323	20	1.65568e-19	0.938	3	C:integral to membrane; C:Golgi apparatus; C:plasma membrane
1136	AR2-1_1st_BASE_177997_AR_2-1-P8-E8_T7	nucleic acid binding	404	20	6.46198e-24	0.714	4	F:nucleic acid binding; P:oxidation reduction; F:oxidoreductase activity; F:nucleotide binding
1137	AR2-1_1st_BASE_177998_AR_2-1-P8-F8_T7	kinesin motor family protein	677	20	1.21255e-25	0.6515	2	C:plasma membrane; P:microtubule-based process
1138	AR2-1_1st_BASE_178000_AR_2-1-P8-H8_T7	ribulose-phosphate 3-epimerase	582	20	4.00919e-47	0.8115	4	C:endomembrane system; C:plasma membrane; P:carbohydrate metabolic process; F:ribulose-phosphate 3-epimerase activity	EC:5.1.3.1
1139	AR2-1_1st_BASE_178001_AR_2-1-P8-A9_T7	protein	659	20	6.58179e-38	0.8105	9	F:receptor activity; P:protein amino acid phosphorylation; C:cytoplasmic membrane-bounded vesicle; C:plasma membrane; F:protein binding; F:ATP binding; F:protein serine/threonine kinase activity; P:transmembrane receptor protein tyrosine kinase signaling pathway; C:mitochondrion	EC:2.7.11.0
1140	AR2-1_1st_BASE_178004_AR_2-1-P8-D9_T7	epsin n-terminal homology domain-containing protein	458	14	2.17811e-40	0.637143	1	C:plasma membrane
1141	AR2-1_1st_BASE_178005_AR_2-1-P8-E9_T7	at3g21550 mil23_11	220	12	3.27047e-15	0.703333	2	F:molecular_function; P:biological_process
1142	AR2-1_1st_BASE_178012_AR_2-1-P8-D10_T7	asparagine synthetase	690	20	4.24863e-82	0.9495	3	P:glutamine metabolic process; F:asparagine synthase (glutamine-hydrolyzing) activity; P:asparagine biosynthetic process	EC:6.3.5.4
1143	AR2-1_1st_BASE_178014_AR_2-1-P8-F10_T7	40s ribosomal protein	460	20	3.13123e-39	0.891	6	F:structural constituent of ribosome; C:plasma membrane; C:cell wall; C:cytosolic small ribosomal subunit; C:chloroplast; P:translation	EC:3.6.5.3
1144	AR2-1_1st_BASE_178015_AR_2-1-P8-G10_T7	conserved hypothetical protein [Ricinus communis]	570	4	2.68717e-13	0.615	1	F:molecular_function
1145	AR2-1_1st_BASE_178017_AR_2-1-P8-A11_T7	conserved hypothetical protein [Ricinus communis]	502	3	3.71556e-11	0.62	0
1146	AR2-1_1st_BASE_178020_AR_2-1-P8-D11_T7	unknown [Medicago truncatula]	381	20	1.28432e-56	0.8585	2	C:cytoplasmic membrane-bounded vesicle; C:plastid
1147	AR2-1_1st_BASE_178021_AR_2-1-P8-E11_T7	unknown [Medicago truncatula]	544	9	1.32279e-32	0.728889	0
1148	AR2-1_1st_BASE_178022_AR_2-1-P8-F11_T7	protein	624	20	3.78907e-65	0.697	3	C:plastid; P:transport; C:plasma membrane
1149	AR2-1_1st_BASE_178023_AR_2-1-P8-G11_T7	2-hydroxyisoflavanone dehydratase	402	7	1.35053e-13	0.815714	2	P:metabolic process; F:hydrolase activity
1150	AR2-1_1st_BASE_178026_AR_2-1-P8-B12_T7	protein	719	20	6.02118e-85	0.795	2	P:proteolysis; F:cysteine-type peptidase activity
1151	AR2-1_1st_BASE_178027_AR_2-1-P8-C12_T7	pentatricopeptide repeat-containing	413	15	1.79427e-26	0.734667	1	C:cytoplasmic membrane-bounded vesicle
1152	AR2-1_1st_BASE_178028_AR_2-1-P8-D12_T7	histone deacetylase	509	20	2.35591e-24	0.639	6	P:response to water deprivation; C:nucleolus; P:response to salt stress; F:metal ion binding; F:transcription repressor activity; P:response to abscisic acid stimulus
1153	AR2-1_1st_BASE_178030_AR_2-1-P8-F12_T7	pathogenesis-related maize seed protein	546	20	9.58655e-63	0.771	3	C:extracellular region; P:defense response; P:response to biotic stimulus
1154	AR2-1_1st_BASE_178031_AR_2-1-P8-G12_T7	---NA---	442	0			0
1155	AR2-1_1st_BASE_179480_AR_2-1-P8-B8_T7	cytochrome p450	643	20	6.75153e-52	0.87	6	F:heme binding; C:membrane; F:isoflavone 2'-hydroxylase activity; P:oxidation reduction; F:electron carrier activity; F:aromatase activity	EC:1.14.13.89
1156	AR2-1_1st_BASE_178033_AR_2-1-P9-A1_T7	cytochrome p450	545	20	6.50086e-72	0.8145	7	F:heme binding; C:membrane; F:isoflavone 2'-hydroxylase activity; P:oxidation reduction; F:electron carrier activity; F:aromatase activity; F:oxygen binding	EC:1.14.13.89
1157	AR2-1_1st_BASE_178034_AR_2-1-P9-B1_T7	minor histocompatibility antigen	384	20	1.85135e-47	0.889	6	C:endomembrane system; C:cytoplasmic membrane-bounded vesicle; C:plasma membrane; F:aspartic-type endopeptidase activity; C:integral to membrane; P:proteolysis	EC:3.4.23.0
1158	AR2-1_1st_BASE_178035_AR_2-1-P9-C1_T7	reticulon family protein	409	20	1.16576e-25	0.7565	2	C:mitochondrion; C:membrane
1159	AR2-1_1st_BASE_178042_AR_2-1-P9-B2_T7	branched-chain amino acid aminotransferase	779	20	1.05979e-36	0.6835	3	F:branched-chain-amino-acid transaminase activity; C:mitochondrion; C:chloroplast	EC:2.6.1.42
1160	AR2-1_1st_BASE_178045_AR_2-1-P9-E2_T7	---NA---	330	0			0
1161	AR2-1_1st_BASE_178049_AR_2-1-P9-A3_T7	salt tolerance expressed	600	20	1.34846e-93	0.9245	1	P:response to desiccation
1162	AR2-1_1st_BASE_178050_AR_2-1-P9-B3_T7	---NA---	367	0			0
1163	AR2-1_1st_BASE_178053_AR_2-1-P9-E3_T7	nucleic acid binding	558	20	1.155e-50	0.7235	1	F:RNA binding
1164	AR2-1_1st_BASE_178054_AR_2-1-P9-F3_T7	---NA---	415	0			0
1165	AR2-1_1st_BASE_178055_AR_2-1-P9-G3_T7	small uorf	581	19	1.62221e-13	0.954737	3	P:spermine biosynthetic process; F:adenosylmethionine decarboxylase activity; P:spermidine biosynthetic process	EC:4.1.1.50
1166	AR2-1_1st_BASE_178058_AR_2-1-P9-B4_T7	#NAME?	407	20	2.60057e-41	0.7645	4	P:nucleobase, nucleoside, nucleotide and nucleic acid metabolic process; F:nucleic acid binding; F:catalytic activity; C:plastid
1167	AR2-1_1st_BASE_178060_AR_2-1-P9-D4_T7	nodulin-like protein 5ng4	761	20	2.45329e-23	0.515	2	C:plasma membrane; C:cytoplasmic part
1168	AR2-1_1st_BASE_178062_AR_2-1-P9-F4_T7	adenosylhomocysteinase s-adenosyl-l-homocysteine hydrolase	750	20	1.77256e-135	0.963	7	F:copper ion binding; P:embryonic development ending in seed dormancy; F:adenosylhomocysteinase activity; P:posttranscriptional gene silencing; P:one-carbon metabolic process; P:methylation-dependent chromatin silencing; C:plasma membrane	EC:3.3.1.1
1169	AR2-1_1st_BASE_178063_AR_2-1-P9-G4_T7	glutamine amidotransferase cyclase	500	20	1.8186e-74	0.82	3	F:imidazoleglycerol-phosphate synthase activity; P:histidine biosynthetic process; C:chloroplast
1170	AR2-1_1st_BASE_178064_AR_2-1-P9-H4_T7	serine threonine protein kinase-like protein	753	20	3.55899e-89	0.723	5	P:protein amino acid phosphorylation; F:protein binding; F:ATP binding; P:signal transduction; F:protein serine/threonine kinase activity	EC:2.7.11.0
1171	AR2-1_1st_BASE_178065_AR_2-1-P9-A5_T7	---NA---	686	0			0
1172	AR2-1_1st_BASE_178069_AR_2-1-P9-E5_T7	protein	256	20	4.82297e-43	0.8155	1	P:response to wounding
1173	AR2-1_1st_BASE_178070_AR_2-1-P9-F5_T7	rna polymerase beta subunit	757	20	6.63658e-130	0.9625	4	F:DNA-directed RNA polymerase activity; P:transcription, DNA-dependent; F:DNA binding; C:chloroplast	EC:2.7.7.6
1174	AR2-1_1st_BASE_178074_AR_2-1-P9-B6_T7	polypyrimidine tract-binding heterogeneous nuclear	540	20	1.29714e-40	0.868	4	F:RNA binding; P:mRNA processing; C:nucleus; F:nucleotide binding
1175	AR2-1_1st_BASE_178075_AR_2-1-P9-C6_T7	aspartic proteinase asp1	751	20	6.72744e-18	0.78	5	C:plant-type cell wall; C:cytoplasmic membrane-bounded vesicle; F:aspartic-type endopeptidase activity; C:anchored to membrane; P:proteolysis	EC:3.4.23.0
1176	AR2-1_1st_BASE_178076_AR_2-1-P9-D6_T7	protein	734	20	5.87166e-80	0.616	2	P:pollen wall assembly; C:cell part
1177	AR2-1_1st_BASE_178078_AR_2-1-P9-F6_T7	3-like protein	706	20	7.46322e-45	0.756	1	C:integral to membrane
1178	AR2-1_1st_BASE_178080_AR_2-1-P9-H6_T7	---NA---	189	0			0
1179	AR2-1_1st_BASE_178083_AR_2-1-P9-C7_T7	---NA---	424	0			0
1180	AR2-1_1st_BASE_178085_AR_2-1-P9-E7_T7	cinnamic acid 4-hydroxylase	550	20	1.73131e-25	0.715	2	F:iron ion binding; F:monooxygenase activity
1181	AR2-1_1st_BASE_178088_AR_2-1-P9-H7_T7	enhancer of polycomb-like protein	748	15	2.78761e-40	0.658	1	P:regulation of transcription
1182	AR2-1_1st_BASE_178092_AR_2-1-P9-D8_T7	protein	758	20	5.51792e-76	0.6765	1	P:steroid metabolic process
1183	AR2-1_1st_BASE_178094_AR_2-1-P9-F8_T7	protein	709	20	3.48459e-58	0.559	2	F:transcription regulator activity; P:regulation of transcription
1184	AR2-1_1st_BASE_178096_AR_2-1-P9-H8_T7	---NA---	483	0			0
1185	AR2-1_1st_BASE_178097_AR_2-1-P9-A9_T7	at4g17010 dl4535w	557	14	4.80076e-25	0.835	1	C:plastid
1186	AR2-1_1st_BASE_178098_AR_2-1-P9-B9_T7	tonoplast intrinsic protein	475	20	1.62133e-43	0.934	3	P:transport; C:integral to membrane; F:transporter activity
1187	AR2-1_1st_BASE_178100_AR_2-1-P9-D9_T7	nph4 (non-phototrophic hypocotyl) dna binding transcription activator transcription factor transcription regulator	351	20	7.33893e-30	0.9465	13	P:regulation of growth; P:blue light signaling pathway; P:phototropism; P:regulation of transcription, DNA-dependent; F:transcription activator activity; F:protein dimerization activity; F:transcription factor activity; P:leaf development; P:gravitropism; P:response to ethylene stimulus; P:auxin mediated signaling pathway; P:lateral root primordium development; C:nucleus
1188	AR2-1_1st_BASE_178101_AR_2-1-P9-E9_T7	ap2 domain transcription factor	747	20	7.50387e-78	0.8735	4	F:transcription factor activity; C:nucleus; C:mitochondrion; P:regulation of transcription, DNA-dependent
1189	AR2-1_1st_BASE_178102_AR_2-1-P9-F9_T7	prefoldin subunit 6	546	20	6.27173e-30	0.8865	5	P:cortical microtubule organization; P:protein folding; C:cytoplasmic membrane-bounded vesicle; F:unfolded protein binding; C:prefoldin complex
1190	AR2-1_1st_BASE_178105_AR_2-1-P9-A10_T7	nodulin-like protein 5ng4	671	20	2.81245e-35	0.7685	5	C:integral to plasma membrane; P:transport; C:cell cortex; P:auxin mediated signaling pathway; C:mitochondrion
1191	AR2-1_1st_BASE_178107_AR_2-1-P9-C10_T7	---NA---	252	0			0
1192	AR2-1_1st_BASE_178108_AR_2-1-P9-D10_T7	beta-glucan binding protein	439	20	2.82069e-51	0.8415	3	P:cell wall macromolecule catabolic process; F:receptor activity; F:endo-1,3(4)-beta-glucanase activity	EC:3.2.1.6
1193	AR2-1_1st_BASE_178110_AR_2-1-P9-F10_T7	rof1 (rotamase fkbp 1) fk506 binding calmodulin binding peptidyl-prolyl cis-trans isomerase	338	20	6.54956e-45	0.9445	5	P:protein folding; P:response to wounding; F:calmodulin binding; F:peptidyl-prolyl cis-trans isomerase activity; F:FK506 binding	EC:5.2.1.8
1194	AR2-1_1st_BASE_178112_AR_2-1-P9-H10_T7	pyruvate kinase	748	20	2.77855e-112	0.9115	7	C:cytoplasm; F:pyruvate kinase activity; P:response to cadmium ion; C:plasma membrane; F:potassium ion binding; F:magnesium ion binding; P:glycolysis	EC:2.7.1.40
1195	AR2-1_1st_BASE_178115_AR_2-1-P9-C11_T7	er lumen protein retaining	720	20	7.55206e-48	0.753	8	F:receptor activity; C:endoplasmic reticulum membrane; F:ER retention sequence binding; C:cytoplasmic membrane-bounded vesicle; P:protein retention in ER lumen; P:vesicle-mediated transport; C:integral to membrane; P:protein transport
1196	AR2-1_1st_BASE_178117_AR_2-1-P9-E11_T7	gibberellin receptor	519	20	8.20914e-55	0.7165	1	F:hydrolase activity
1197	AR2-1_1st_BASE_178119_AR_2-1-P9-G11_T7	heat shock	749	20	6.70872e-119	0.9715	5	P:protein folding; P:response to stress; F:ATP binding; F:unfolded protein binding; C:chloroplast
1198	AR2-1_1st_BASE_178121_AR_2-1-P9-A12_T7	plasma membrane intrinsic protein	203	20	3.65839e-19	0.885	4	P:transport; C:plasma membrane; C:integral to membrane; F:transporter activity
1199	AR2-1_1st_BASE_178122_AR_2-1-P9-B12_T7	protein	754	20	1.14408e-57	0.7025	5	P:protein folding; F:protein binding; P:embryonic development ending in seed dormancy; C:chloroplast stroma; C:thylakoid
1200	AR2-1_1st_BASE_178124_AR_2-1-P9-D12_T7	glycine decarboxylase complex h-protein	571	20	1.31145e-76	0.877	6	P:glycine catabolic process; F:glycine dehydrogenase (decarboxylating) activity; F:ATP binding; F:lipoic acid binding; C:glycine cleavage complex; C:mitochondrion	EC:1.4.4.2
1201	AR2-1_1st_BASE_178125_AR_2-1-P9-E12_T7	transparent testa 12	758	20	1.40722e-63	0.747	3	F:antiporter activity; C:chloroplast; C:plasma membrane
1202	AR2-1_1st_BASE_178127_AR_2-1-P9-G12_T7	14-3-3 protein	487	20	4.60411e-54	0.956	8	F:protein domain specific binding; P:response to cadmium ion; C:plasma membrane; F:protein phosphorylated amino acid binding; C:nuclear envelope; F:ATP binding; C:chloroplast stroma; C:mitochondrion
1203	AR2-1_AR2-1_P10-A1-SP6	protein	500	20	9.36174e-63	0.849	4	F:serine-type endopeptidase activity; C:chloroplast; P:proteolysis; C:membrane	EC:3.4.21.0
1204	AR2-1_AR2-1_P10-A4-SP6	---NA---	405	0			0
1205	AR2-1_AR2-1_P10-A8-SP6	---NA---	289	0			0
1206	AR2-1_AR2-1_P10-A9-SP6	---NA---	303	0			0
1207	AR2-1_AR2-1_P10-A11-SP6	sec14 cytosolic phosphoglyceride transfer	660	20	6.71086e-34	0.882	4	C:intracellular; P:transport; C:plasma membrane; F:transporter activity
1208	AR2-1_AR2-1_P10-A12-SP6	nucleic acid binding	481	20	1.76976e-45	0.735	1	F:RNA binding
1209	AR2-1_AR2-1_P10-B3-SP6	---NA---	245	0			0
1210	AR2-1_AR2-1_P10-B4-SP6	---NA---	295	0			0
1211	AR2-1_AR2-1_P10-B6-SP6	leucine-rich repeat protein	629	20	4.11038e-59	0.921	6	F:kinase activity; C:endomembrane system; C:cytoplasmic membrane-bounded vesicle; P:signal transduction; F:receptor activity; F:protein binding
1212	AR2-1_AR2-1_P10-B8-SP6	proline transporter	737	20	3.00271e-105	0.809	3	C:integral to membrane; P:amino acid transport; F:amine transmembrane transporter activity
1213	AR2-1_AR2-1_P10-B9-SP6	dopamine beta-	477	4	1.98776e-09	0.5875	0
1214	AR2-1_AR2-1_P10-C5-SP6	---NA---	420	0			0
1215	AR2-1_AR2-1_P10-C9-SP6	---NA---	274	0			0
1216	AR2-1_AR2-1_P10-D2-SP6	p- protein	628	20	1.70702e-97	0.8165	9	F:glycine dehydrogenase (decarboxylating) activity; F:pyridoxal phosphate binding; P:oxidation reduction; F:ATP binding; C:chloroplast; C:apoplast; C:glycine cleavage complex; C:mitochondrion; P:glycine decarboxylation via glycine cleavage system	EC:1.4.4.2
1217	AR2-1_AR2-1_P10-D4-SP6	protein	735	20	4.54965e-64	0.642	6	F:inositol-polyphosphate 5-phosphatase activity; P:response to abscisic acid stimulus; P:inositol phosphate dephosphorylation; P:inositol trisphosphate metabolic process; C:plastid; P:seed germination	EC:3.1.3.56
1218	AR2-1_AR2-1_P10-D5-SP6	mannan endo- -beta-mannosidase	566	20	1.73839e-25	0.707	1	F:hydrolase activity
1219	AR2-1_AR2-1_P10-D11-SP6	protein	288	20	2.09086e-38	0.811	4	F:nucleic acid binding; C:cytoplasm; P:protein amino acid methylation; F:protein methyltransferase activity
1220	AR2-1_AR2-1_P10-D12-SP6	protein	381	20	5.75448e-57	0.8445	3	C:chloroplast stroma; F:serine-type peptidase activity; P:proteolysis
1221	AR2-1_AR2-1_P10-E1-SP6	wrky transcription	535	20	1.08817e-44	0.713	5	F:sequence-specific DNA binding; F:transcription factor activity; C:nucleus; F:zinc ion binding; P:regulation of transcription, DNA-dependent
1222	AR2-1_AR2-1_P10-E2-SP6	---NA---	299	0			0
1223	AR2-1_AR2-1_P10-E4-SP6	at5g51550 k17n15_10	736	20	6.06076e-117	0.8685	1	C:plant-type cell wall
1224	AR2-1_AR2-1_P10-E5-SP6	conserved hypothetical protein [Ricinus communis]	320	5	1.27544e-11	0.59	0
1225	AR2-1_AR2-1_P10-E6-SP6	malate dehydrogenase	680	20	2.33704e-101	0.957	8	C:cytoplasm; F:acyltransferase activity; F:binding; F:L-malate dehydrogenase activity; P:malate metabolic process; P:oxidation reduction; P:tricarboxylic acid cycle; P:glycolysis	EC:1.1.1.37
1226	AR2-1_AR2-1_P10-E7-SP6	protein	580	20	1.1359e-91	0.855	5	P:cytoskeleton organization; F:actin binding; C:intracellular; P:transport; F:transporter activity
1227	AR2-1_AR2-1_P10-E11-SP6	organic anion transporter	337	20	1.45977e-36	0.876	3	C:endomembrane system; C:cytoplasmic membrane-bounded vesicle; C:integral to membrane
1228	AR2-1_AR2-1_P10-F2-SP6	protein	736	20	1.61442e-69	0.7505	2	F:molecular_function; P:biological_process
1229	AR2-1_AR2-1_P10-F4-SP6	cyclin-dependent kinase	560	20	2.02933e-63	0.8495	11	P:regulation of G2/M transition of mitotic cell cycle; F:RNA polymerase II carboxy-terminal domain kinase activity; C:cyclin-dependent protein kinase holoenzyme complex; P:histone phosphorylation; P:regulation of meristem structural organization; P:cell division; F:ATP binding; P:hormone-mediated signaling pathway; F:protein binding; P:mitosis; F:cyclin-dependent protein kinase activity	EC:2.7.11.23; EC:2.7.11.22
1230	AR2-1_AR2-1_P10-F5-SP6	protein	734	20	3.23687e-62	0.778	2	F:pyridoxal phosphate binding; F:catalytic activity
1231	AR2-1_AR2-1_P10-F7-SP6	b12d-like protein	685	20	5.69951e-39	0.86	3	C:endomembrane system; C:cytoplasmic membrane-bounded vesicle; P:leaf senescence
1232	AR2-1_AR2-1_P10-G1-SP6	protein	734	20	1.03404e-84	0.813	5	F:phosphatidylinositol binding; C:plasma membrane; C:clathrin coat; F:clathrin binding; P:clathrin coat assembly
1233	AR2-1_AR2-1_P10-G6-SP6	protein	686	20	5.36961e-61	0.6435	0
1234	AR2-1_AR2-1_P10-G8-SP6	integral membrane	473	20	2.89498e-16	0.76	1	P:biological_process
1235	AR2-1_AR2-1_P10-G9-SP6	atp binding	702	20	1.40919e-120	0.9195	7	F:receptor activity; P:protein amino acid phosphorylation; C:cytoplasmic membrane-bounded vesicle; F:protein binding; F:protein tyrosine kinase activity; F:ATP binding; F:protein serine/threonine kinase activity	EC:2.7.10.0; EC:2.7.11.0
1236	AR2-1_AR2-1_P10-G11-SP6	glutaminyl-trna synthetase	352	20	1.80271e-58	0.8865	6	C:cytosol; F:glutamine-tRNA ligase activity; P:glutamyl-tRNA aminoacylation; P:ovule development; F:ATP binding; P:glutaminyl-tRNA aminoacylation	EC:6.1.1.18
1237	AR2-1_AR2-1_P10-H3-SP6	---NA---	192	0			0
1238	AB1-1_8029-192_F05	2-oxoisovalerate dehydrogenase alpha mitochondrial expressed	615	20	1.9935e-71	0.8445	5	C:endomembrane system; F:oxidoreductase activity, acting on the aldehyde or oxo group of donors, disulfide as acceptor; P:pantothenate biosynthetic process; C:mitochondrion; F:2-dehydropantoate 2-reductase activity	EC:1.2.4.0; EC:1.1.1.169
1239	AB1-1_1029-003_C01	methionine synthase	579	20	7.97463e-24	0.713	12	C:cytosol; F:copper ion binding; P:methionine biosynthetic process; F:methionine synthase activity; F:zinc ion binding; C:peroxisome; P:response to salt stress; F:5-methyltetrahydropteroyltriglutamate-homocysteine S-methyltransferase activity; C:chloroplast stroma; P:response to cadmium ion; C:plasma membrane; C:apoplast	EC:2.1.1.13; EC:2.1.1.14
1240	AB1-1_1029-004_D01	nitrate transporter	588	20	8.48945e-15	0.693	4	C:membrane; P:response to nematode; F:calcium ion binding; F:transporter activity
1241	AB1-1_1029-007_G01	mal d 1-associated protein	570	5	4.15321e-18	0.614	0
1242	AB1-1_1029-008_H01	protein	711	20	2.98606e-73	0.786	8	C:oligosaccharyltransferase complex; P:protein amino acid N-linked glycosylation via asparagine; P:response to cold; C:plant-type cell wall; C:cytoplasmic membrane-bounded vesicle; P:protein amino acid terminal N-glycosylation; F:dolichyl-diphosphooligosaccharide-protein glycotransferase activity; C:plasma membrane	EC:2.4.1.119
1243	AB1-1_1029-013_E02	---NA---	237	0			0
1244	AB1-1_1029-015_G02	guanosine-3 -bis 3 -	686	20	1.73918e-104	0.834	5	C:membrane; C:cytoplasmic membrane-bounded vesicle; P:guanosine tetraphosphate metabolic process; F:catalytic activity; C:plastid
1245	AB1-1_1029-016_H02	protein	674	20	3.05742e-21	0.6335	4	P:regulation of gene expression; P:regulation of macromolecule biosynthetic process; P:regulation of cellular biosynthetic process; P:transcription
1246	AB1-1_1029-018_B03	---NA---	709	0			0
1247	AB1-1_1029-020_D03	glucan endo- -beta-glucosidase	585	20	2.09058e-21	0.829	3	P:carbohydrate metabolic process; F:hydrolase activity, hydrolyzing O-glycosyl compounds; F:cation binding	EC:3.2.1.0
1248	AB1-1_1029-022_F03	glutamate dehydrogenase	681	20	3.81115e-29	0.5855	6	F:glutamate dehydrogenase [NAD(P)+] activity; P:regulation of nitrogen compound metabolic process; P:response to absence of light; F:ATP binding; P:response to salt stress; C:mitochondrion	EC:1.4.1.3
1249	AB1-1_1029-023_G03	glutathione s-transferase	434	20	2.77052e-27	0.829	1	F:glutathione transferase activity	EC:2.5.1.18
1250	AB1-1_1029-028_D04	---NA---	279	0			0
1251	AB1-1_1029-032_H04	---NA---	706	0			0
1252	AB1-1_8029-001_B07	---NA---	581	0			0
1253	AB1-1_8029-005_B01	---NA---	717	0			0
1254	AB1-1_8029-011_D01	protein	517	20	7.58251e-29	0.722	2	F:molecular_function; P:biological_process
1255	AB1-1_8029-012_E01	ribonucleoprotein like protein	508	20	2.32819e-21	0.6295	2	F:nucleic acid binding; F:nucleotide binding
1256	AB1-1_8029-033_B02	heme oxygenase 2	560	20	6.99091e-56	0.7995	3	F:heme oxygenase (decyclizing) activity; P:heme oxidation; C:plastid	EC:1.14.99.3
1257	AB1-1_8029-034_B01	protein phosphatase 2c	675	20	4.50602e-47	0.8435	1	F:protein serine/threonine phosphatase activity
1258	AB1-1_8029-035_C01	map kinase	668	20	6.6941e-114	0.9215	5	F:MAP kinase activity; P:protein amino acid phosphorylation; F:ATP binding; P:signal transduction; C:mitochondrion	EC:2.7.11.24
1259	AB1-1_8029-037_E01	---NA---	175	0			0
1260	AB1-1_8029-038_F01	dna ligase	656	20	5.75547e-59	0.7465	7	P:DNA replication; F:ATP binding; C:chloroplast; C:nucleus; F:DNA ligase (ATP) activity; P:DNA recombination; P:DNA repair	EC:6.5.1.1
1261	AB1-1_8029-039_G01	pp176_arath ame: full=pentatricopeptide repeat-containing protein chloroplastic flags: precursor	540	14	7.63992e-25	0.81	1	C:plastid
1262	AB1-1_8029-040_H01	ethylene overproducer-like 1	575	20	7.53393e-88	0.886	2	P:regulation of ethylene biosynthetic process; F:protein binding
1263	AB1-1_8029-043_C02	protein	662	20	2.90421e-45	0.6895	1	C:chloroplast envelope
1264	AB1-1_8029-044_D02	peptidoglycan-binding domain-containing protein	528	13	5.58782e-22	0.772308	2	C:endomembrane system; P:cell wall macromolecule catabolic process
1265	AB1-1_8029-045_E02	---NA---	287	0			0
1266	AB1-1_8029-046_F02	protein kinase	707	20	1.80978e-65	0.641	5	P:protein amino acid phosphorylation; C:plasma membrane; F:protein binding; F:ATP binding; F:protein serine/threonine kinase activity	EC:2.7.11.0
1267	AB1-1_8029-048_H02	udp-galactose udp-glucose transporter	694	20	2.62089e-63	0.901	6	C:endoplasmic reticulum membrane; P:endoplasmic reticulum unfolded protein response; P:nucleotide-sugar transport; F:UDP-glucose transmembrane transporter activity; C:integral to membrane; F:UDP-galactose transmembrane transporter activity
1268	AB1-1_8029-051_C03	cytochrome p450	505	20	4.73165e-62	0.85	4	F:heme binding; F:monooxygenase activity; F:electron carrier activity; F:lyase activity
1269	AB1-1_8029-052_D03	poly(adp-ribose) catalytic region	710	1	7.44378e-11	0.66	2	F:NAD+ ADP-ribosyltransferase activity; C:nucleus
1270	AB1-1_8029-057_A04	nuclear transcription factor y subunit a-	710	20	8.92313e-38	0.6895	3	F:transcription factor activity; C:CCAAT-binding factor complex; P:regulation of transcription, DNA-dependent
1271	AB1-1_8029-059_C04	protein	450	16	8.38907e-24	0.8025	3	C:mitochondrion; C:plasma membrane; C:respiratory chain complex I
1272	AB1-1_8029-067_C05	phosphoribosylformylglycinamidine cyclo-ligase precursor	500	20	1.82379e-58	0.802	4	F:phosphoribosylformylglycinamidine cyclo-ligase activity; P:'de novo' IMP biosynthetic process; C:chloroplast; C:mitochondrion	EC:6.3.3.1
1273	AB1-1_8029-068_D05	---NA---	248	0			0
1274	AB1-1_8029-069_E05	at3g54020 f5k20_320	498	20	1.27707e-27	0.7405	1	C:membrane
1275	AB1-1_8029-077_E06	phosphatidylinositol phosphatidylcholine transfer protein	538	20	5.86861e-62	0.785	4	C:intracellular; P:transport; C:plasma membrane; F:transporter activity
1276	AB1-1_8029-078_F06	cinnamoyl reductase	672	20	2.77002e-59	0.9025	5	P:steroid biosynthetic process; P:oxidation reduction; F:cinnamoyl-CoA reductase activity; F:coenzyme binding; F:3-beta-hydroxy-delta5-steroid dehydrogenase activity	EC:1.2.1.44; EC:1.1.1.145
1277	AB1-1_8029-084_D07	---NA---	634	0			0
1278	AB1-1_8029-086_F07	sodium transporter	723	20	3.13775e-40	0.659	5	F:sodium ion transmembrane transporter activity; C:plasma membrane; P:potassium ion transport; P:response to salt stress; P:sodium ion transport
1279	AB1-1_8029-087_G07	protein	431	20	1.61242e-67	0.9075	3	C:vacuole; F:ATP binding; F:ATPase activity, uncoupled	EC:3.6.1.3
1280	AB1-1_8029-088_H07	protein	420	14	7.17975e-31	0.872143	3	F:RNA binding; P:RNA processing; F:nucleotide binding
1281	AB1-1_8029-089_A08	---NA---	707	0			0
1282	AB1-1_8029-090_B08	protein	667	19	1.0607e-17	0.8	5	F:zinc ion binding; F:nucleic acid binding; C:intracellular; F:protein binding; C:membrane
1283	AB1-1_8029-091_C08	---NA---	303	0			0
1284	AB1-1_8029-093_E08	cellular retinaldehyde-binding triple c-terminal	521	20	4.79895e-71	0.8735	1	C:cytoplasmic membrane-bounded vesicle
1285	AB1-1_8029-095_G08	urease accessory protein f	450	18	6.63166e-29	0.855	4	P:nitrogen compound metabolic process; P:positive regulation of metalloenzyme activity; C:cytoplasmic membrane-bounded vesicle; F:nickel ion binding
1286	AB1-1_8029-096_H08	tfl1c protein	321	20	1.70939e-24	0.843	1	C:cytoplasm
1287	AB1-1_8029-097_F02	---NA---	265	0			0
1288	AB1-1_8029-098_B09	---NA---	592	0			0
1289	AB1-1_8029-099_C09	strictosidine synthase	301	20	2.05571e-46	0.887	6	C:endomembrane system; P:alkaloid biosynthetic process; C:endoplasmic reticulum; C:mitochondrion; C:plasma membrane; F:strictosidine synthase activity	EC:4.3.3.2
1290	AB1-1_8029-101_E09	at1g27030 t7n9_9	706	20	1.34444e-86	0.7735	2	C:mitochondrion; C:chloroplast
1291	AB1-1_8029-105_A10	protein	529	7	2.76184e-29	0.764286	4	F:P-P-bond-hydrolysis-driven protein transmembrane transporter activity; C:plastid outer membrane; C:mitochondrial inner membrane presequence translocase complex; P:protein transport
1292	AB1-1_8029-107_C10	rna binding protein rp120	730	20	9.46861e-54	0.7305	9	F:hydrolase activity, acting on ester bonds; F:nucleic acid binding; P:response to cadmium ion; C:plasma membrane; F:protein binding; C:RNA-induced silencing complex; P:RNA interference; C:cell wall; C:chloroplast
1293	AB1-1_8029-108_D10	hepatocyte growth factor-regulated tyrosine kinase	669	10	2.824e-27	0.584	1	C:plasma membrane
1294	AB1-1_8029-109_E10	---NA---	195	0			0
1295	AB1-1_8029-113_H02	transcription elongation factor s-	708	20	7.00493e-67	0.734	1	P:transcription
1296	AB1-1_8029-114_D07	unknown [Glycine max]	489	3	8.42989e-24	0.66	0
1297	AB1-1_8029-116_D01	---NA---	322	0			0
1298	AB1-1_8029-118_F01	protein	704	20	1.02881e-54	0.866	7	C:Golgi membrane; P:dTDP-rhamnose biosynthetic process; F:UDP-glucuronate decarboxylase activity; P:D-xylose metabolic process; C:plasma membrane; F:coenzyme binding; F:dTDP-glucose 4,6-dehydratase activity	EC:4.1.1.35; EC:4.2.1.46
1299	AB1-1_8029-119_G01	cellulose synthase	710	20	5.86166e-106	0.879	8	P:primary cell wall biogenesis; F:zinc ion binding; C:integral to membrane; P:cellulose biosynthetic process; P:hyperosmotic salinity response; F:cellulose synthase (UDP-forming) activity; F:protein binding; C:Golgi apparatus	EC:2.4.1.12
1300	AB1-1_8029-120_H01	5-enolpyruvylshikimate-3-phosphate synthase	684	20	3.76145e-91	0.9255	4	F:3-phosphoshikimate 1-carboxyvinyltransferase activity; P:response to herbicide; P:aromatic amino acid family biosynthetic process; C:chloroplast	EC:2.5.1.19
1301	AB1-1_8029-123_C02	vesicle docking protein	219	11	1.16051e-20	0.822727	3	P:Golgi vesicle transport; C:Golgi apparatus; C:membrane
1302	AB1-1_8029-124_D02	fmn binding	622	20	8.9477e-43	0.8815	2	C:chloroplast; F:FMN binding
1303	AB1-1_8029-125_E02	transcription initiation factor iib	662	20	7.68471e-101	0.9315	9	F:translation initiation factor activity; P:translational initiation; F:zinc ion binding; P:transcription initiation; P:regulation of transcription, DNA-dependent; C:transcription factor complex; F:protein binding; C:cytoplasm; F:RNA polymerase II transcription factor activity
1304	AB1-1_8029-127_G02	---NA---	297	0			0
1305	AB1-1_8029-128_H02	protein	393	20	5.12006e-42	0.9555	6	C:vacuole; F:structural constituent of ribosome; C:plasma membrane; C:cytosolic large ribosomal subunit; C:chloroplast; P:translation	EC:3.6.5.3
1306	AB1-1_8029-130_C03	protein	640	20	4.19736e-38	0.8835	2	C:cytoplasmic membrane-bounded vesicle; F:hydrolase activity, acting on glycosyl bonds
1307	AB1-1_8029-132_D03	60s ribosomal protein l19	408	20	3.37448e-49	0.997	3	C:ribosome; F:structural constituent of ribosome; P:translation	EC:3.6.5.3
1308	AB1-1_8029-133_D03	---NA---	434	0			0
1309	AB1-1_8029-135_G03	---NA---	713	0			0
1310	AB1-1_8029-137_A04	protein	710	20	1.64896e-100	0.868	8	C:cytoplasm; P:response to toxin; P:response to UV-B; F:DNA binding; F:ATP-dependent DNA helicase activity; F:ATP binding; P:nucleotide-excision repair; C:nucleus
1311	AB1-1_8029-138_B04	protein	677	18	1.67246e-67	0.797222	1	C:membrane
1312	AB1-1_8029-139_C04	gdp-l-fucose synthase 1	264	20	3.53917e-38	0.934	6	F:GDP-L-fucose synthase activity; C:extracellular matrix; F:protein binding; P:L-ascorbic acid biosynthetic process; P:GDP-L-fucose biosynthetic process; F:coenzyme binding	EC:1.1.1.271
1313	AB1-1_8029-140_D04	autoinhibited h+ atpase	686	20	2.51136e-103	0.958	8	F:hydrogen-exporting ATPase activity, phosphorylative mechanism; C:integral to membrane; P:ATP biosynthetic process; F:ATP binding; F:magnesium ion binding; F:ATPase activity, uncoupled; P:proton transport; C:plasma membrane	EC:3.6.3.6; EC:3.6.1.3
1314	AB1-1_8029-143_G04	g-box binding factor	708	20	1.03949e-86	0.727	5	F:sequence-specific DNA binding; F:protein dimerization activity; F:transcription factor activity; C:nucleus; P:regulation of transcription, DNA-dependent
1315	AB1-1_8029-144_H04	---NA---	447	0			0
1316	AB1-1_8029-145_E03	ubiquitin conjugating enzyme 2	708	20	2.3098e-28	0.894	7	F:RNA-directed DNA polymerase activity; P:RNA-dependent DNA replication; F:RNA binding; P:ubiquitin-dependent protein catabolic process; F:ubiquitin-protein ligase activity; P:regulation of protein metabolic process; P:post-translational protein modification	EC:2.7.7.49; EC:6.3.2.19
1317	AB1-1_8029-146_F03	---NA---	656	0			0
1318	AB1-1_8029-150_F05	ankyrin repeat-rich protein	707	20	1.54897e-58	0.927	3	C:mitochondrion; F:zinc ion binding; F:protein binding
1319	AB1-1_8029-152_E07	---NA---	122	0			0
1320	AB1-1_8029-158_C04	---NA---	364	0			0
1321	AB1-1_8029-159_G06	---NA---	485	0			0
1322	AB1-1_8029-160_H06	---NA---	248	0			0
1323	AB1-1_8029-161_D04	seed maturation protein pm39	707	4	1.32966e-09	0.5625	0
1324	AB1-1_8029-162_B07	---NA---	423	0			0
1325	AB1-1_8029-163_C07	tpr domain containing protein	696	14	1.73214e-30	0.690714	2	F:protein kinase activity; F:nucleotide binding
1326	AB1-1_8029-166_F07	protein	678	20	3.89922e-56	0.7675	4	F:pyridoxal phosphate binding; P:methionine catabolic process via 2-oxobutanoate; F:methionine gamma-lyase activity; C:cytosol	EC:4.4.1.11
1327	AB1-1_8029-167_G07	chaperone -like protein	611	20	5.3437e-29	0.842	6	P:protein folding; F:chaperone binding; F:ATP binding; F:adenyl-nucleotide exchange factor activity; C:mitochondrion; F:protein homodimerization activity
1328	AB1-1_8029-169_A08	signal recognition particle receptor beta subunit	599	20	2.70319e-62	0.8515	9	F:receptor activity; F:phosphoinositide binding; F:GTP binding; C:cytoplasmic membrane-bounded vesicle; C:plasma membrane; F:protein binding; F:signal recognition particle binding; C:endoplasmic reticulum; P:cell communication
1329	AB1-1_8029-171_H04	---NA---	147	0			0
1330	AB1-1_8029-172_D08	---NA---	279	0			0
1331	AB1-1_8029-178_B09	---NA---	439	0			0
1332	AB1-1_8029-179_C09	protein	571	20	7.4336e-72	0.904	1	F:RNA binding
1333	AB1-1_8029-180_D09	protein	679	20	9.66595e-39	0.8895	1	C:cytoplasmic membrane-bounded vesicle
1334	AB1-1_8029-182_F09	electron transfer flavoprotein-ubiquinone oxidoreductase	705	20	7.91085e-27	0.741	6	F:binding; F:oxidoreductase activity; P:response to absence of light; C:mitochondrial envelope; F:electron carrier activity; C:membrane
1335	AB1-1_8029-183_G09	---NA---	595	0			0
1336	AB1-1_8029-187_C10	protein	548	18	3.11263e-29	0.841111	3	C:mitochondrion; C:plasma membrane; C:respiratory chain complex I
1337	AB1-1_8029-190_F10	CM0216.380.nc [Lotus japonicus]	618	2	8.3565e-09	0.56	0
1338	AB1-1_8043-003_C01	2 (arabidopsis thaliana seed imbibition 2) hydrolyzing o-glycosyl compounds	703	20	2.57923e-70	0.759	1	F:hydrolase activity, hydrolyzing O-glycosyl compounds	EC:3.2.1.0
1339	AB1-1_8043-005_E01	protein	709	20	5.37062e-74	0.777	7	C:plant-type cell wall; C:anchored to plasma membrane; F:oxidoreductase activity; F:copper ion binding; C:cytoplasmic membrane-bounded vesicle; P:cell tip growth; C:apoplast
1340	AB1-1_8043-011_C02	myb-related transcription factor	570	8	1.24246e-26	0.68375	1	P:regulation of transcription
1341	AB1-1_8043-013_E02	class v	637	20	5.40253e-46	0.621	4	F:chitinase activity; C:cell wall; F:cation binding; P:chitin catabolic process	EC:3.2.1.14
1342	AB1-1_8043-014_F02	mads box	300	20	5.23979e-42	0.8825	4	F:sequence-specific DNA binding; F:transcription factor activity; C:nucleus; P:regulation of transcription, DNA-dependent
1343	AB1-1_8043-020_D03	---NA---	475	0			0
1344	AB1-1_8043-021_E03	seed maturation protein lea 4	396	20	4.65853e-30	0.805	1	P:embryonic development
1345	AB1-1_8043-023_G03	flavonol synthase flavanone 3-	631	20	3.63211e-63	0.744	3	P:oxidation reduction; F:oxidoreductase activity; F:iron ion binding
1346	AB1-1_8043-025_A04	protein	406	20	5.22782e-50	0.745	5	F:L-ornithine transmembrane transporter activity; F:carnitine:acyl carnitine antiporter activity; F:binding; C:mitochondrial inner membrane; P:mitochondrial transport
1347	AB1-1_8043-027_C04	rubisco subunit binding-protein beta	676	20	5.74817e-68	0.9325	12	P:chaperone mediated protein folding requiring cofactor; P:cell death; C:nucleolus; P:response to cold; C:chloroplast envelope; P:systemic acquired resistance; F:ATP binding; C:chloroplast stroma; F:unfolded protein binding; C:cytosolic ribosome; C:plasma membrane; C:apoplast
1348	AB1-1_8043-028_D04	cytochrome p450	629	20	1.24047e-47	0.734	10	P:secondary shoot formation; C:mitochondrion; P:auxin polar transport; P:carotenoid biosynthetic process; P:regulation of meristem structural organization; P:positive regulation of flavonoid biosynthetic process; F:oxidoreductase activity; C:cytoplasmic membrane-bounded vesicle; F:oxygen binding; F:iron ion binding
1349	AB1-1_8043-030_F04	3-hydroxy-3-methylglutaryl-coenzyme a reductase	712	20	4.43828e-100	0.9125	9	C:endoplasmic reticulum membrane; F:NADP or NADPH binding; P:isoprenoid biosynthetic process; P:oxidation reduction; C:plastid membrane; C:integral to membrane; P:coenzyme A metabolic process; F:hydroxymethylglutaryl-CoA reductase (NADPH) activity; C:mitochondrial membrane	EC:1.1.1.34
1350	AB1-1_8043-031_G04	protein	405	20	2.35211e-42	0.924	2	F:nucleic acid binding; C:plasma membrane
1351	AB1-1_8043-032_H04	40s ribosomal protein	441	20	5.5066e-31	0.899	7	F:structural constituent of ribosome; P:ribosome biogenesis; C:cell wall; C:cytosolic small ribosomal subunit; C:membrane; P:translation; F:nucleotide binding	EC:3.6.5.3
1352	AB1-1_8043-038_F05	myb-related protein m4	709	20	1.15732e-61	0.6995	8	P:response to jasmonic acid stimulus; P:response to wounding; P:response to abscisic acid stimulus; F:transcription factor activity; P:response to ethylene stimulus; C:nucleus; P:response to salt stress; P:regulation of transcription, DNA-dependent
1353	AB1-1_8043-041_A06	---NA---	372	0			0
1354	AB1-1_8043-043_C06	transcription regulator, putative [Ricinus communis]	608	4	7.7892e-12	0.5225	0
1355	AB1-1_8043-044_D06	ests gb	709	20	1.15526e-61	0.612	1	C:anchored to plasma membrane
1356	AB1-1_8043-047_G06	predicted protein [Populus trichocarpa]	431	1	5.46545e-07	0.66	0
1357	AB1-1_8043-050_B07	cyclin-dependent protein	684	20	4.38245e-71	0.8305	2	P:regulation of cell cycle; F:cyclin-dependent protein kinase activity	EC:2.7.11.22
1358	AB1-1_8043-051_C07	metal ion binding	711	20	6.25395e-31	0.832	3	P:metal ion transport; F:transition metal ion binding; P:cellular transition metal ion homeostasis
1359	AB1-1_8043-054_F07	23kda polypeptide of the oxygen evolving complex of photosystem ii	527	20	1.52061e-64	0.845	11	C:chloroplast photosystem II; C:extrinsic to membrane; F:poly(U) RNA binding; P:photosynthesis, light reaction; F:calcium ion binding; P:defense response to bacterium; C:chloroplast envelope; C:chloroplast stroma; C:oxygen evolving complex; C:chloroplast thylakoid lumen; C:apoplast
1360	AB1-1_8043-057_A08	ftsh-like protease	396	20	1.71462e-24	0.8365	10	F:serine-type endopeptidase activity; F:metalloendopeptidase activity; P:protein catabolic process; F:ATP binding; C:integral to membrane; P:proteolysis; F:ATP-dependent peptidase activity; F:zinc ion binding; C:plastid; C:mitochondrion	EC:3.4.21.0; EC:3.4.24.0
1361	AB1-1_8043-058_B08	nucleolysin tia-	269	20	3.19712e-31	0.81	3	C:mitochondrion; F:nucleotide binding; F:mRNA 3'-UTR binding
1362	AB1-1_8043-059_C08	---NA---	710	0			0
1363	AB1-1_8043-061_E08	microtubule-associated protein map65-1a	673	20	1.83448e-50	0.803	10	F:microtubule binding; P:anaphase; P:microtubule bundle formation; P:cytokinesis; C:cortical microtubule, transverse to long axis; C:spindle; P:microtubule nucleation; C:phragmoplast; C:nucleus; P:positive regulation of microtubule polymerization
1364	AB1-1_8043-063_G08	purple acid phosphatase-like protein	322	20	8.44825e-32	0.765	3	C:cytoplasmic membrane-bounded vesicle; F:protein serine/threonine phosphatase activity; F:acid phosphatase activity	EC:3.1.3.2
1365	AB1-1_8043-066_B09	hypothetical protein [Cryptococcus neoformans var. neoformans JEC21]	528	1	2.1283e-13	0.68	2	P:lipid metabolic process; F:hydrolase activity, acting on ester bonds
1366	AB1-1_8043-070_F09	unknown [Glycine max]	679	15	4.2812e-79	0.773333	1	C:mitochondrion
1367	AB1-1_8043-071_G09	nhl repeat-containing protein	667	20	4.2222e-92	0.8885	1	C:endomembrane system
1368	AB1-1_8043-074_B10	---NA---	376	0			0
1369	AB1-1_8043-076_D10	aba-responsive protein	643	18	5.11689e-24	0.723333	3	F:hydrolase activity; P:defense response; P:response to biotic stimulus
1370	AB1-1_8043-077_E10	50s ribosomal protein l7	711	20	7.09321e-51	0.6555	1	C:mitochondrion
1371	AB1-1_8043-079_G10	at1g07990 t6d22_5	490	9	1.17903e-17	0.706667	1	C:endomembrane system
1372	AB1-1_8043-080_H10	---NA---	649	0			0
1373	AB1-1_8043-083_C11	protein	710	20	1.18447e-90	0.7515	2	F:protein kinase activity; F:nucleotide binding
1374	AB1-1_8043-084_D11	---NA---	406	0			0
1375	AB1-1_8043-086_F11	---NA---	262	0			0
1376	AB1-1_8043-087_G11	glutathione transferase 10	426	20	1.25371e-35	0.8345	4	P:toxin catabolic process; C:peroxisome; F:glutathione transferase activity; C:mitochondrion	EC:2.5.1.18
1377	AB1-1_8043-088_H11	---NA---	452	0			0
1378	AB1-1_8043-090_B12	protein	679	20	6.46854e-43	0.7445	2	F:electron carrier activity; C:chloroplast
1379	AB1-1_8043-091_C12	unknown [Glycine max]	199	1	5.31254e-10	0.63	0
1380	AB1-1_8043-092_D12	transducin family protein wd-40 repeat family protein	507	20	2.43234e-29	0.754	1	F:nucleotide binding
1381	AB1-1_8043-093_E12	senescence-associated protein	632	19	4.89987e-19	0.692632	3	C:cytoplasmic membrane-bounded vesicle; C:integral to membrane; P:aging
1382	AB1-1_8043-094_F12	---NA---	375	0			0
1383	AB1-1_8043-095_G12	branched-chain alpha keto-acid	647	5	8.32237e-10	0.484	5	C:endomembrane system; F:oxidoreductase activity, acting on the aldehyde or oxo group of donors, disulfide as acceptor; P:metabolic process; F:2-dehydropantoate 2-reductase activity; P:pantothenate biosynthetic process
1384	AB1-1_8044-004_D01	atbcat-2 (arabidopsis thaliana branched-chain amino acid transaminase 2) branched-chain-amino-acid transaminase catalytic	538	20	1.25753e-80	0.803	4	F:branched-chain-amino-acid transaminase activity; C:mitochondrion; P:branched chain family amino acid metabolic process; C:chloroplast	EC:2.6.1.42
1385	AB1-1_8044-005_E01	protein	622	20	1.00499e-76	0.828	5	P:regulation of actin filament polymerization; C:Arp2/3 protein complex; P:trichome morphogenesis; F:protein binding; F:structural molecule activity
1386	AB1-1_8044-007_G01	myb-related protein m4	707	20	3.42683e-82	0.879	9	P:response to jasmonic acid stimulus; P:response to wounding; P:response to abscisic acid stimulus; F:transcription factor activity; P:response to ethylene stimulus; C:nucleus; F:methyltransferase activity; P:response to salt stress; P:regulation of transcription, DNA-dependent	EC:2.1.1.0
1387	AB1-1_8044-009_A02	---NA---	326	0			0
1388	AB1-1_8044-013_E02	cytochrom p450-like protein	659	20	2.04768e-89	0.8455	8	C:cytoplasmic membrane-bounded vesicle; F:electron carrier activity; F:monooxygenase activity; F:heme binding; P:oxidation reduction; P:double fertilization forming a zygote and endosperm; F:oxygen binding; C:mitochondrion
1389	AB1-1_8044-014_F02	transport protein	579	20	9.59888e-91	0.9455	5	C:COPII vesicle coat; F:protein binding; P:intracellular protein transport; P:ER to Golgi vesicle-mediated transport; F:zinc ion binding
1390	AB1-1_8044-015_G02	single myb histone	344	20	4.70292e-14	0.839	5	C:nucleosome; P:regulation of transcription; F:DNA binding; P:nucleosome assembly; C:nucleus
1391	AB1-1_8044-016_H02	---NA---	434	0			0
1392	AB1-1_8044-018_B03	disease resistance protein	711	20	1.66497e-100	0.7545	4	P:defense response; C:apoplast; F:nucleotide binding; F:protein binding
1393	AB1-1_8044-021_E03	cytochrome b5	675	20	4.26293e-63	0.8805	7	C:endoplasmic reticulum membrane; C:microsome; C:cytoplasmic membrane-bounded vesicle; F:heme binding; P:transport; C:integral to membrane; P:electron transport chain
1394	AB1-1_8044-023_G03	annexin p34	711	20	1.44177e-27	0.759	1	F:binding
1395	AB1-1_8044-024_H03	wd-40 repeat protein	665	20	3.27015e-20	0.718	6	C:heterotrimeric G-protein complex; P:response to cadmium ion; P:root development; P:shoot development; C:chloroplast; F:nucleotide binding	EC:3.6.5.1
1396	AB1-1_8044-025_A04	protein	624	20	1.8718e-80	0.9035	3	C:ribosome; F:structural constituent of ribosome; P:translation	EC:3.6.5.3
1397	AB1-1_8044-027_C04	unnamed protein product [Vitis vinifera]	310	2	8.33454e-08	0.9	0
1398	AB1-1_8044-028_D04	betaine aldehyde dehydrogenase	707	20	7.81328e-111	0.9225	5	P:oxidation reduction; F:betaine-aldehyde dehydrogenase activity; F:3-chloroallyl aldehyde dehydrogenase activity; C:chloroplast; F:aminobutyraldehyde dehydrogenase activity	EC:1.2.1.8; EC:1.2.1.19
1399	AB1-1_8044-029_E04	nucleosome assembly protein i-like protein	706	20	1.59552e-71	0.886	3	P:nucleosome assembly; C:nucleus; F:DNA binding
1400	AB1-1_8044-030_F04	cytochrome p450	333	20	6.57472e-45	0.841	4	F:heme binding; P:oxidation reduction; F:monooxygenase activity; F:electron carrier activity
1401	AB1-1_8044-032_H04	---NA---	298	0			0
1402	AB1-1_8044-035_C05	eukaryotic translation initiation factor 2 beta subunit	349	20	1.38954e-42	0.9535	3	F:zinc ion binding; P:translational initiation; F:translation initiation factor activity
1403	AB1-1_8044-036_D05	protein	679	20	5.77281e-84	0.788	2	F:3-hydroxyisobutyryl-CoA hydrolase activity; P:fatty acid beta-oxidation	EC:3.1.2.4
1404	AB1-1_8044-037_E05	leucine-rich repeat protein	661	20	7.28726e-89	0.8475	6	F:kinase activity; C:endomembrane system; C:cytoplasmic membrane-bounded vesicle; P:signal transduction; F:receptor activity; F:protein binding
1405	AB1-1_8044-038_F05	delta-1-pyrroline 5-carboxylase synthetase	278	20	3.06364e-26	0.945	11	P:response to oxidative stress; P:root development; P:response to desiccation; P:oxidation reduction; P:hyperosmotic salinity response; F:glutamate-5-semialdehyde dehydrogenase activity; P:response to abscisic acid stimulus; P:proline biosynthetic process; F:glutamate 5-kinase activity; C:chloroplast; F:delta1-pyrroline-5-carboxylate synthetase activity	EC:1.2.1.41; EC:2.7.2.11
1406	AB1-1_8044-039_G05	---NA---	708	0			0
1407	AB1-1_8044-040_H05	---NA---	293	0			0
1408	AB1-1_8044-046_F06	---NA---	343	0			0
1409	AB1-1_8044-047_G06	f-box family protein	465	20	3.07071e-74	0.834	1	C:chloroplast
1410	AB1-1_8044-048_H06	protein	723	20	5.67934e-27	0.6535	4	C:peroxisome; P:long-chain fatty acid metabolic process; P:fatty acid beta-oxidation; F:acyl-CoA oxidase activity	EC:1.3.3.6
1411	AB1-1_8044-050_B07	at1g21410 f24j8_17	635	20	2.09825e-42	0.836	4	P:heat acclimation; F:ubiquitin-protein ligase activity; C:SCF ubiquitin ligase complex; P:SCF-dependent proteasomal ubiquitin-dependent protein catabolic process	EC:6.3.2.19
1412	AB1-1_8044-051_C07	vamp-like protein ykt62	509	20	5.40612e-37	0.954	2	C:integral to membrane; P:vesicle-mediated transport
1413	AB1-1_8044-052_D07	---NA---	312	0			0
1414	AB1-1_8044-053_E07	at1g30260 f12p21_9	261	5	9.72151e-12	0.894	1	P:response to cytokinin stimulus
1415	AB1-1_8044-054_F07	---NA---	641	0			0
1416	AB1-1_8044-055_G07	mee14 (maternal effect embryo arrest 14)	522	20	7.90972e-58	0.668	2	C:plastid; P:embryonic development ending in seed dormancy
1417	AB1-1_8044-059_C08	---NA---	532	0			0
1418	AB1-1_8044-060_D08	accelerated cell death 2	537	20	2.00768e-78	0.792	7	P:chlorophyll catabolic process; F:red chlorophyll catabolite reductase activity; P:defense response, incompatible interaction; P:regulation of programmed cell death; C:chloroplast stroma; C:cytosol; C:mitochondrion
1419	AB1-1_8044-061_E08	selenium binding protein	405	20	2.33581e-66	0.9035	4	P:response to cadmium ion; F:selenium binding; P:polar nucleus fusion; F:zinc ion binding
1420	AB1-1_8044-062_F08	---NA---	435	0			0
1421	AB1-1_8044-066_B09	40s ribosomal protein	676	20	2.83959e-83	0.942	4	F:structural constituent of ribosome; F:RNA binding; C:small ribosomal subunit; P:translation	EC:3.6.5.3
1422	AB1-1_8044-067_C09	quinone oxidoreductase	640	20	1.62688e-90	0.8475	3	F:zinc ion binding; P:oxidation reduction; F:alcohol dehydrogenase activity, zinc-dependent
1423	AB1-1_8044-068_D09	wrky transcription	586	20	1.27331e-29	0.672	4	F:DNA binding; P:regulation of transcription; C:nucleus; F:calmodulin binding
1424	AB1-1_8044-069_E09	atsk41 (shaggy-like protein kinase 41) atp binding protein kinase protein serine threonine kinase	482	20	3.13117e-34	0.969	4	P:protein amino acid phosphorylation; F:protein binding; F:ATP binding; F:protein serine/threonine kinase activity	EC:2.7.11.0
1425	AB1-1_8044-071_G09	ribosomal protein s6	287	11	2.4121e-18	0.757273	9	F:protein serine/threonine kinase activity; P:response to salt stress; P:response to cold; P:response to heat; P:positive regulation of translation; F:protein binding; C:cytoplasm; C:nucleus; P:protein amino acid phosphorylation	EC:2.7.11.0
1426	AB1-1_8044-076_D10	dna binding	454	20	3.47667e-54	0.823	13	P:xylem development; P:regulation of meristem growth; P:regulation of transcription, DNA-dependent; P:meristem initiation; P:leaf morphogenesis; P:primary shoot apical meristem specification; P:positive regulation of cell differentiation; F:sequence-specific DNA binding; P:response to auxin stimulus; F:transcription factor activity; P:positive regulation of cell proliferation; P:determination of …
1427	AB1-1_8044-079_G10	dihydrolipoyllysine-residue acetyltransferase component of pyruvatedehydrogenase complex	662	20	3.88891e-74	0.857	8	F:alpha-ketoacid dehydrogenase activity; F:dihydrolipoamide branched chain acyltransferase activity; F:protein binding; F:acetyltransferase activity; F:lipoic acid binding; F:dihydrolipoyllysine-residue (2-methylpropanoyl)transferase activity; C:mitochondrion; P:fatty-acyl-CoA biosynthetic process	EC:2.3.1.168
1428	AB1-1_8044-084_D11	---NA---	405	0			0
1429	AB1-1_8044-087_G11	protein	372	20	1.39852e-34	0.641	2	F:electron carrier activity; C:chloroplast
1430	AB1-1_8044-088_H11	protein binding	662	20	1.41631e-24	0.6775	1	F:zinc ion binding
1431	AB1-1_8044-093_E12	u1 snrnp 70k protein	355	20	4.43317e-49	0.879	6	P:regulation of RNA splicing; C:spliceosomal complex; F:RNA binding; F:protein binding; P:nuclear mRNA splicing, via spliceosome; F:nucleotide binding
1432	AB1-1_8044-094_F12	arogenate dehydrogenase	711	20	1.9805e-77	0.7485	4	P:tyrosine biosynthetic process; F:binding; C:chloroplast; F:prephenate dehydrogenase (NADP+) activity	EC:1.3.1.13
1433	AB1-1_8045-003_C01	protein	709	6	2.06668e-18	0.54	0
1434	AB1-1_8045-004_D01	---NA---	199	0			0
1435	AB1-1_8045-011_C02	ring finger and chy zinc finger domain-containing protein 1	706	20	3.80848e-57	0.821	2	F:zinc ion binding; F:protein binding
1436	AB1-1_8045-012_D02	hydantoinase carbamoylase family	706	20	8.77523e-62	0.744	4	F:hydrolase activity, acting on carbon-nitrogen (but not peptide) bonds; C:cytoplasmic membrane-bounded vesicle; P:metabolic process; C:plastid
1437	AB1-1_8045-013_E02	---NA---	540	0			0
1438	AB1-1_8045-021_E03	---NA---	428	0			0
1439	AB1-1_8045-022_F03	---NA---	304	0			0
1440	AB1-1_8045-025_A04	calcineurin-like phosphoesterase family protein	785	20	3.99762e-39	0.8205	1	F:protein serine/threonine phosphatase activity
1441	AB1-1_8045-026_B04	ccaat-binding transcription factor subunit b family expressed	635	20	2.6543e-37	0.8245	6	F:zinc ion binding; P:negative regulation of gene-specific transcription; C:CCAAT-binding factor complex; F:transcription factor activity; F:specific transcriptional repressor activity; P:DNA integration
1442	AB1-1_8045-028_D04	protein	723	20	5.24225e-73	0.7595	3	P:intra-Golgi vesicle-mediated transport; P:intracellular protein transport; F:protein transporter activity
1443	AB1-1_8045-034_B05	cell differentiation protein	190	20	1.96476e-28	0.9275	1	P:multicellular organismal development
1444	AB1-1_8045-035_C05	s-adenosylmethionine synthetase	673	18	1.4781e-10	0.595	8	P:cellular biosynthetic process; P:cellular amino acid derivative metabolic process; P:response to salt stress; F:methionine adenosyltransferase activity; F:metal ion binding; P:sulfur amino acid metabolic process; P:response to cadmium ion; C:plasma membrane	EC:2.5.1.6
1445	AB1-1_8045-036_D05	---NA---	581	0			0
1446	AB1-1_8045-038_F05	citrate synthase	372	1	1.72151e-08	0.76	0
1447	AB1-1_8045-042_B06	nuclear cap-binding protein	709	20	1.26006e-102	0.7745	10	F:translation initiation factor activity; P:translation; P:primary microRNA processing; F:RNA cap binding; P:organ morphogenesis; P:long-day photoperiodism, flowering; P:response to abscisic acid stimulus; F:protein binding; P:RNA splicing, via endonucleolytic cleavage and ligation; C:nucleus	EC:3.6.5.3
1448	AB1-1_8045-043_C06	gdp dissociation inhibitor	659	20	3.01123e-111	0.963	3	F:Rab GDP-dissociation inhibitor activity; P:protein transport; P:regulation of GTPase activity
1449	AB1-1_8045-046_F06	---NA---	341	0			0
1450	AB1-1_8045-047_G06	60s ribosomal protein	378	20	1.25541e-27	0.9625	3	C:ribosome; F:structural constituent of ribosome; P:translation	EC:3.6.5.3
1451	AB1-1_8045-051_C07	protein	401	19	1.22432e-14	0.788947	1	F:calcium ion binding
1452	AB1-1_8045-057_A08	ef-1-alpha-related gtp-binding protein	361	20	1.20338e-30	0.884	5	C:vacuole; P:translational termination; F:GTP binding; F:translation release factor activity; F:GTPase activity	EC:3.6.5.1; EC:3.6.5.2; EC:3.6.5.3; EC:3.6.5.4
1453	AB1-1_8045-058_B08	24-sterol c-methyltransferase	344	20	2.08671e-54	0.933	6	P:multidimensional cell growth; F:sterol 24-C-methyltransferase activity; P:xylem and phloem pattern formation; P:DNA endoreduplication; C:endoplasmic reticulum; P:sterol biosynthetic process	EC:2.1.1.41
1454	AB1-1_8045-059_C08	nadp-dependent malic enzyme	400	20	1.4322e-55	0.9695	8	P:fatty acid biosynthetic process; F:metal ion binding; F:NAD or NADH binding; P:malate metabolic process; P:oxidation reduction; F:oxidoreductase activity, acting on NADH or NADPH, NAD or NADP as acceptor; C:chloroplast; F:malate dehydrogenase (oxaloacetate-decarboxylating) (NADP+) activity	EC:1.6.1.0; EC:1.1.1.40
1455	AB1-1_8045-060_D08	chaperone binding	678	11	1.18772e-12	0.476364	1	C:cell part
1456	AB1-1_8045-061_E08	---NA---	152	0			0
1457	AB1-1_8045-064_H08	protein	669	16	6.85415e-76	0.825	1	P:biological_process
1458	AB1-1_8045-066_B09	protein	739	20	7.25744e-102	0.794	3	P:carbohydrate biosynthetic process; C:membrane; F:acetylglucosaminyltransferase activity
1459	AB1-1_8045-067_C09	athb-15 dna binding transcription factor	664	20	7.332e-113	0.906	9	P:regulation of meristem growth; P:regulation of transcription, DNA-dependent; P:meristem initiation; P:phloem or xylem histogenesis; P:leaf morphogenesis; F:sequence-specific DNA binding; F:transcription factor activity; P:determination of dorsal identity; C:nucleus
1460	AB1-1_8045-068_D09	white-brown-complex abc transporter family	725	20	8.34999e-79	0.789	3	C:membrane; F:ATPase activity; F:ATP binding
1461	AB1-1_8045-070_F09	4-coumarate: ligase	287	20	1.9068e-23	0.8365	2	P:metabolic process; F:4-coumarate-CoA ligase activity	EC:6.2.1.12
1462	AB1-1_8045-071_G09	protein	468	20	3.20945e-15	0.849	5	C:endomembrane system; F:FAD binding; F:oxidoreductase activity; C:cell wall; P:response to oxidative stress
1463	AB1-1_8045-072_H09	c2h2-type zinc finger protein	652	20	1.74894e-63	0.7895	4	C:intracellular; P:regulation of transcription; F:transcription factor activity; F:zinc ion binding
1464	AB1-1_8045-074_B10	ran gtpase binding	324	10	4.80135e-11	0.73	2	F:chromatin binding; F:Ran GTPase binding
1465	AB1-1_8045-075_C10	pux1 (plant ubx domain-containing protein 1)	611	20	4.93509e-67	0.716	3	P:organ growth; C:soluble fraction; P:protein complex disassembly
1466	AB1-1_8045-076_D10	protein	422	20	4.49711e-33	0.8585	0
1467	AB1-1_8045-080_H10	---NA---	573	0			0
1468	AB1-1_8045-083_C11	aspartic proteinase nepenthesin-1	320	20	6.48998e-40	0.7265	3	C:endomembrane system; P:proteolysis; F:aspartic-type endopeptidase activity	EC:3.4.23.0
1469	AB1-1_8045-085_E11	---NA---	160	0			0
1470	AB1-1_8045-086_F11	pseudo response regulator	465	5	1.1487e-12	0.58	0
1471	AB1-1_8045-089_A12	fructose-bisphosphate aldolase-like protein	445	20	1.10729e-23	0.8565	11	C:cell wall; C:nucleolus; P:response to salt stress; F:protein binding; P:glycolysis; C:mitochondrial envelope; F:fructose-bisphosphate aldolase activity; C:chloroplast; P:response to cadmium ion; C:plasma membrane; C:apoplast	EC:4.1.2.13
1472	AB1-1_8045-090_B12	h aca ribonucleoprotein complex subunit 2	206	20	2.61803e-17	0.841	2	F:nucleic acid binding; C:ribonucleoprotein complex
1473	AB1-1_8045-091_C12	unknown [Glycine max]	499	2	1.85266e-10	0.775	0
1474	AB1-1_8045-092_D12	---NA---	141	0			0
1475	AB1-1_8045-093_E12	---NA---	416	0			0
1476	AB1-1_8045-095_G12	atp binding	708	20	6.99028e-77	0.719	1	C:plastid
1477	AB1-1_8046-003_C01	grpe like protein	253	20	1.04676e-29	0.888	5	P:protein folding; F:chaperone binding; F:adenyl-nucleotide exchange factor activity; C:mitochondrion; F:protein homodimerization activity
1478	AB1-1_8046-007_G01	protein	370	6	1.72839e-08	0.855	3	P:ubiquitin-dependent protein catabolic process; F:ubiquitin thiolesterase activity; F:cysteine-type endopeptidase activity	EC:3.1.2.15; EC:3.4.22.0
1479	AB1-1_8046-008_H01	hypothetical protein Bm1_17870 [Brugia malayi]	657	3	7.89193e-11	0.806667	0
1480	AB1-1_8046-014_F02	arginine serine-rich coiled coil	712	20	1.01026e-23	0.875	2	C:ribosome; C:plastid
1481	AB1-1_8046-015_G02	---NA---	534	0			0
1482	AB1-1_8046-016_H02	epoxide hydrolase	316	15	1.50948e-12	0.958667	1	F:hydrolase activity
1483	AB1-1_8046-024_H03	rac gtpase activating protein	711	5	1.20079e-16	0.816	2	P:signal transduction; C:chloroplast
1484	AB1-1_8046-026_B04	protein	519	17	2.58028e-24	0.69	2	F:molecular_function; P:biological_process
1485	AB1-1_8046-027_C04	protein	689	20	1.42191e-29	0.594	3	C:mitochondrion; F:molecular_function; P:biological_process
1486	AB1-1_8046-028_D04	nucleolysin tia-	620	12	6.60591e-14	0.595	2	F:nucleic acid binding; F:nucleotide binding
1487	AB1-1_8046-029_E04	---NA---	507	0			0
1488	AB1-1_8046-030_F04	unknown [Glycine max]	418	1	1.19676e-09	0.76	0
1489	AB1-1_8046-031_G04	nitrate transporter	440	2	7.01588e-10	0.96	3	C:membrane; P:oligopeptide transport; F:transporter activity
1490	AB1-1_8046-032_H04	epoxide hydrolase	710	20	4.457e-130	0.8585	1	F:cis-stilbene-oxide hydrolase activity	EC:3.3.2.9
1491	AB1-1_8046-034_B05	type 5 protein serine threonine phosphatase 62 kda isoform	634	20	4.47534e-77	0.9655	10	P:protein amino acid dephosphorylation; C:integral to endoplasmic reticulum membrane; C:nuclear membrane; F:manganese ion binding; P:red or far-red light signaling pathway; C:nuclear speck; P:nucleocytoplasmic transport; F:protein serine/threonine phosphatase activity; F:protein binding; F:iron ion binding
1492	AB1-1_8046-036_D05	protein kinase adk1	707	20	6.67133e-107	0.987	5	P:protein amino acid phosphorylation; C:plasmodesma; F:ATP binding; F:protein serine/threonine kinase activity; C:mitochondrion	EC:2.7.11.0
1493	AB1-1_8046-039_G05	unknown [Glycine max]	363	11	1.80643e-24	0.730909	2	F:molecular_function; P:biological_process
1494	AB1-1_8046-045_E06	cinnamyl alcohol dehydrogenase	266	20	1.76464e-21	0.916	4	P:lignin biosynthetic process; P:oxidation reduction; F:cinnamyl-alcohol dehydrogenase activity; F:zinc ion binding	EC:1.1.1.195
1495	AB1-1_8046-046_F06	protein	688	20	3.26287e-42	0.677	2	F:molecular_function; P:biological_process
1496	AB1-1_8046-047_G06	dna topoisomerase iii beta	397	11	3.70155e-11	0.851818	4	F:DNA topoisomerase type I activity; C:endomembrane system; P:DNA unwinding involved in replication; P:DNA topological change	EC:5.99.1.2
1497	AB1-1_8046-048_H06	---NA---	516	0			0
1498	AB1-1_8046-051_C07	---NA---	464	0			0
1499	AB1-1_8046-054_F07	---NA---	251	0			0
1500	AB1-1_8046-055_G07	at1g60560 f8a5_10	722	20	1.13216e-83	0.651	2	P:biological_process; F:zinc ion binding
1501	AB1-1_8046-060_D08	protein	255	20	1.84125e-26	0.8725	7	P:seed dormancy; P:vegetative to reproductive phase transition of meristem; P:histone monoubiquitination; P:histone H2B ubiquitination; C:nucleus; F:zinc ion binding; F:protein homodimerization activity
1502	AB1-1_8046-063_G08	e3 ubiquitin protein ligase	709	20	6.08325e-87	0.715	5	P:protein modification process; P:ubiquitin-dependent protein catabolic process; F:ubiquitin-protein ligase activity; C:mitochondrion; C:ubiquitin ligase complex	EC:6.3.2.19
1503	AB1-1_8046-064_H08	---NA---	517	0			0
1504	AB1-1_8046-066_B09	uvrb uvrc motif family protein	622	13	2.2966e-14	0.906154	4	F:DNA binding; F:nuclease activity; P:nucleotide-excision repair; C:plastid
1505	AB1-1_8046-069_E09	malate dehydrogenase	673	20	4.06788e-66	0.8475	6	F:metal ion binding; F:NAD or NADH binding; P:malate metabolic process; P:oxidation reduction; C:plastid; F:malate dehydrogenase (oxaloacetate-decarboxylating) (NADP+) activity	EC:1.1.1.40
1506	AB1-1_8046-070_F09	protein	722	20	2.67215e-69	0.75	5	F:RNA binding; P:mRNA processing; C:nucleus; F:nucleotide binding; P:RNA splicing
1507	AB1-1_8046-071_G09	adenylate translocator	634	20	5.33296e-54	0.9555	14	C:cell wall; F:binding; P:root hair elongation; C:cytoskeleton; C:nucleolus; C:integral to membrane; C:mitochondrial inner membrane; P:purine nucleotide transport; P:cytoskeleton organization; F:ATP:ADP antiporter activity; F:structural constituent of cytoskeleton; C:chloroplast; C:vacuole; C:plasma membrane
1508	AB1-1_8046-073_A10	s-adenosylmethionine synthetase	479	20	1.01146e-37	0.9515	13	C:cell wall; P:methionine metabolic process; F:potassium ion binding; F:methionine adenosyltransferase activity; F:cobalt ion binding; P:response to cold; P:S-adenosylmethionine biosynthetic process; F:ATP binding; F:magnesium ion binding; P:one-carbon metabolic process; P:lignin biosynthetic process; C:cytoplasm; C:plasma membrane	EC:2.5.1.6
1509	AB1-1_8046-076_D10	ubiquitin-associated ts-n domain-containing protein	394	17	1.15483e-20	0.843529	2	C:membrane; C:endomembrane system
1510	AB1-1_8046-078_F10	homeobox-leucine zipper protein	711	20	4.98624e-81	0.871	16	P:root development; P:response to cytokinin stimulus; P:regulation of transcription, DNA-dependent; P:red or far-red light signaling pathway; P:shoot morphogenesis; F:sequence-specific DNA binding; P:response to auxin stimulus; F:transcription activator activity; F:transcription factor activity; P:unidimensional cell growth; P:negative regulation of transcription; F:protein homodimerization activ…
1511	AB1-1_8046-080_H10	endoplasmic reticulum	711	20	4.26125e-88	0.9055	10	F:calcium-transporting ATPase activity; P:cellular manganese ion homeostasis; C:integral to endoplasmic reticulum membrane; P:manganese ion transport; P:ATP biosynthetic process; C:cytoplasmic membrane-bounded vesicle; F:ATP binding; P:calcium ion transport; P:response to manganese ion; C:plasma membrane	EC:3.6.3.8
1512	AB1-1_8046-084_D11	---NA---	144	0			0
1513	AB1-1_8046-087_G11	p23 co-chaperone	676	6	1.89867e-20	0.645	0
1514	AB1-1_8046-088_H11	carboxyphosphonoenolpyruvate mutase	698	20	1.99457e-119	0.9135	3	P:metabolic process; F:lyase activity; C:chloroplast
1515	AB1-1_8046-089_A12	senescence-associated protein	604	20	2.96653e-64	0.791	3	C:cytoplasmic membrane-bounded vesicle; C:integral to membrane; P:aging
1516	AB1-1_8046-090_B12	---NA---	138	0			0
1517	AB1-1_8046-091_C12	protein	706	20	4.65555e-55	0.746	2	C:nucleolus; F:GTP binding
1518	AB1-1_8046-092_D12	---NA---	611	0			0
1519	AB1-1_8046-093_E12	unknown [Glycine max]	494	2	6.4132e-24	0.655	0
1520	AB1-1_8046-095_G12	fk506-binding protein 2-1 precursor	232	20	1.34357e-37	0.9285	8	P:protein folding; C:endoplasmic reticulum lumen; C:chloroplast thylakoid lumen; F:FK506 binding; C:cytoplasmic membrane-bounded vesicle; P:response to stress; C:endoplasmic reticulum; F:peptidyl-prolyl cis-trans isomerase activity	EC:5.2.1.8
1521	AB2-1-P1-H12	major allergen pru	716	20	1.30639e-57	0.765	2	P:response to biotic stimulus; P:defense response
1522	AB2-1-P1-A1	protein	581	20	7.1577e-13	0.774	3	C:membrane; F:sugar:hydrogen symporter activity; P:double fertilization forming a zygote and endosperm
1523	AB2-1-P1-A4	---NA---	511	0			0
1524	AB2-1-P1-A7	pathogenesis related protein	553	20	1.56639e-60	0.8465	2	P:response to biotic stimulus; P:defense response
1525	AB2-1-P1-A8	---NA---	716	0			0
1526	AB2-1-P1-A9	wd40-like beta propeller repeat family expressed	710	20	2.75896e-41	0.714	4	C:cytoplasmic membrane-bounded vesicle; C:vacuole; C:plant-type cell wall; C:plasma membrane
1527	AB2-1-P1-A10	---NA---	210	0			0
1528	AB2-1-P1-A11	---NA---	123	0			0
1529	AB2-1-P1-A12	---NA---	123	0			0
1530	AB2-1-P1-B1	srg1-like protein	413	20	3.09951e-38	0.6795	2	P:metabolic process; F:oxidoreductase activity
1531	AB2-1-P1-B2	---NA---	594	0			0
1532	AB2-1-P1-B4	---NA---	143	0			0
1533	AB2-1-P1-B6	---NA---	438	0			0
1534	AB2-1-P1-B8	---NA---	524	0			0
1535	AB2-1-P1-B9	peroxidase	470	20	5.43372e-47	0.769	9	P:response to oxidative stress; C:cytoplasmic membrane-bounded vesicle; C:plasma membrane; F:electron carrier activity; F:heme binding; P:oxidation reduction; F:calcium ion binding; F:peroxidase activity; C:nucleus	EC:1.11.1.7
1536	AB2-1-P1-B12	---NA---	364	0			0
1537	AB2-1-P1-C2	ethylene-responsive transcriptional coactivator	786	20	1.25166e-34	0.8605	9	P:response to water deprivation; C:nucleolus; P:response to heat; F:sequence-specific DNA binding; P:response to abscisic acid stimulus; F:transcription factor activity; F:transcription coactivator activity; P:positive regulation of transcription; P:ethylene mediated signaling pathway
1538	AB2-1-P1-C3	---NA---	595	0			0
1539	AB2-1-P1-C4	glutathione s-transferase	668	20	1.33947e-29	0.5765	3	F:transferase activity; F:glutathione transferase activity; F:peroxidase activity
1540	AB2-1-P1-C5	---NA---	474	0			0
1541	AB2-1-P1-C7	---NA---	670	0			0
1542	AB2-1-P1-C9	---NA---	272	0			0
1543	AB2-1-P1-C10	cyanogenic beta-glucosidase	413	20	1.27757e-40	0.8185	3	P:carbohydrate metabolic process; F:cation binding; F:beta-glucosidase activity	EC:3.2.1.21
1544	AB2-1-P1-C12	phenylalanine ammonia-lyase	715	20	1.87485e-75	0.705	3	P:cellular amino acid and derivative metabolic process; P:cellular aromatic compound metabolic process; F:ammonia-lyase activity	EC:4.3.1.0
1545	AB2-1-P1-D1	---NA---	514	0			0
1546	AB2-1-P1-D4	pyruvate dehydrogenase e1 beta subunit isoform 2	420	20	5.5543e-47	0.959	4	C:mitochondrial matrix; F:pyruvate dehydrogenase (acetyl-transferring) activity; P:oxidation reduction; P:glycolysis	EC:1.2.4.1
1547	AB2-1-P1-D5	cysteine protease	668	19	9.77343e-18	0.507368	1	F:cysteine-type peptidase activity
1548	AB2-1-P1-D8	---NA---	264	0			0
1549	AB2-1-P1-D10	pollen ole e 1 allergen and extensin family	693	15	8.74982e-43	0.84	2	C:endomembrane system; C:cytoplasmic membrane-bounded vesicle
1550	AB2-1-P1-D12	chalcone synthase	711	20	1.47822e-56	0.697	2	P:metabolic process; F:transferase activity, transferring acyl groups other than amino-acyl groups	EC:2.3.1.0
1551	AB2-1-P1-E1	---NA---	536	0			0
1552	AB2-1-P1-E3	---NA---	489	0			0
1553	AB2-1-P1-E4	patatin-like protein	715	20	1.23299e-48	0.742	3	P:lipid catabolic process; F:phospholipase A2 activity; F:galactolipase activity	EC:3.1.1.4; EC:3.1.1.26
1554	AB2-1-P1-E5	phosphatase	715	20	4.37264e-32	0.6435	2	P:metabolic process; F:phosphatase activity	EC:3.1.3.0
1555	AB2-1-P1-E6	protein	715	19	1.07702e-30	0.631053	0
1556	AB2-1-P1-E7	carbonic anhydrase	588	20	7.59324e-30	0.717	8	P:one-carbon metabolic process; C:cytoplasmic membrane-bounded vesicle; F:monodehydroascorbate reductase (NADH) activity; P:response to oxygen radical; F:carbonate dehydratase activity; P:regulation of pH; C:extracellular region; F:zinc ion binding	EC:1.6.5.4; EC:4.2.1.1
1557	AB2-1-P1-E8	---NA---	632	0			0
1558	AB2-1-P1-E12	---NA---	711	0			0
1559	AB2-1-P1-F1	conserved hypothetical protein [Ricinus communis]	643	7	8.92062e-12	0.502857	2	F:molecular_function; P:biological_process
1560	AB2-1-P1-F2	histone ubiquitination proteins group	615	20	5.12858e-35	0.6455	13	P:cell growth; P:regulation of G2/M transition of mitotic cell cycle; P:histone H2B ubiquitination; C:mitochondrion; P:regulation of timing of cell differentiation; P:histone monoubiquitination; P:vegetative to reproductive phase transition of meristem; P:leaf morphogenesis; P:cell division; F:ubiquitin-protein ligase activity; F:protein homodimerization activity; P:seed dormancy; C:nucleus	EC:6.3.2.19
1561	AB2-1-P1-F3	ammonium transporter	656	20	6.68113e-79	0.812	5	C:plasma membrane; P:ammonium transport; P:protein polymerization; C:integral to membrane; F:ammonium transmembrane transporter activity
1562	AB2-1-P1-F4	hypothetical protein [Cicer arietinum]	379	1	1.82036e-18	0.96	0
1563	AB2-1-P1-F5	alkaline alpha galactosidase	673	20	1.35659e-61	0.7015	2	F:hydrolase activity, hydrolyzing O-glycosyl compounds; C:cellular_component
1564	AB2-1-P1-F6	indole-3-acetic acid-induced protein	675	2	3.28038e-07	0.81	0
1565	AB2-1-P1-F7	gonidia forming protein	682	12	3.14775e-16	0.651667	1	F:binding
1566	AB2-1-P1-F8	---NA---	394	0			0
1567	AB2-1-P1-F9	protein	630	18	5.679e-24	0.578333	1	C:plasma membrane
1568	AB2-1-P1-F10	---NA---	291	0			0
1569	AB2-1-P1-F11	polyubiquitin containing 7 ubiquitin monomers	685	20	2.60489e-92	0.9205	3	C:cytoplasm; C:nucleus; P:protein modification process
1570	AB2-1-P1-G1	pathogenesis-related protein pr10	449	20	2.11324e-18	0.6695	1	P:response to stimulus
1571	AB2-1-P1-G3	---NA---	685	0			0
1572	AB2-1-P1-G4	asparagine synthetase	490	20	4.35457e-47	0.9575	3	P:glutamine metabolic process; F:asparagine synthase (glutamine-hydrolyzing) activity; P:asparagine biosynthetic process	EC:6.3.5.4
1573	AB2-1-P1-G5	isoflavone synthase 2	677	20	6.03178e-17	0.512	7	F:metal ion binding; P:oxidation reduction; F:electron carrier activity; F:oxidoreductase activity; F:heme binding; F:iron ion binding; F:monooxygenase activity
1574	AB2-1-P1-G7	---NA---	604	0			0
1575	AB2-1-P1-G12	calcium binding protein with ef-hand motif	470	20	9.97171e-25	0.642	1	F:calcium ion binding
1576	AB2-1-P1-H1	---NA---	500	0			0
1577	AB2-1-P1-H2	---NA---	474	0			0
1578	AB2-1-P1-H5	---NA---	713	0			0
1579	AB2-1-P1-H8	class 10 pr protein	712	20	6.02941e-42	0.8875	3	P:defense response; P:response to biotic stimulus; C:cytoplasm
1580	AB2-1-P1-H9	zinc-finger protein	711	20	3.1038e-30	0.707	0
1581	AB2-1-P1-H10	kda class ii heat shock protein	569	20	1.02379e-17	0.851	2	C:cytoplasm; P:response to stress
1582	AB2-1-P2-A1	---NA---	379	0			0
1583	AB2-1-P2-A2	chalcone synthase	511	20	5.38586e-16	0.5605	1	F:catalytic activity
1584	AB2-1-P2-A3	class ii small heat shock protein le-	722	20	3.89454e-36	0.8305	2	C:cytoplasm; P:response to stress
1585	AB2-1-P2-A4	60s ribosomal protein l10a-1	472	20	1.25284e-27	0.6785	1	C:intracellular
1586	AB2-1-P2-A6	---NA---	682	0			0
1587	AB2-1-P2-A7	af462836_1 at5g47570 mnj7_16	483	14	2.17359e-11	0.672143	2	C:mitochondrion; C:respiratory chain complex I
1588	AB2-1-P2-A8	monosaccharide transporter	321	20	1.20424e-40	0.7815	3	C:integral to membrane; F:sugar:hydrogen symporter activity; P:transmembrane transport
1589	AB2-1-P2-A9	21 kda protein	224	20	1.32082e-16	0.779	3	C:endomembrane system; F:pectinesterase activity; F:pectinesterase inhibitor activity	EC:3.1.1.11
1590	AB2-1-P2-A10	patatin t5	710	20	5.23123e-38	0.8005	3	P:lipid catabolic process; F:lipase activity; F:carboxylesterase activity	EC:3.1.1.0; EC:3.1.1.1
1591	AB2-1-P2-A12	---NA---	197	0			0
1592	AB2-1-P2-B1	protein	713	20	6.76619e-79	0.6995	4	F:hydrolase activity, acting on ester bonds; P:defense response; F:IgE binding; P:lipid metabolic process
1593	AB2-1-P2-B3	---NA---	581	0			0
1594	AB2-1-P2-B6	chalcone synthase	683	20	1.32951e-11	0.5	1	F:catalytic activity
1595	AB2-1-P2-B7	---NA---	110	0			0
1596	AB2-1-P2-B8	---NA---	357	0			0
1597	AB2-1-P2-B9	---NA---	678	0			0
1598	AB2-1-P2-B10	heat shock protein binding	715	17	1.1883e-45	0.722353	17	F:binding; P:positive gravitropism; P:response to starvation; P:protein targeting to vacuole; P:embryonic development ending in seed dormancy; P:amyloplast organization; C:plastid; P:cell division; C:vacuolar membrane; C:late endosome; C:microsome; P:negative gravitropism; C:trans-Golgi network; P:vacuole organization; P:endosome organization; C:endoplasmic reticulum; C:plasma membrane
1599	AB2-1-P2-B11	---NA---	573	0			0
1600	AB2-1-P2-B12	nitrate transporter, putative [Ricinus communis]	612	6	7.35658e-10	0.786667	3	C:membrane; P:oligopeptide transport; F:transporter activity
1601	AB2-1-P2-C1	glyceraldehyde-3-phosphate dehydrogenase	716	20	1.71246e-36	0.596	5	F:NAD or NADH binding; P:mycelium development; P:oxidation reduction; P:glycolysis; F:glyceraldehyde-3-phosphate dehydrogenase (phosphorylating) activity	EC:1.2.1.12
1602	AB2-1-P2-C5	---NA---	272	0			0
1603	AB2-1-P2-C7	---NA---	660	0			0
1604	AB2-1-P2-C8	---NA---	709	0			0
1605	AB2-1-P2-C9	ascorbate peroxidase	672	1	6.4687e-09	0.95	3	F:heme binding; F:peroxidase activity; P:response to oxidative stress	EC:1.11.1.7
1606	AB2-1-P2-C11	---NA---	236	0			0
1607	AB2-1-P2-D1	nadp-dependent malic enzyme	427	20	4.92109e-32	0.8955	6	F:metal ion binding; C:cytoplasm; P:oxidation reduction; P:malate metabolic process; F:NAD or NADH binding; F:malate dehydrogenase (oxaloacetate-decarboxylating) (NADP+) activity	EC:1.1.1.40
1608	AB2-1-P2-D2	---NA---	309	0			0
1609	AB2-1-P2-D4	---NA---	520	0			0
1610	AB2-1-P2-D5	cysteine protease	711	20	4.19719e-19	0.7635	3	C:endomembrane system; P:proteolysis; F:cysteine-type endopeptidase activity	EC:3.4.22.0
1611	AB2-1-P2-D7	---NA---	423	0			0
1612	AB2-1-P2-D8	glutamine synthetase	391	20	1.89681e-44	0.761	3	F:ligase activity; P:nitrogen compound metabolic process; C:plastid
1613	AB2-1-P2-D9	conserved hypothetical protein [Ricinus communis]	458	12	1.3731e-26	0.721667	3	F:heme binding; F:peroxidase activity; P:response to oxidative stress	EC:1.11.1.7
1614	AB2-1-P2-D10	---NA---	125	0			0
1615	AB2-1-P2-D11	---NA---	199	0			0
1616	AB2-1-P2-D12	gltp2 (glycolipid transfer protein 2) glycolipid binding glycolipid transporter	683	18	3.24621e-34	0.531111	4	C:cytoplasm; F:glycolipid transporter activity; F:glycolipid binding; P:glycolipid transport
1617	AB2-1-P2-E1	---NA---	529	0			0
1618	AB2-1-P2-E2	alpha peptide	749	19	6.56995e-16	0.708421	0
1619	AB2-1-P2-E3	disease resistance response protein	695	20	3.23368e-29	0.6595	3	P:response to biotic stimulus; P:defense response; C:cytoplasm
1620	AB2-1-P2-E4	---NA---	662	0			0
1621	AB2-1-P2-E7	---NA---	233	0			0
1622	AB2-1-P2-E11	protein	511	18	3.25236e-29	0.742778	2	F:molecular_function; P:biological_process
1623	AB2-1-P2-E12	---NA---	420	0			0
1624	AB2-1-P2-F1	unknown [Medicago truncatula]	681	3	1.85518e-13	0.5	0
1625	AB2-1-P2-F2	---NA---	678	0			0
1626	AB2-1-P2-F4	---NA---	352	0			0
1627	AB2-1-P2-F6	er-lumenal protein	710	8	6.58314e-18	0.69	2	C:intracellular organelle; F:nucleotide binding
1628	AB2-1-P2-F7	---NA---	546	0			0
1629	AB2-1-P2-F8	---NA---	391	0			0
1630	AB2-1-P2-F9	---NA---	130	0			0
1631	AB2-1-P2-F10	unknown [Glycine max]	712	11	1.59863e-10	0.499091	0
1632	AB2-1-P2-F11	nucleolar protein expressed	239	20	7.12846e-19	0.7335	2	C:nucleolus; C:membrane
1633	AB2-1-P2-F12	---NA---	106	0			0
1634	AB2-1-P2-G2	---NA---	283	0			0
1635	AB2-1-P2-G3	lanatoside 15-o-acetylesterase	716	12	2.18366e-15	0.631667	2	P:lipid metabolic process; F:hydrolase activity, acting on ester bonds
1636	AB2-1-P2-G4	phosphatase subunit g4-1	550	14	1.17178e-44	0.825	6	C:phragmoplast; P:unidimensional cell growth; F:calcium ion binding; C:spindle; C:nucleus; F:protein phosphatase type 2B regulator activity
1637	AB2-1-P2-G7	ubiquitin	675	20	4.88875e-51	0.928	3	C:cytoplasm; C:nucleus; P:protein modification process
1638	AB2-1-P2-G9	---NA---	140	0			0
1639	AB2-1-P2-G10	protein	557	20	1.38907e-36	0.763	1	P:response to stress
1640	AB2-1-P2-G12	---NA---	512	0			0
1641	AB2-1-P2-H2	chalcone synthase	237	20	3.24462e-34	0.977	3	F:acyltransferase activity; F:naringenin-chalcone synthase activity; P:flavonoid biosynthetic process	EC:2.3.1.74
1642	AB2-1-P2-H5	protein	697	20	6.78358e-35	0.6685	2	C:cytoplasm; P:response to stress
1643	AB2-1-P2-H6	unknown [Glycine max]	680	17	3.80985e-27	0.504118	4	C:plastid; F:molecular_function; C:cytoplasmic membrane-bounded vesicle; P:biological_process
1644	AB2-1-P2-H9	protein	681	20	3.18777e-24	0.671	4	P:oligopeptide transport; F:receptor activity; C:membrane; F:transporter activity
1645	AB2-1-P2-H10	syringolide-induced protein 19-1-5	644	20	4.41587e-36	0.9815	5	P:cellular glucan metabolic process; F:hydrolase activity, hydrolyzing O-glycosyl compounds; C:apoplast; C:cell wall; F:xyloglucan:xyloglucosyl transferase activity	EC:3.2.1.0; EC:2.4.1.207
1646	AB2-1-P2-H11	cytosolic class i small heat shock protein type 2	679	20	5.85371e-36	0.663	2	C:cytoplasm; P:response to stress
1647	AB2-1-P3-H12	scpl45 (serine carboxypeptidase-like 45 precursor) serine-type carboxypeptidase	694	20	3.46479e-15	0.5245	1	C:cell part
1648	AB2-1-P3-A2	---NA---	590	0			0
1649	AB2-1-P3-A4	protein	594	20	2.61428e-37	0.812	2	C:cytoplasm; P:response to stress
1650	AB2-1-P3-A5	---NA---	449	0			0
1651	AB2-1-P3-A7	heat-shock	681	20	6.75307e-40	0.744	2	C:cytoplasm; P:response to stress
1652	AB2-1-P3-A8	class 10 pr protein	673	20	2.82097e-22	0.591	3	P:response to biotic stimulus; P:defense response; C:cytoplasm
1653	AB2-1-P3-A9	---NA---	700	0			0
1654	AB2-1-P3-A11	---NA---	450	0			0
1655	AB2-1-P3-B3	actin depolymerizing factor 6	695	20	1.19019e-23	0.967	2	F:actin binding; C:intracellular
1656	AB2-1-P3-B4	gtp binding	454	5	2.52517e-12	0.654	0
1657	AB2-1-P3-B5	cytochrome p450	713	11	4.43803e-28	0.782727	4	F:heme binding; P:oxidation reduction; F:electron carrier activity; F:aromatase activity
1658	AB2-1-P3-B6	ac008051_4 identical to gene zw18 from arabidopsis thaliana gb	534	20	2.7672e-48	0.8555	1	C:mitochondrion
1659	AB2-1-P3-B7	chalcone synthase	625	20	5.93081e-10	0.433	1	F:transferase activity
1660	AB2-1-P3-B8	l-ascorbate oxidase	671	20	1.50889e-78	0.8395	6	C:endomembrane system; F:copper ion binding; C:extracellular region; C:cytoplasmic membrane-bounded vesicle; F:L-ascorbate oxidase activity; P:oxidation reduction	EC:1.10.3.3
1661	AB2-1-P3-B9	ascorbate peroxidase	728	20	7.19674e-54	0.9545	7	C:cytoplasm; P:hydrogen peroxide catabolic process; F:heme binding; F:potassium ion binding; P:oxidation reduction; F:calcium ion binding; F:L-ascorbate peroxidase activity	EC:1.11.1.11
1662	AB2-1-P3-B10	cytosolic class i small heat shock protein 3b	454	20	5.07886e-13	0.552	2	C:cytoplasm; P:response to stress
1663	AB2-1-P3-B11	threonyl-trna synthetase	644	20	3.96731e-44	0.8435	4	F:threonine-tRNA ligase activity; F:ATP binding; P:threonyl-tRNA aminoacylation; C:mitochondrion	EC:6.1.1.3
1664	AB2-1-P3-B12	---NA---	658	0			0
1665	AB2-1-P3-C1	---NA---	710	0			0
1666	AB2-1-P3-C2	---NA---	655	0			0
1667	AB2-1-P3-C4	hypothetical protein GCWU000323_01826 [Leptotrichia hofstadii F0254]	621	3	2.70673e-07	0.606667	0
1668	AB2-1-P3-C5	aquaporin	590	20	1.43202e-28	0.9525	5	P:transport; C:plasma membrane; C:integral to membrane; P:response to stress; F:transporter activity
1669	AB2-1-P3-C8	brassinosteroid insensitive 1-associated receptor kinase 1	427	6	4.95545e-08	0.593333	1	F:transferase activity
1670	AB2-1-P3-C9	disease resistance response protein	561	20	7.91988e-31	0.637	1	P:response to stimulus
1671	AB2-1-P3-C11	predicted protein [Populus trichocarpa]	688	3	3.55969e-09	0.54	0
1672	AB2-1-P3-D2	organic cation transporter	709	20	1.12698e-39	0.5985	2	F:carbohydrate transmembrane transporter activity; C:membrane
1673	AB2-1-P3-D3	---NA---	437	0			0
1674	AB2-1-P3-D5	---NA---	541	0			0
1675	AB2-1-P3-D7	enoyl-acp reductase	469	20	4.29764e-44	0.8185	4	P:fatty acid biosynthetic process; P:oxidation reduction; F:enoyl-[acyl-carrier-protein] reductase (NADH) activity; F:binding	EC:1.3.1.9
1676	AB2-1-P3-D8	protein	716	20	1.23227e-26	0.5855	2	P:response to wounding; P:response to biotic stimulus
1677	AB2-1-P3-D9	---NA---	296	0			0
1678	AB2-1-P3-D10	cationic peroxidase 1	519	20	2.09728e-42	0.867	7	P:response to oxidative stress; F:electron carrier activity; F:heme binding; P:oxidation reduction; F:calcium ion binding; F:peroxidase activity; C:mitochondrion	EC:1.11.1.7
1679	AB2-1-P3-D11	---NA---	308	0			0
1680	AB2-1-P3-D12	---NA---	374	0			0
1681	AB2-1-P3-E1	unknown [Glycine max]	623	1	5.48874e-08	0.54	0
1682	AB2-1-P3-E2	---NA---	586	0			0
1683	AB2-1-P3-E3	protein	669	18	3.8079e-32	0.718889	3	F:molecular_function; C:membrane; P:biological_process
1684	AB2-1-P3-E4	minor allergen alt	716	20	4.73814e-38	0.884	7	F:2-hydroxy-1,4-benzoquinone reductase activity; P:oxidation reduction; C:cytoplasmic membrane-bounded vesicle; P:response to auxin stimulus; P:negative regulation of transcription; F:FMN binding; C:plasma membrane	EC:1.6.5.7
1685	AB2-1-P3-E7	protein	676	20	4.73513e-46	0.893	6	F:3-isopropylmalate dehydratase activity; P:response to cadmium ion; F:iron ion binding; C:chloroplast stroma; F:4 iron, 4 sulfur cluster binding; P:leucine biosynthetic process	EC:4.2.1.33
1686	AB2-1-P3-E9	---NA---	610	0			0
1687	AB2-1-P3-E10	cytosolic ascorbate peroxidase	619	20	3.08937e-13	0.578	6	P:oxidation reduction; F:oxidoreductase activity; F:heme binding; F:L-ascorbate peroxidase activity; P:response to oxidative stress; F:peroxidase activity
1688	AB2-1-P3-E11	elongation factor 1-alpha	701	20	5.3916e-56	0.675	4	C:cytoplasm; F:translation elongation factor activity; F:GTP binding; P:translational elongation
1689	AB2-1-P3-E12	---NA---	151	0			0
1690	AB2-1-P3-F2	---NA---	219	0			0
1691	AB2-1-P3-F5	---NA---	538	0			0
1692	AB2-1-P3-F7	---NA---	571	0			0
1693	AB2-1-P3-F8	chalcone isomerase	653	20	4.08846e-12	0.455	3	F:chalcone isomerase activity; P:flavonoid biosynthetic process; F:isomerase activity
1694	AB2-1-P3-F10	cytochrome p450	678	20	1.48732e-59	0.6875	3	F:heme binding; F:monooxygenase activity; F:electron carrier activity
1695	AB2-1-P3-F11	pathogenesis-related protein pr10	786	20	1.25969e-41	0.794	2	P:defense response; P:response to biotic stimulus
1696	AB2-1-P3-G1	histone h2b-like protein	619	20	8.07517e-12	0.569	5	C:chromosome; C:nucleosome; P:nucleosome assembly; C:nucleus; F:DNA binding
1697	AB2-1-P3-G2	pollen-specific protein c13	629	20	7.56068e-29	0.5565	3	F:molecular_function; C:extracellular space; P:biological_process
1698	AB2-1-P3-G3	---NA---	697	0			0
1699	AB2-1-P3-G4	nuclear transport factor 2	504	19	1.76127e-14	0.646842	5	C:cytoplasm; P:protein import into nucleus; F:Ran GTPase binding; C:nuclear envelope; F:protein transporter activity
1700	AB2-1-P3-G9	intracellular chloride channel	490	2	9.04844e-10	0.55	3	C:cytoplasm; P:metabolic process; F:glutathione transferase activity
1701	AB2-1-P3-G11	---NA---	602	0			0
1702	AB2-1-P3-G12	1-aminocyclopropane-1-carboxylate oxidase	424	20	1.83077e-10	0.765	6	P:ethylene biosynthetic process; P:ripening; F:L-ascorbic acid binding; F:iron ion binding; F:obs-aminocyclopropane-1-carboxylate oxidase activity; P:oxidation reduction	EC:1.14.17.4
1703	AB2-1-P3-H1	heat shock protein	650	20	2.97562e-31	0.6025	2	C:cytoplasm; P:response to stress
1704	AB2-1-P3-H2	caffeic acid o-methyltransferase	716	20	2.01145e-58	0.711	2	F:protein dimerization activity; F:O-methyltransferase activity
1705	AB2-1-P3-H4	chalcone synthase	722	20	2.27049e-96	0.999	3	F:acyltransferase activity; F:naringenin-chalcone synthase activity; P:flavonoid biosynthetic process	EC:2.3.1.74
1706	AB2-1-P3-H5	isoflavone conjugate-specific beta-glucosidase	695	20	1.71067e-38	0.5935	1	F:hydrolase activity, acting on glycosyl bonds
1707	AB2-1-P3-H6	amino acid permease	660	20	1.22439e-83	0.9085	9	P:aspartate transport; P:response to nematode; F:neutral amino acid transmembrane transporter activity; P:neutral amino acid transport; F:acidic amino acid transmembrane transporter activity; C:cytoplasmic membrane-bounded vesicle; C:plasma membrane; P:tryptophan transport; C:integral to membrane
1708	AB2-1-P3-H9	---NA---	686	0			0
1709	AB2-1-P3-H10	ac007727_10 ests gb	581	20	3.46186e-40	0.698	3	C:vacuole; C:plant-type cell wall; C:plasma membrane
1710	AB2-1-P3-H11	---NA---	403	0			0
1711	AB2-1-P4-H12	chalcone synthase	715	20	3.57705e-34	0.5725	2	F:naringenin-chalcone synthase activity; P:flavonoid biosynthetic process	EC:2.3.1.74
1712	AB2-1-P4-A1	major latex-like protein	704	20	6.05948e-39	0.575	4	P:response to biotic stimulus; P:defense response; F:molecular_function; C:cellular_component
1713	AB2-1-P4-A2	---NA---	515	0			0
1714	AB2-1-P4-A3	quinone oxidoreductase	245	2	7.1056e-07	0.76	2	F:oxidoreductase activity; P:metabolic process
1715	AB2-1-P4-A5	---NA---	120	0			0
1716	AB2-1-P4-A7	chalcone synthase	664	20	7.07576e-19	0.6245	1	F:transferase activity
1717	AB2-1-P4-A8	af288192_1glutathione s-transferase	575	1	9.54935e-07	0.76	0
1718	AB2-1-P4-A10	---NA---	546	0			0
1719	AB2-1-P4-A12	nucleotide binding	461	15	2.66925e-14	0.606667	1	F:nucleotide binding
1720	AB2-1-P4-B1	---NA---	110	0			0
1721	AB2-1-P4-B2	peroxidase	665	20	2.09072e-92	0.857	6	F:heme binding; P:oxidation reduction; F:peroxidase activity; F:electron carrier activity; F:calcium ion binding; P:response to oxidative stress	EC:1.11.1.7
1722	AB2-1-P4-B4	unknown [Glycine max]	377	1	9.69588e-12	0.76	0
1723	AB2-1-P4-B5	---NA---	522	0			0
1724	AB2-1-P4-B6	peroxidase	636	12	1.53943e-08	0.790833	6	F:heme binding; P:oxidation reduction; F:peroxidase activity; F:electron carrier activity; F:calcium ion binding; P:response to oxidative stress	EC:1.11.1.7
1725	AB2-1-P4-B7	---NA---	205	0			0
1726	AB2-1-P4-B9	brassinosteroid insensitive 1-associated receptor kinase 1	391	20	5.5034e-60	0.957	5	F:receptor activity; P:protein amino acid phosphorylation; F:protein binding; F:ATP binding; F:protein serine/threonine kinase activity	EC:2.7.11.0
1727	AB2-1-P4-B11	protein	710	17	1.61217e-70	0.702353	1	C:integral to membrane
1728	AB2-1-P4-C1	unknown [Glycine max]	242	2	1.53209e-09	0.665	0
1729	AB2-1-P4-C2	---NA---	434	0			0
1730	AB2-1-P4-C4	---NA---	785	0			0
1731	AB2-1-P4-C6	---NA---	213	0			0
1732	AB2-1-P4-C7	---NA---	165	0			0
1733	AB2-1-P4-C10	---NA---	637	0			0
1734	AB2-1-P4-C11	protein	685	20	2.26122e-51	0.7585	4	F:protein transmembrane transporter activity; P:intracellular protein transport; C:integral to membrane; C:mitochondrion
1735	AB2-1-P4-C12	---NA---	669	0			0
1736	AB2-1-P4-D3	---NA---	252	0			0
1737	AB2-1-P4-D5	---NA---	104	0			0
1738	AB2-1-P4-D6	---NA---	335	0			0
1739	AB2-1-P4-D7	---NA---	587	0			0
1740	AB2-1-P4-D9	---NA---	380	0			0
1741	AB2-1-P4-D11	---NA---	642	0			0
1742	AB2-1-P4-D12	protein	644	20	2.75433e-35	0.609	1	F:transferase activity
1743	AB2-1-P4-E1	---NA---	591	0			0
1744	AB2-1-P4-E2	af158027_1patatin-like protein 1	723	20	3.14482e-40	0.715	1	P:lipid metabolic process
1745	AB2-1-P4-E3	---NA---	199	0			0
1746	AB2-1-P4-E6	---NA---	359	0			0
1747	AB2-1-P4-E8	peptidylprolyl isomerase	705	20	3.24266e-32	0.921	6	P:protein folding; C:vacuole; P:response to wounding; F:FK506 binding; F:peptidyl-prolyl cis-trans isomerase activity; F:calmodulin binding	EC:5.2.1.8
1748	AB2-1-P4-E9	hypothetical protein [Cicer arietinum]	637	1	1.53587e-16	0.57	0
1749	AB2-1-P4-E10	---NA---	595	0			0
1750	AB2-1-P4-E11	gtp binding protein	495	20	7.77544e-33	0.741	3	C:membrane; F:nucleotide binding; P:transport
1751	AB2-1-P4-F1	cytochrome p450	726	17	1.07331e-30	0.611765	4	F:heme binding; P:oxidation reduction; F:monooxygenase activity; F:electron carrier activity
1752	AB2-1-P4-F3	---NA---	123	0			0
1753	AB2-1-P4-F5	---NA---	460	0			0
1754	AB2-1-P4-F6	disease resistance response protein	682	20	1.07042e-39	0.641	3	P:response to biotic stimulus; P:defense response; C:cytoplasm
1755	AB2-1-P4-F7	s-adenosyl-l-methionine: -trihydroxyisoflavanone 4 -o-methyltransferase	611	20	2.15495e-18	0.647	1	F:transferase activity
1756	AB2-1-P4-F9	chomt_medsa ame: full=isoliquiritigenin 2 -o-methyltransferase ame: full=chalcone o-methyltransferase short=	676	4	1.13754e-15	0.52	4	F:methyltransferase activity; F:transferase activity; F:protein dimerization activity; F:O-methyltransferase activity
1757	AB2-1-P4-F10	---NA---	567	0			0
1758	AB2-1-P4-F12	---NA---	470	0			0
1759	AB2-1-P4-G1	zinc-finger protein	727	20	9.44303e-27	0.6735	2	F:zinc ion binding; C:intracellular
1760	AB2-1-P4-G3	---NA---	627	0			0
1761	AB2-1-P4-G4	ribosomal protein l3	726	20	1.4151e-17	0.539	5	F:structural constituent of ribosome; P:translation; C:ribonucleoprotein complex; C:ribosome; C:intracellular
1762	AB2-1-P4-G5	---NA---	493	0			0
1763	AB2-1-P4-G6	60s ribosomal protein l39	457	20	1.08797e-23	0.9795	4	F:structural constituent of ribosome; C:cytosolic large ribosomal subunit; P:translation; C:mitochondrion	EC:3.6.5.3
1764	AB2-1-P4-G8	leucine-rich repeat protein	336	20	1.55963e-38	0.786	3	P:protein amino acid phosphorylation; F:protein kinase activity; F:nucleotide binding
1765	AB2-1-P4-G9	---NA---	649	0			0
1766	AB2-1-P4-G10	---NA---	286	0			0
1767	AB2-1-P4-G12	chalcone synthase	679	20	2.79869e-33	0.588	1	F:transferase activity
1768	AB2-1-P4-H1	ac007727_10 ests gb	716	20	1.70166e-63	0.651	4	C:cytoplasmic membrane-bounded vesicle; C:vacuole; C:plant-type cell wall; C:plasma membrane
1769	AB2-1-P4-H2	---NA---	501	0			0
1770	AB2-1-P4-H3	---NA---	725	0			0
1771	AB2-1-P4-H4	---NA---	135	0			0
1772	AB2-1-P4-H6	chalcone synthase	730	20	1.09539e-17	0.55	1	F:catalytic activity
1773	AB2-1-P4-H8	---NA---	293	0			0
1774	AB2-1-P4-H9	---NA---	683	0			0
1775	AB2-1-P4-H10	#NAME?	650	3	3.48925e-12	0.58	3	F:unfolded protein binding; P:protein folding; F:heat shock protein binding
1776	AB2-1-P4-H11	chalcone synthase	678	20	1.19314e-69	0.9535	3	F:acyltransferase activity; F:naringenin-chalcone synthase activity; P:flavonoid biosynthetic process	EC:2.3.1.74
1777	AB2-1-P5-H12	unknown [Glycine max]	592	7	3.44593e-38	0.68	2	C:endomembrane system; P:biological_process
1778	AB2-1-P5-A1	ring finger protein	656	20	2.18949e-13	0.6005	4	C:anchored to membrane; P:response to chitin; P:response to brassinosteroid stimulus; F:zinc ion binding
1779	AB2-1-P5-A6	protein	516	20	1.04275e-53	0.9855	2	C:cytoplasmic membrane-bounded vesicle; P:protein modification process
1780	AB2-1-P5-A7	---NA---	658	0			0
1781	AB2-1-P5-A8	---NA---	673	0			0
1782	AB2-1-P5-A9	---NA---	167	0			0
1783	AB2-1-P5-A10	heat shock protein	533	4	1.04439e-07	0.56	2	C:cytoplasm; P:response to stress
1784	AB2-1-P5-A12	calnexin homolog	568	20	5.80163e-61	0.9075	13	C:endoplasmic reticulum membrane; C:microsome; F:sugar binding; P:protein folding; C:plant-type cell wall; C:vacuole; C:cytoplasmic membrane-bounded vesicle; C:plasma membrane; F:calcium ion binding; F:unfolded protein binding; C:integral to membrane; C:chloroplast; C:mitochondrion
1785	AB2-1-P5-B10	putative narbonin [Glycine max]	448	1	2.46744e-07	0.56	7	F:hydrolase activity, hydrolyzing O-glycosyl compounds; P:carbohydrate metabolic process; P:metabolic process; F:hydrolase activity; F:catalytic activity; F:hydrolase activity, acting on glycosyl bonds; F:cation binding
1786	AB2-1-P5-C2	---NA---	444	0			0
1787	AB2-1-P5-C5	---NA---	673	0			0
1788	AB2-1-P5-C10	protein	712	20	1.0337e-37	0.5555	3	P:defense response signaling pathway, resistance gene-dependent; F:protein binding; C:nucleus
1789	AB2-1-P5-C11	---NA---	458	0			0
1790	AB2-1-P5-C12	---NA---	164	0			0
1791	AB2-1-P5-D2	pathogenesis related protein	657	20	4.42177e-46	0.661	1	P:response to stimulus
1792	AB2-1-P5-D3	---NA---	341	0			0
1793	AB2-1-P5-D4	s-adenosyl-l-methionine synthetase	687	20	7.50879e-39	0.703	4	F:metal ion binding; F:nucleotide binding; F:transferase activity; F:cation binding
1794	AB2-1-P5-D7	heat shock protein	601	20	5.0076e-49	0.8065	2	C:cytoplasm; P:response to stress
1795	AB2-1-P5-D10	---NA---	674	0			0
1796	AB2-1-P5-D12	protein	511	20	5.08648e-62	0.693	1	P:biological_process
1797	AB2-1-P5-E4	unknown [Glycine max]	329	2	1.94556e-12	0.665	0
1798	AB2-1-P5-E5	protein	399	20	2.54696e-20	0.6065	2	C:endomembrane system; P:biological_process
1799	AB2-1-P5-E6	rrm-containing protein	669	6	5.50157e-23	0.558333	2	F:nucleic acid binding; F:nucleotide binding
1800	AB2-1-P5-F1	60s ribosomal protein l23	562	20	2.01402e-34	0.769	6	C:nucleolus; F:structural constituent of ribosome; P:embryonic development ending in seed dormancy; C:cytosolic large ribosomal subunit; P:translation; C:mitochondrion	EC:3.6.5.3
1801	AB2-1-P5-F2	chalcone synthase	679	20	1.4809e-63	0.7845	3	F:acyltransferase activity; F:naringenin-chalcone synthase activity; P:flavonoid biosynthetic process	EC:2.3.1.74
1802	AB2-1-P5-F3	cytochrome p450	663	20	8.5308e-45	0.6755	4	F:heme binding; P:oxidation reduction; F:monooxygenase activity; F:electron carrier activity
1803	AB2-1-P5-F4	---NA---	684	0			0
1804	AB2-1-P5-F8	---NA---	275	0			0
1805	AB2-1-P5-F9	ac008263_13ests gb	682	20	1.77205e-56	0.639	1	P:biological_process
1806	AB2-1-P5-F11	tir-nbs-lrr type disease resistance protein	458	7	4.8611e-40	0.795714	0
1807	AB2-1-P5-F12	---NA---	201	0			0
1808	AB2-1-P5-G1	---NA---	169	0			0
1809	AB2-1-P5-G2	type i inositol polyphosphate 5-	354	20	1.25805e-19	0.7035	1	F:hydrolase activity
1810	AB2-1-P5-G3	---NA---	315	0			0
1811	AB2-1-P5-G6	---NA---	161	0			0
1812	AB2-1-P5-G10	---NA---	131	0			0
1813	AB2-1-P5-G12	polyubiquitin	447	20	6.64202e-45	0.98	5	C:cytoplasm; P:protein modification process; F:protein binding; P:ubiquitin-dependent protein catabolic process; C:nucleus
1814	AB2-1-P5-H1	chalcone isomerase	715	20	1.57981e-90	0.805	2	P:flavonoid biosynthetic process; F:chalcone isomerase activity	EC:5.5.1.6
1815	AB2-1-P5-H3	---NA---	354	0			0
1816	AB2-1-P5-H4	eukaryotic translation initiation factor 5a	437	20	1.36839e-34	0.8315	3	P:translational initiation; P:xylem development; F:translation initiation factor activity
1817	AB2-1-P5-H6	chalcone synthase	504	20	2.37442e-29	0.6515	2	F:acyltransferase activity; P:biosynthetic process
1818	AB2-1-P6-H12	hypothetical protein MtrDRAFT_AC149130g31v2 [Medicago truncatula]	188	2	1.32527e-16	0.835	0
1819	AB2-1-P6-A2	squalene epoxidase	456	20	7.48222e-49	0.94	5	P:oxidation reduction; F:squalene monooxygenase activity; C:integral to membrane; F:FAD binding; P:tRNA processing	EC:1.14.99.7
1820	AB2-1-P6-A4	protein	679	20	1.30943e-27	0.6155	4	F:binding; P:response to cold; P:response to chitin; P:defense response to fungus
1821	AB2-1-P6-A7	protein	663	20	1.35493e-66	0.6485	2	F:molecular_function; P:biological_process
1822	AB2-1-P6-A9	nodulin-like protein	604	20	8.04126e-78	0.876	1	C:membrane
1823	AB2-1-P6-A10	fructose-bisphosphate aldolase	562	20	1.80898e-13	0.846	6	P:response to cadmium ion; C:plasma membrane; P:glycolysis; F:fructose-bisphosphate aldolase activity; P:response to salt stress; C:mitochondrion	EC:4.1.2.13
1824	AB2-1-P6-A11	protein	687	20	4.54487e-44	0.696	3	P:response to abscisic acid stimulus; P:pyridine nucleotide salvage; F:nicotinamidase activity	EC:3.5.1.19
1825	AB2-1-P6-B3	---NA---	426	0			0
1826	AB2-1-P6-B4	---NA---	662	0			0
1827	AB2-1-P6-B6	s-adenosylmethionine synthetase	596	20	4.3607e-89	0.9715	10	C:cytoplasm; P:S-adenosylmethionine biosynthetic process; F:cobalt ion binding; P:one-carbon metabolic process; F:copper ion binding; F:methionine adenosyltransferase activity; C:cell wall; F:potassium ion binding; F:ATP binding; F:magnesium ion binding	EC:2.5.1.6
1828	AB2-1-P6-B7	---NA---	243	0			0
1829	AB2-1-P6-B11	---NA---	139	0			0
1830	AB2-1-P6-C3	saur family protein	685	20	7.02922e-53	0.6125	3	F:binding; P:response to auxin stimulus; P:cellular process
1831	AB2-1-P6-C4	nucleic acid binding	385	11	1.89671e-34	0.698182	2	F:nucleic acid binding; C:intracellular
1832	AB2-1-P6-C5	ethylene-responsive transcription factor 1a	518	2	1.1e-11	0.555	5	P:regulation of transcription, DNA-dependent; P:transcription; F:DNA binding; F:transcription factor activity; C:nucleus
1833	AB2-1-P6-C8	phenylcoumaran benzylic ether reductase -like protein	675	20	5.31155e-91	0.8755	6	P:regulation of nitrogen utilization; P:oxidation reduction; F:oxidoreductase activity; C:mitochondrion; F:binding; F:transcription repressor activity
1834	AB2-1-P6-C10	copper chaperone	657	9	6.42772e-08	0.791111	2	P:metal ion transport; F:metal ion binding
1835	AB2-1-P6-D3	type 2a phosphatase activator	485	13	2.72298e-22	0.812308	2	F:molecular_function; P:biological_process
1836	AB2-1-P6-D4	f-box and wd40 domain	594	9	5.63265e-12	0.658889	2	F:nucleotide binding; P:biological_process
1837	AB2-1-P6-D5	calmodulin-binding transcription activator	714	20	6.63042e-50	0.575	1	F:transcription regulator activity
1838	AB2-1-P6-D6	---NA---	374	0			0
1839	AB2-1-P6-D9	at1g03250 f15k9_13	725	18	1.04746e-47	0.696111	1	P:biological_process
1840	AB2-1-P6-D11	hydroxymethylglutaryl- lyase	495	20	1.07572e-71	0.8995	3	P:leucine metabolic process; F:hydroxymethylglutaryl-CoA lyase activity; C:mitochondrion	EC:4.1.3.4
1841	AB2-1-P6-E2	protein	656	20	2.3326e-31	0.815	5	F:hydrogen ion transmembrane transporter activity; C:integral to membrane; P:ATP synthesis coupled proton transport; C:proton-transporting V-type ATPase, V0 domain; C:vacuole
1842	AB2-1-P6-E9	protein	709	20	2.57823e-61	0.931	3	F:DNA binding; P:regulation of transcription; C:nucleus
1843	AB2-1-P6-E10	gras family transcription factor	571	20	6.60051e-30	0.558	2	P:regulation of transcription, DNA-dependent; C:intracellular part
1844	AB2-1-P6-F3	aps kinase	712	20	5.40197e-65	0.8885	6	P:phosphorylation; F:ATP binding; P:cysteine biosynthetic process; C:chloroplast; P:sulfate assimilation; F:adenylylsulfate kinase activity	EC:2.7.1.25
1845	AB2-1-P6-F5	class 10 pr protein	744	20	2.0963e-72	0.872	3	P:defense response; P:response to biotic stimulus; C:cytoplasm
1846	AB2-1-P6-F6	cytosolic class i small heat shock protein type 2	604	20	1.13192e-55	0.866	2	C:cytoplasm; P:response to stress
1847	AB2-1-P6-F7	enolase	669	20	4.35595e-31	0.718	4	C:phosphopyruvate hydratase complex; F:phosphopyruvate hydratase activity; F:hydrolase activity; P:glycolysis	EC:4.2.1.11
1848	AB2-1-P6-F8	protein	712	20	3.20449e-35	0.772	2	C:chloroplast; P:biological_process
1849	AB2-1-P6-F12	---NA---	530	0			0
1850	AB2-1-P6-G2	adp-ribosylation factor	637	20	8.10619e-34	0.722	8	F:GTP binding; C:Golgi apparatus; F:protein binding; F:phospholipase activator activity; P:vesicle-mediated transport; P:intracellular protein transport; P:protein amino acid ADP-ribosylation; F:transporter activity
1851	AB2-1-P6-G3	arabinogalactan protein	683	20	2.74808e-33	0.768	1	C:anchored to membrane
1852	AB2-1-P6-G4	lipid binding	607	20	3.04177e-32	0.6715	1	P:lipid transport
1853	AB2-1-P6-G5	protein	619	20	6.78865e-35	0.546	0
1854	AB2-1-P6-G6	cytochrome p450	326	20	7.85928e-38	0.833	7	F:heme binding; C:membrane; F:isoflavone 2'-hydroxylase activity; P:oxidation reduction; F:electron carrier activity; F:aromatase activity; F:oxygen binding	EC:1.14.13.89
1855	AB2-1-P6-G11	porin voltage-dependent anion-selective channel protein	678	20	2.57851e-57	0.856	6	C:plastid outer membrane; P:anion transport; F:voltage-gated anion channel activity; F:protein binding; C:integral to membrane; C:mitochondrial outer membrane
1856	AB2-1-P6-H1	cml15_arath ame: full=probable calcium-binding protein cml15 ame: full=calmodulin-like protein 15	714	20	5.14413e-41	0.828	5	C:integral to membrane; P:ciliary or flagellar motility; C:bacterial-type flagellum; C:mitochondrion; F:calcium ion binding
1857	AB2-1-P6-H2	heat shock protein 70	714	20	4.55656e-114	0.9795	2	F:ATP binding; P:response to stress
1858	AB2-1-P6-H7	unknown [Glycine max]	678	6	1.37697e-32	0.57	2	F:zinc ion binding; C:intracellular
1859	AB2-1-P6-H8	sulfate transporter	710	20	4.19102e-112	0.923	4	P:sulfate transport; P:cellular response to sulfate starvation; C:integral to membrane; F:secondary active sulfate transmembrane transporter activity
1860	AB2-1-P6-H11	plasma membrane intrinsic protein	374	20	1.02997e-53	0.9445	5	P:transport; C:plasma membrane; C:integral to membrane; P:response to stress; F:transporter activity
1861	AS1-1_3507(E1)	---NA---	488	0			0
1862	AS1-1_3508(F1)	unknown [Glycine max]	689	20	1.33738e-74	0.6805	1	C:plastid
1863	AS1-1_3509(G1)	nucleosome chromatin assembly factor group a	616	20	2.23496e-22	0.839	2	P:nucleosome assembly; C:nucleus
1864	AS1-1_3510(H1)	heat shock	743	16	7.01803e-12	0.85625	12	P:response to water deprivation; C:mitochondrion; P:embryonic development ending in seed dormancy; P:protein folding; P:response to salt stress; P:response to chlorate; P:response to heat; F:ATP binding; C:chloroplast stroma; F:unfolded protein binding; P:de-etiolation; C:plasma membrane
1865	AS1-1_3511(A2)	---NA---	318	0			0
1866	AS1-1_3513(C2)	ap2 erf domain-containing transcription factor	375	20	1.00288e-16	0.807	10	P:induced systemic resistance, jasmonic acid mediated signaling pathway; C:nuclear body; P:regulation of transcription, DNA-dependent; C:plastid; P:negative regulation of ethylene mediated signaling pathway; F:transcription repressor activity; P:response to chitin; P:response to abscisic acid stimulus; F:protein binding; F:transcription factor activity
1867	AS1-1_3524(F3)	myo-inositol-1-phosphate synthase	387	20	3.35246e-57	0.9595	5	C:cytoplasm; P:inositol biosynthetic process; F:binding; P:phospholipid biosynthetic process; F:inositol-3-phosphate synthase activity	EC:5.5.1.4
1868	AS1-1_3529(C4)	---NA---	956	0			0
1869	AS1-1_3534(H4)	protein	600	20	1.3586e-61	0.9505	3	F:structural constituent of ribosome; C:large ribosomal subunit; P:translation	EC:3.6.5.3
1870	AS1-1_3537(C5)	---NA---	897	0			0
1871	AS1-1_3540(F5)	mrna splicing	655	20	7.45167e-54	0.5935	1	F:protein binding
1872	AS1-1_3545(C6)	---NA---	972	0			0
1873	AS1-1_3551(A7)	protein	437	20	4.54705e-30	0.763	1	F:protein kinase activity
1874	AS1-1_3553(C7)	hdzip i protein	506	17	1.9379e-39	0.592353	4	F:sequence-specific DNA binding; F:transcription factor activity; C:nucleus; P:regulation of transcription, DNA-dependent
1875	AS1-1_3560(B8)	cytochrome c oxidase subunit	429	20	4.57573e-38	0.945	4	P:mitochondrial electron transport, cytochrome c to oxygen; P:aerobic respiration; C:mitochondrial respiratory chain complex IV; F:cytochrome-c oxidase activity	EC:1.9.3.1
1876	AS1-1_3562(D8)	heat shock protein	777	20	1.66262e-38	0.7515	2	C:cytoplasm; P:response to stress
1877	AS1-1_3563(E8)	heat shock protein	645	20	6.47455e-71	0.909	2	C:cytoplasm; P:response to stress
1878	AS1-1_3570(D9)	phosphosulfolactate synthase-related protein	814	20	2.73402e-87	0.82	3	P:coenzyme M biosynthetic process; F:catalytic activity; P:heat acclimation
1879	AS1-1_3575(A10)	---NA---	472	0			0
1880	AS1-1_3577(C10)	photosystem ii type i chlorophyll a b binding protein	383	20	2.28287e-29	0.981	12	C:plastoglobule; P:photosynthesis, light harvesting in photosystem II; C:light-harvesting complex; C:photosystem II; F:magnesium ion binding; P:protein-chromophore linkage; F:chlorophyll binding; C:integral to membrane; C:apoplast; C:photosystem I; C:chloroplast thylakoid membrane; C:mitochondrion
1881	AS1-1_3579(E10)	---NA---	279	0			0
1882	AS1-1_3582(H10)	cytosolic class i small heat shock protein type 2	462	20	4.33406e-52	0.983	2	C:cytoplasm; P:response to stress
1883	AS1-1_3583(A11)	predicted protein [Nematostella vectensis]	565	2	9.58321e-08	0.425	0
1884	AS1-1_3586(D11)	---NA---	367	0			0
1885	AS1-1_3588(F11)	---NA---	347	0			0
1886	AS1-1_3589(G11)	---NA---	549	0			0
1887	AS1-1_3595(E12)	dehydrin 1	1000	9	2.65243e-43	0.641111	2	P:response to water; P:response to stress
1888	AS1-1_1-1_68	---NA---	218	0			0
1889	AS1-1_1-1_70	---NA---	284	0			0
1890	AS1-1_1-1_71	glutathione peroxidase	726	20	3.64497e-35	0.749	8	P:response to oxidative stress; P:response to cadmium ion; P:oxidation reduction; F:glutathione peroxidase activity; C:chloroplast; C:cytosol; C:mitochondrion; P:response to salt stress	EC:1.11.1.9
1891	AS1-1_1-1_72	---NA---	326	0			0
1892	AS1-1_1-1_73	ilp1 (increased level of polyploidy1-1d) translation repressor	253	1	3.43551e-08	0.64	4	P:DNA endoreduplication; C:nucleus; P:negative regulation of transcription; F:translation repressor activity
1893	AS1-1_1-1_74	---NA---	547	0			0
1894	AS1-1_1-1_75	---NA---	233	0			0
1895	AS1-1_1-1_76	---NA---	113	0			0
1896	AS1-1_1-1_79	---NA---	728	0			0
1897	AS1-1_1-1_82	pentatricopeptide repeat-containing	587	20	2.74604e-32	0.6445	2	C:mitochondrion; C:membrane
1898	AS1-1_1-1_84	sedoheptulose- -bisphosphatase	563	20	2.59908e-73	0.926	11	F:sedoheptulose-bisphosphatase activity; P:sucrose biosynthetic process; P:reductive pentose-phosphate cycle; P:defense response to bacterium; C:chloroplast envelope; C:thylakoid; F:protein binding; P:starch biosynthetic process; F:magnesium ion binding; C:chloroplast stroma; C:apoplast	EC:3.1.3.37
1899	AS1-1_1-1_85	---NA---	714	0			0
1900	AS1-1_1-1_86	---NA---	452	0			0
1901	AS1-1_1-1_1	---NA---	396	0			0
1902	AS1-1_1-1_2	---NA---	962	0			0
1903	AS1-1_1-1_5	glyceraldehyde-3-phosphate dehydrogenase	465	20	2.04286e-54	0.904	13	F:glyceraldehyde-3-phosphate dehydrogenase (phosphorylating) activity; P:reductive pentose-phosphate cycle; P:response to sucrose stimulus; F:glyceraldehyde-3-phosphate dehydrogenase (NADP+) (phosphorylating) activity; P:response to light stimulus; P:response to cold; P:oxidation reduction; F:NAD or NADH binding; F:protein binding; C:chloroplast thylakoid membrane; P:glycolysis; C:chloroplast str…	EC:1.2.1.12; EC:1.2.1.13
1904	AS1-1_1-1_8	---NA---	431	0			0
1905	AS1-1_1-1_10	predicted protein [Populus trichocarpa]	577	2	2.08505e-13	0.59	0
1906	AS1-1_1-1_12	---NA---	959	0			0
1907	AS1-1_1-1_16	---NA---	368	0			0
1908	AS1-1_1-1_17	---NA---	710	0			0
1909	AS1-1_1-1_19	---NA---	285	0			0
1910	AS1-1_1-1_20	---NA---	399	0			0
1911	AS1-1_1-1_22	---NA---	452	0			0
1912	AS1-1_1-1_24	protein	459	17	2.00421e-26	0.747647	5	P:protein amino acid phosphorylation; F:protein binding; F:protein kinase activity; F:ATP binding; C:plastid
1913	AS1-1_1-1_25	---NA---	198	0			0
1914	AS1-1_1-1_26	---NA---	187	0			0
1915	AS1-1_1-1_28	---NA---	844	0			0
1916	AS1-1_1-1_29	---NA---	504	0			0
1917	AS1-1_1-1_30	heat shock protein	507	20	1.60309e-11	0.8125	10	F:KDEL sequence binding; P:protein folding; C:integral to membrane; F:receptor activity; P:response to heat; F:ATP binding; C:cis-Golgi network; P:protein retention in ER lumen; P:protein transport; C:endoplasmic reticulum
1918	AS1-1_1-1_32	---NA---	750	0			0
1919	AS1-1_1-1_33	---NA---	462	0			0
1920	AS1-1_1-1_35	---NA---	214	0			0
1921	AS1-1_1-1_36	suppressor of	400	20	2.14038e-36	0.818	4	F:phosphatidylinositol-4-phosphate phosphatase activity; P:root hair cell tip growth; F:phosphatidylinositol-4,5-bisphosphate 5-phosphatase activity; C:plasma membrane of cell tip	EC:3.1.3.36
1922	AS1-1_1-1_38	---NA---	575	0			0
1923	AS1-1_1-1_40	---NA---	528	0			0
1924	AS1-1_1-1_43	---NA---	1000	0			0
1925	AS1-1_1-1_44	hva22-like protein a	565	20	2.96524e-25	0.767	5	P:response to abscisic acid stimulus; C:cytoplasmic membrane-bounded vesicle; P:response to water deprivation; P:response to cold; P:hyperosmotic salinity response
1926	AS1-1_1-1_45	auxin-induced-related indole-3-acetic acid induced-related-like	531	9	2.80424e-12	0.793333	1	C:mitochondrion
1927	AS1-1_1-1_47	---NA---	537	0			0
1928	AS1-1_1-1_49	peroxisomal glycolate oxidase	333	8	2.11855e-07	0.57	5	F:electron carrier activity; F:oxidoreductase activity; P:metabolic process; F:catalytic activity; F:FMN binding
1929	AS1-1_1-1_50	---NA---	198	0			0
1930	AS1-1_1-1_51	---NA---	496	0			0
1931	AS1-1_1-1_52	---NA---	139	0			0
1932	AS1-1_1-1_55	ribose-5-phosphate isomerase	611	20	7.87476e-73	0.804	7	F:ribose-5-phosphate isomerase activity; P:reductive pentose-phosphate cycle; P:defense response to bacterium; C:chloroplast envelope; P:pentose-phosphate shunt, non-oxidative branch; C:chloroplast thylakoid membrane; C:chloroplast stroma	EC:5.3.1.6
1933	AS1-1_1-1_56	---NA---	464	0			0
1934	AS1-1_1-1_57	---NA---	101	0			0
1935	AS1-1_1-1_58	---NA---	692	0			0
1936	AS1-1_1-1_59	---NA---	359	0			0
1937	AS1-1_1-1_62	---NA---	517	0			0
1938	AS1-1_P3_H12	cytosolic class i small heat shock protein 3b	424	20	3.6633e-35	0.9835	2	C:cytoplasm; P:response to stress
1939	AS1-1_P3_A02	---NA---	258	0			0
1940	AS1-1_P3_A09	protein	294	20	3.90548e-45	0.833	2	C:mitochondrion; C:chloroplast
1941	AS1-1_P3_A10	erd15 protein	694	20	4.95426e-54	0.652	1	P:response to abiotic stimulus
1942	AS1-1_P3_B05	photosystem i reaction center subunit v	623	20	4.00498e-59	0.8415	6	C:integral to membrane; P:photosynthetic electron transport in photosystem I; P:protein stabilization; P:photosystem I stabilization; C:chloroplast photosystem I; P:photosynthetic NADP+ reduction
1943	AS1-1_P3_C01	class ii small heat shock protein le-	585	20	1.60329e-40	0.9315	2	C:cytoplasm; P:response to stress
1944	AS1-1_P3_C04	af413214_1prunasin hydrolase isoform ph a precursor	345	20	7.41379e-36	0.8115	3	F:prunasin beta-glucosidase activity; P:carbohydrate metabolic process; F:cation binding	EC:3.2.1.118
1945	AS1-1_P3_C05	eukaryotic translation initiation factor 3 subunit-like protein	492	20	2.68055e-46	0.9085	6	C:eukaryotic translation initiation factor 3 complex; P:translational initiation; F:RNA binding; F:translation initiation factor activity; F:zinc ion binding; F:nucleotide binding
1946	AS1-1_P3_C09	conserved hypothetical protein [Ricinus communis]	628	13	1.92714e-24	0.47	3	C:plastid; C:chloroplast; P:biological_process
1947	AS1-1_P3_C11	---NA---	160	0			0
1948	AS1-1_P3_C12	protein	582	20	2.51897e-46	0.8145	2	C:plastid; F:protein binding
1949	AS1-1_P3_D06	r3h domain containing	345	12	6.49479e-32	0.754167	1	F:nucleic acid binding
1950	AS1-1_P3_D10	lethal leaf spot 1-like protein	480	20	1.27419e-27	0.7915	11	F:2 iron, 2 sulfur cluster binding; P:cell death; P:oxidation reduction; P:fruit development; P:flower development; F:protochlorophyllide reductase activity; F:electron carrier activity; P:chlorophyll catabolic process; C:chloroplast inner membrane; F:pheophorbide a oxygenase activity; P:defense response to bacterium, incompatible interaction	EC:1.3.1.33
1951	AS1-1_P3_E03	ribosomal protein s27	500	20	1.96567e-36	0.9795	6	F:structural constituent of ribosome; P:ribosome biogenesis; C:cell wall; C:cytosolic small ribosomal subunit; F:zinc ion binding; P:translation	EC:3.6.5.3
1952	AS1-1_P3_E10	unknown [Glycine max]	428	9	2.01088e-17	0.71	0
1953	AS1-1_P3_F01	group 4 late embryogenesis-abundant protein	419	20	3.45789e-33	0.8945	4	P:response to wounding; P:response to high light intensity; P:response to desiccation; P:embryonic development ending in seed dormancy
1954	AS1-1_P3_F08	2-cys peroxiredoxin	569	20	2.68349e-82	0.9625	8	P:defense response to bacterium; C:chloroplast envelope; P:response to cold; P:cell redox homeostasis; F:peroxiredoxin activity; C:chloroplast stroma; C:thylakoid; C:apoplast	EC:1.11.1.15
1955	AS1-1_P3_F10	---NA---	162	0			0
1956	AS1-1_P3_F12	rna-binding protein rnp1 precursor	771	20	2.93511e-88	0.8565	4	F:DNA binding; F:nucleotide binding; C:chloroplast; P:transport
1957	AS1-1_P3_H06	---NA---	274	0			0
1958	AS1-1_P3_H07	protein	352	20	1.39058e-26	0.7205	1	P:protein modification process
1959	AS1-1_P4_A02	l-galactose-1-phosphate phosphatase	457	20	3.24555e-52	0.8965	7	F:lithium ion binding; F:L-galactose-1-phosphate phosphatase activity; P:sulfur metabolic process; F:3'(2'),5'-bisphosphate nucleotidase activity; F:magnesium ion binding; P:L-ascorbic acid biosynthetic process; F:inositol-1(or 4)-monophosphatase activity	EC:3.1.3.7; EC:3.1.3.25
1960	AS1-1_P4_A08	octicosapeptide phox bem1p domain-containing protein	513	15	4.99616e-09	0.725333	2	F:molecular_function; P:biological_process
1961	AS1-1_P4_A12	at3g10020 t22k18_16	575	12	3.54047e-45	0.6525	1	P:response to oxidative stress
1962	AS1-1_P4_B05	zinc finger protein glo3-like	733	20	1.14859e-67	0.7835	2	F:DNA binding; C:nucleus
1963	AS1-1_P4_B07	---NA---	410	0			0
1964	AS1-1_P4_B09	---NA---	447	0			0
1965	AS1-1_P4_B12	chloroplast small heat shock protein	635	20	1.94924e-72	0.6255	1	P:response to stress
1966	AS1-1_P4_E01	---NA---	287	0			0
1967	AS1-1_P4_E04	geranylgeranyl reductase	502	20	1.24552e-91	0.956	6	C:chloroplast envelope; F:monooxygenase activity; P:chlorophyll biosynthetic process; F:geranylgeranyl reductase activity; P:photosynthesis; C:chloroplast thylakoid membrane
1968	AS1-1_P4_E06	protein	413	18	1.97461e-41	0.704444	1	C:chloroplast thylakoid membrane
1969	AS1-1_P4_E08	chaperone protein	255	20	2.83531e-27	0.756	6	P:protein folding; F:metal ion binding; F:heat shock protein binding; P:methylation; F:unfolded protein binding; F:methyltransferase activity	EC:2.1.1.0
1970	AS1-1_P4_E09	---NA---	295	0			0
1971	AS1-1_P4_E12	trafficking protein particle complex subunit 1	442	20	2.38305e-42	0.824	2	P:ER to Golgi vesicle-mediated transport; C:cis-Golgi network
1972	AS1-1_P4_F03	1-deoxy-d-xylulose 5-phosphate reductoisomerase	460	20	5.90524e-38	0.8575	7	F:obs-deoxy-D-xylulose-5-phosphate reductoisomerase activity; F:metal ion binding; P:terpenoid biosynthetic process; P:oxidation reduction; C:chloroplast stroma; F:isomerase activity; P:isopentenyl diphosphate biosynthetic process, mevalonate-independent pathway	EC:1.1.1.267
1973	AS1-1_P4_G04	pre-mrna cleavage factor 25kd	663	20	3.74153e-16	0.9285	4	C:membrane; F:hydrolase activity; F:protein binding; C:plastid
1974	AS1-1_P4_G11	phospholipid transfer protein 2	337	20	3.04239e-42	0.8375	2	F:lipid binding; P:lipid transport
1975	AS1-1_P4_H05	---NA---	324	0			0
1976	AS1-1_P5_A01	protein kinase	558	20	2.41391e-40	0.7065	7	C:phragmoplast; P:protein amino acid phosphorylation; C:plasma membrane; F:protein binding; F:ATP binding; C:nucleus; F:protein serine/threonine kinase activity	EC:2.7.11.0
1977	AS1-1_P5_A05	3-isopropylmalate dehydrogenase	478	20	2.92774e-61	0.772	10	C:mitochondrion; F:manganese ion binding; F:3-isopropylmalate dehydrogenase activity; P:oxidation reduction; F:isocitrate dehydrogenase (NAD+) activity; P:tricarboxylic acid cycle; F:ATP binding; F:magnesium ion binding; C:chloroplast; P:leucine biosynthetic process	EC:1.1.1.85; EC:1.1.1.41
1978	AS1-1_P5_A08	protein	333	20	2.34929e-26	0.885	3	C:endomembrane system; C:cytoplasmic membrane-bounded vesicle; C:integral to membrane
1979	AS1-1_P5_A11	lipoxygenase	565	20	6.9926e-59	0.8565	8	P:jasmonic acid biosynthetic process; F:electron carrier activity; F:iron ion binding; P:oxidation reduction; P:growth; C:chloroplast; F:lipoxygenase activity; P:response to fungus	EC:1.13.11.12
1980	AS1-1_P5_A12	a-type cyclin	418	20	3.14207e-18	0.7645	6	P:regulation of cell cycle; F:cyclin-dependent protein kinase regulator activity; C:nucleus; C:plastid; F:cyclin-dependent protein kinase activity; P:cell division	EC:2.7.11.22
1981	AS1-1_P5_B09	protein	785	20	1.5774e-44	0.6495	2	F:molecular_function; P:biological_process
1982	AS1-1_P5_B12	protein	350	19	2.80501e-43	0.824737	1	C:chloroplast
1983	AS1-1_P5_C01	heat shock protein	605	20	1.30715e-19	0.784	5	C:membrane; C:cytoplasmic membrane-bounded vesicle; C:endoplasmic reticulum; C:endoplasmic reticulum lumen; P:response to heat
1984	AS1-1_P5_C09	dehydrin 1	718	1	6.84193e-17	0.5	2	P:response to water; P:response to stress
1985	AS1-1_P5_D02	photosystem i reaction center subunit iv a	450	20	2.37393e-10	0.9105	5	C:thylakoid; F:catalytic activity; C:photosystem I reaction center; C:chloroplast; P:photosynthesis
1986	AS1-1_P5_D05	protein	571	20	1.27025e-71	0.861	6	C:vacuole; P:metabolic process; C:apoplast; F:phosphoglycolate phosphatase activity; C:nucleus; C:chloroplast stroma	EC:3.1.3.18
1987	AS1-1_P5_E12	acid invertase	125	17	4.34245e-12	0.840588	3	F:beta-fructofuranosidase activity; P:carbohydrate metabolic process; C:vacuole	EC:3.2.1.26
1988	AS1-1_P5_F06	heat shock protein hsp20	247	20	9.22659e-15	0.668	3	C:cytoplasmic part; C:intracellular membrane-bounded organelle; P:response to heat
1989	AS1-1_P5_F11	plant viral-response family expressed	700	20	4.27962e-53	0.713	1	C:membrane
1990	AS1-1_P5_G08	endothelial differentiation-related factor 1	418	20	2.23096e-48	0.797	9	P:response to water deprivation; C:nucleolus; P:response to heat; F:sequence-specific DNA binding; P:response to abscisic acid stimulus; F:transcription factor activity; F:transcription coactivator activity; P:positive regulation of transcription; P:ethylene mediated signaling pathway
1991	AS1-1_P5_G10	group 3 late embryogenesis abundant protein	786	20	3.32268e-34	0.759	2	C:nucleus; P:embryonic development ending in seed dormancy
1992	AS1-1_P5_H05	heat shock	457	20	6.61584e-13	0.8525	7	P:protein folding; P:response to bacterium; P:response to cadmium ion; C:plasma membrane; C:cell wall; F:ATP binding; P:response to heat
1993	AS1-1_P6_A01	---NA---	667	0			0
1994	AS1-1_P6_A02	unknown [Glycine max]	562	20	4.0487e-43	0.685	1	C:plastid
1995	AS1-1_P6_A10	protein	655	20	1.11868e-33	0.7485	2	C:chloroplast thylakoid membrane; C:cytochrome b6f complex
1996	AS1-1_P6_A12	heat shock protein 70	539	20	3.0974e-79	0.989	2	F:ATP binding; P:response to stress
1997	AS1-1_P6_B01	---NA---	267	0			0
1998	AS1-1_P6_C10	---NA---	322	0			0
1999	AS1-1_P6_C12	protein	766	10	3.15729e-10	0.423	0
[truncated: 1,063 more rows]
